# Supplementary material for: Diversity, multifaceted evolution, and facultative saprotrophism in the European Batrachochytrium salamandrivorans epidemic
Source: Nat Commun. 2021 Nov 18;12:6688. doi: 10.1038/s41467-021-27005-0 (PMC8602665; doi:10.1038/s41467-021-27005-0)
Supplement: Supplementary file 5 — Supplementary Data 1 [file 41467_2021_27005_MOESM5_ESM.xlsx]

## Sheet: output_protein_numbers_by_famil
Enzyme Family	Protein type	BundBos2013	Luik2014	Captive2015-2	Captive2015-1	Rob2015	Catalan2018	TYPE.ENZYME
A01A	MEROPS	19	14	17	20	22	21	pepsin A (Homo sapiens)
A01B	MEROPS	0	1	0	0	0	0	nepenthesin (Nepenthes gracilis)
A01X	MEROPS	3	3	1	1	1	1	Unassigned A1 peptidase
A02A	MEROPS	0	1	1	0	0	0	HIV-1 retropepsin (human immunodeficiency virus 1)
A02X	MEROPS	129	109	6	14	12	40	Unassigned A2 peptidase, retropepsins, transposon peptidases
A11A	MEROPS	10	3	3	6	5	12	Copia transposon peptidase (Drosophila melanogaster)
A11X	MEROPS	124	97	7	9	15	38	Unassigned A11 peptidase, transposon peptidases
A22A	MEROPS	1	4	1	1	1	1	presenilin 1 (Homo sapiens)
A22B	MEROPS	1	3	1	1	1	1	impas 1 peptidase (Homo sapiens)
A28A	MEROPS	79	36	5	7	6	19	DNA-damage inducible protein 1 (Saccharomyces cerevisiae)
A28B	MEROPS	2	0	0	0	0	0	skin SASPase (Mus musculus)
AA1	CAZY	1	1	1	1	1	1	Laccase / p-diphenol:oxygen oxidoreductase / ferroxidase (EC 1.10.3.2)
AA1_2	CAZY	1	2	2	2	2	2	Laccase / p-diphenol:oxygen oxidoreductase / ferroxidase (EC 1.10.3.2)
AA3	CAZY	0	2	0	0	0	0	cellobiose dehydrogenase (EC 1.1.99.18)
AA3_2	CAZY	1	1	1	1	1	1	including both aryl alcohol oxidase and glucose 1-oxidase
AA5_1	CAZY	3	1	3	2	3	3	containing characterized glyoxal oxidase
C01A	MEROPS	2	14	1	1	3	2	papain (Carica papaya), Family C1 peptidases contribute proteolytic activity to the digestive vacuoles of protozoa and to the lysosomal system of eukaryotic cells, specific examples of lysosomal enzymes including cathepsin B (C01.060), cathepsin L (C01.032), cathepsin S (C01.034), cathepsin K (C01.036), cathepsin H (C01.040) and dipeptidyl-peptidase I (C01.070).
C02A	MEROPS	2	2	2	2	2	2	calpain-2 (Homo sapiens)
C110	MEROPS	0	1	0	0	0	0	kyphoscoliosis peptidase (Mus musculus)
C115	MEROPS	1	2	1	1	1	1	MINDY-1 protein (Homo sapiens)
C12	MEROPS	2	1	2	2	1	2	ubiquitinyl hydrolase-L1 (Homo sapiens)
C13	MEROPS	2	3	2	3	2	2	legumain (Canavalia ensiformis)
C14B	MEROPS	5	2	4	6	3	4	metacaspase Yca1 (Saccharomyces cerevisiae)
C15	MEROPS	1	1	1	1	1	1	pyroglutamyl-peptidase I (Bacillus amyloliquefaciens)
C19	MEROPS	23	42	24	26	24	22	ubiquitin-specific peptidase 14 (Homo sapiens)
C26	MEROPS	16	32	16	18	17	17	gamma-glutamyl hydrolase (Rattus norvegicus)
C44	MEROPS	9	13	9	11	9	8	amidophosphoribosyltransferase precursor (Homo sapiens)
C48	MEROPS	4	10	4	4	4	4	Ulp1 peptidase (Saccharomyces cerevisiae)
C50	MEROPS	1	3	1	2	1	1	separase (Saccharomyces cerevisiae)
C54	MEROPS	1	1	1	1	1	1	autophagin-1 (Homo sapiens)
C56	MEROPS	3	4	2	2	2	2	PfpI peptidase (Pyrococcus furiosus)
C64	MEROPS	0	2	0	0	0	0	Cezanne peptidase (Homo sapiens)
C65	MEROPS	1	1	1	1	1	1	otubain-1 (Homo sapiens)
C78	MEROPS	1	1	1	1	1	1	UfSP1 peptidase (Mus musculus)
C83	MEROPS	0	2	0	0	0	0	gamma-glutamylcysteine dipeptidyltranspeptidase (Nostoc sp. PCC 7120)
C85A	MEROPS	2	7	2	2	2	2	OTUD5 peptidase (Homo sapiens)
C85B	MEROPS	1	0	1	1	2	1	OTU1 peptidase (Saccharomyces cerevisiae)
C86	MEROPS	1	2	1	1	1	1	ataxin-3 (Homo sapiens)
C97	MEROPS	1	1	1	1	1	1	desumoylating isopeptidase 1 (Mus musculus)
CBM13	CAZY	1	0	0	0	0	1	Modules of approx. 150 residues which always appear as a threefold internal repeat. The only apparent exception to this, xylanase II of Actinomadura sp. FC7 (GenBank U08894), is in fact not completely sequenced. These modules were first identified in several plant lectins such as ricin or agglutinin of Ricinus communis which bind galactose residues. The three-dimensional structure of a plant lect…
CBM20	CAZY	0	5	0	0	0	0	The granular starch-binding function has been demonstrated in several cases. Interact strongly with cyclodextrins. Often designated as starch-binding domains (SBD).
CBM48	CAZY	1	0	1	1	0	1	Modules of approx. 100 residues with glycogen-binding function, appended to GH13 modules. Also found in the beta subunit (glycogen-binding) of AMP-activated protein kinases (AMPK)
CBM50	CAZY	123	70	31	66	83	157	Modules of approx. 50 residues found attached to various enzymes from families GH18, GH19, GH23, GH24, GH25 and GH73, i.e. enzymes cleaving either chitin or peptidoglycan. Binding to chitopentaose demonstrated in the case of Pteris ryukyuensis chitinase A [Ohnuma T et al. (2008) J. Biol. Chem. 283:5178-87 (PMID: 18083709)]. CBM50 modules are also found in a multitude of other enzymes targeting th…
CBM57	CAZY	5	9	5	3	5	5	Undefined
CE11	CAZY	0	1	0	0	0	0	UDP-3-0-acyl N-acetylglucosamine deacetylase (EC 3.5.1.-).
CE4	CAZY	16	9	17	18	15	17	acetyl xylan esterase (EC 3.1.1.72)
GH0	CAZY	3	3	2	4	2	3	Glycoside hydrolases not yet assigned to a family.
GH13_11	CAZY	1	3	2	1	1	2	isoamylase
GH13_25	CAZY	1	1	1	1	1	1	glycogen debranching enzymes
GH13_8	CAZY	1	1	1	1	1	1	glycogen/ starch branching enzymes
GH15	CAZY	1	1	1	1	1	1	glucoamylase (EC 3.2.1.3)
GH18	CAZY	14	19	12	11	12	13	chitinase (EC 3.2.1.14)
GH19	CAZY	2	5	3	3	3	3	chitinase (EC 3.2.1.14)
GH2	CAZY	1	4	1	1	1	1	β-galactosidase (EC 3.2.1.23)
GH20	CAZY	0	3	1	1	1	1	β-hexosaminidase (EC 3.2.1.52)
GH28	CAZY	2	3	2	1	2	2	polygalacturonase (EC 3.2.1.15)
GH3	CAZY	0	1	0	0	0	0	β-glucosidase (EC 3.2.1.21)
GH30_5	CAZY	1	0	1	1	1	1	endo-β-1,6-galactanase (EC:3.2.1.164)
GH31	CAZY	3	2	2	2	2	2	α-glucosidase (EC 3.2.1.20)
GH35	CAZY	1	1	1	1	1	1	β-galactosidase (EC 3.2.1.23)
GH36	CAZY	1	0	1	0	1	1	α-galactosidase (EC 3.2.1.22)
GH37	CAZY	1	0	1	1	1	1	α,α-trehalase (EC 3.2.1.28).
GH38	CAZY	2	4	1	1	2	1	α-mannosidase (EC 3.2.1.24)
GH43_34	CAZY	1	1	1	1	1	1	α-L-arabinofuranosidase (EC 3.2.1.55)
GH47	CAZY	3	2	3	3	4	4	α-mannosidase (EC 3.2.1.113)
GH5_12	CAZY	2	4	2	2	2	2	glucosylceramidase, β-glucocerebrosidase, steryl β-glucosidase, β-glucosylceramidase, flavonoid β-glucosidase
GH5_41	CAZY	6	6	4	5	5	9	endo- β-1,4-mannosidase
GH63	CAZY	0	2	1	1	1	1	processing α-glucosidase (EC 3.2.1.106)
GH71	CAZY	2	1	3	2	2	2	α-1,3-glucanase (EC 3.2.1.59).
GH72	CAZY	2	1	2	2	2	2	β-1,3-glucanosyltransglycosylase (EC 2.4.1.-)
GH75	CAZY	3	3	2	2	0	4	chitosanase (EC 3.2.1.132)
GH76	CAZY	1	1	1	0	1	1	α-1,6-mannanase (EC 3.2.1.101)
GH85	CAZY	2	1	1	1	1	1	endo-β-N-acetylglucosaminidase (EC 3.2.1.96)
GH89	CAZY	0	1	0	0	0	0	α-N-acetylglucosaminidase (EC 3.2.1.50)
GH95	CAZY	0	1	0	0	0	0	α-L-fucosidase (EC 3.2.1.51)
GT0	CAZY	1	2	2	2	1	1	Glycosyltransferases not yet assigned to a family
GT1	CAZY	0	3	1	1	1	1	UDP-glucuronosyltransferase (EC 2.4.1.17)
GT13	CAZY	0	1	0	0	0	0	α-1,3-mannosyl-glycoprotein β-1,2-N-acetylglucosaminyltransferase (EC 2.4.1.101)
GT15	CAZY	2	1	1	2	1	1	glycolipid 2-α-mannosyltransferase (EC 2.4.1.131)
GT2	CAZY	42	52	35	31	36	35	cellulose synthase (EC 2.4.1.12)
GT20	CAZY	3	7	2	2	3	3	α,α-trehalose-phosphate synthase [UDP-forming] (EC 2.4.1.15)
GT21	CAZY	1	0	1	1	1	1	UDP-Glc: ceramide β-glucosyltransferase (EC 2.4.1.80).
GT22	CAZY	4	7	5	5	4	5	Dol-P-Man: Man6GlcNAc2-PP-Dol α-1,2-mannosyltransferase (EC 2.4.1.259)
GT24	CAZY	2	2	1	1	1	1	UDP-Glc: glycoprotein α-glucosyltransferase (EC 2.4.1.-).
GT27	CAZY	1	0	0	0	0	0	polypeptide α-N-acetylgalactosaminyltransferase (EC 2.4.1.41)
GT3	CAZY	3	1	1	1	2	1	glycogen synthase (EC 2.4.1.11).
GT30	CAZY	1	1	1	1	1	1	CMP-β-KDO: α--3-deoxy-D-manno-octulosonic-acid (KDO) transferase (EC 2.4.99.-).
GT31	CAZY	2	2	1	1	2	3	N-acetyllactosaminide β-1,3-N-acetylglucosaminyltransferase (EC 2.4.1.149)
GT32	CAZY	2	0	1	2	1	1	α-1,6-mannosyltransferase (EC 2.4.1.-)
GT33	CAZY	1	4	1	1	1	1	GDP-Man: chitobiosyldiphosphodolichol β-mannosyltransferase (EC 2.4.1.142).
GT35	CAZY	1	1	1	1	1	1	glycogen or starch phosphorylase (EC 2.4.1.1).
GT39	CAZY	4	4	3	3	3	3	Dol-P-Man: protein α-mannosyltransferase (EC 2.4.1.109)
GT4	CAZY	5	12	8	9	9	8	sucrose synthase (EC 2.4.1.13)
GT41	CAZY	1	1	1	1	1	1	UDP-GlcNAc: peptide β-N-acetylglucosaminyltransferase (EC 2.4.1.255)
GT47	CAZY	117	76	7	10	7	43	heparan β-glucuronyltransferase (EC 2.4.1.225)
GT50	CAZY	1	1	1	1	1	1	Dol-P-Man α-1,4-mannosyltransferase (EC 2.4.1.-)
GT57	CAZY	3	6	3	3	3	3	Dol-P-Glc: α-1,3-glucosyltransferase (EC 2.4.1.-)
GT58	CAZY	1	2	1	1	1	1	Dol-P-Man: Man5GlcNAc2-PP-Dol α-1,3-mannosyltransferase (EC 2.4.1.258)
GT59	CAZY	1	0	1	1	1	0	Dol-P-Glc: Glc2Man9GlcNAc2-PP-Dol α-1,2-glucosyltransferase (EC 2.4.1.256)
GT61	CAZY	1	1	1	1	0	1	β-1,2-xylosyltransferase (EC 2.4.2.38)
GT66	CAZY	1	2	2	1	1	1	dolichyl-diphosphooligosaccharide protein glycotransferase (EC 2.4.99.18); undecaprenyl-diphosphooligosaccharide protein glycotransferase (EC 2.4.99.19)
GT7	CAZY	1	1	3	1	1	1	lactose synthase (EC 2.4.1.22); β-N-acetylglucosaminyl-glycopeptide β-1,4-galactosyltransferase (EC 2.4.1.38); N-acetyllactosamine synthase (EC 2.4.1.90); xylosylprotein β-4-galactosyltransferase (EC 2.4.1.133); UDP-Gal: neolactotriaosylceramide β-1,4-galactosyltransferase (EC 2.4.1.275); β-1,4-N-acetylglucosaminyltransferase (EC 2.4.1.-)
GT71	CAZY	1	2	2	1	0	2	α-mannosyltransferase (EC 2.4.1.-)
GT76	CAZY	0	0	0	0	0	1	Dol-P-Man: α-1,6-mannosyltransferase (EC 2.4.1.-),These enzymes use dolichol-P-mannose as the sugar donor
GT8	CAZY	1	0	1	1	1	1	lipopolysaccharide α-1,3-galactosyltransferase (EC 2.4.1.44)
GT90	CAZY	2	2	0	1	0	2	UDP-Xyl: (mannosyl) glucuronoxylomannan/galactoxylomannan β-1,2-xylosyltransferase (EC 2.4.2.-)
GT95	CAZY	0	1	0	0	0	0	UDP-β-L-Araf:hydroxyproline β-L-arabinofuranosyltransferase (EC 2.4.2.-)
GT96	CAZY	0	1	0	0	0	0	UDP-Gal: peptidyl serine α-galactosyltransferase (EC 2.4.1.-)
I04	MEROPS	6	36	5	5	7	5	alpha-1-peptidase inhibitor (Homo sapiens),
I09	MEROPS	1	1	1	1	1	1	peptidase B inhibitor (fungus) (Saccharomyces cerevisiae)
I15	MEROPS	1	1	0	0	1	1	antistasin inhibitor unit 1 (Haementeria officinalis),
I25A	MEROPS	1	0	1	1	1	1	cystatin A, Inhibitor family I25 contains inhibitors primarily of the papain-like cysteine peptidase
I32	MEROPS	1	1	1	1	1	1	survivin (Homo sapiens), inhibitors of caspases, cysteine endopeptidases
I39	MEROPS	0	1	0	0	0	0	alpha-2-macroglobulin (Homo sapiens),
I42	MEROPS	1	0	1	1	2	1	chagasin (Leishmania major),
I43	MEROPS	0	1	0	0	0	0	oprin (Didelphis marsupialis), inhibitors of metallopeptidases from family M12.
I51	MEROPS	1	1	1	1	1	1	serine carboxypeptidase Y inhibitor (Saccharomyces cerevisiae),
I71	MEROPS	2	3	3	3	2	2	falstatin (Plasmodium falciparum),
I87	MEROPS	6	9	6	6	6	6	HflC (Escherichia coli),
M01	MEROPS	5	10	5	5	7	7	aminopeptidase N (Homo sapiens)
M03A	MEROPS	1	1	1	1	1	1	thimet oligopeptidase (Rattus norvegicus)
M04	MEROPS	1	0	1	1	1	1	thermolysin (Bacillus thermoproteolyticus)
M08	MEROPS	0	9	0	0	0	0	leishmanolysin (Leishmania major)
M12B	MEROPS	2	12	1	1	1	1	adamalysin (Crotalus adamanteus)
M14A	MEROPS	2	6	1	1	1	1	carboxypeptidase A1 (Homo sapiens)
M14B	MEROPS	0	4	1	0	3	0	carboxypeptidase E (Bos taurus)
M14D	MEROPS	1	0	1	1	1	1	cytosolic carboxypeptidase 6 (Homo sapiens)
M14X	MEROPS	2	1	1	1	1	1	unassigned M14 peptidase- carboxypeptidases
M16A	MEROPS	1	2	0	0	1	0	pitrilysin (Escherichia coli)
M16B	MEROPS	5	6	3	3	4	3	mitochondrial processing peptidase beta-subunit (Saccharomyces cerevisiae)
M16C	MEROPS	3	5	3	2	3	3	eupitrilysin (Homo sapiens)
M17	MEROPS	3	3	3	3	3	3	leucine aminopeptidase 3 (Bos taurus)
M18	MEROPS	1	1	1	1	1	1	aminopeptidase I (Saccharomyces cerevisiae)
M20A	MEROPS	3	4	3	3	3	3	glutamate carboxypeptidase (Pseudomonas sp.)
M20D	MEROPS	0	2	0	0	0	0	carboxypeptidase Ss1 (Sulfolobus solfataricus)
M20F	MEROPS	0	1	2	3	2	2	carnosine dipeptidase II (Mus musculus)
M20X	MEROPS	1	2	1	1	1	1	Unassigned M20 peptidase
M23B	MEROPS	9	10	11	11	10	11	lysostaphin (Staphylococcus simulans)
M24A	MEROPS	3	7	3	3	4	4	methionyl aminopeptidase 1 (Escherichia coli)
M24B	MEROPS	5	9	5	5	5	5	aminopeptidase P (Escherichia coli)
M24X	MEROPS	1	6	1	1	1	1	Unassigned M24 peptidase
M28A	MEROPS	1	1	1	1	1	1	aminopeptidase S (Streptomyces griseus)
M28B	MEROPS	1	2	1	1	1	1	glutamate carboxypeptidase II (Homo sapiens)
M28E	MEROPS	1	1	1	1	1	1	aminopeptidase Ap1 (Vibrio proteolyticus)
M28X	MEROPS	3	1	3	5	3	3	Unassigned M28 peptidase, aminopeptidases
M35	MEROPS	0	1	0	0	0	0	deuterolysin (Aspergillus flavus)
M36	MEROPS	218	127	90	121	154	204	fungalysin (Aspergillus fumigatus)
M38	MEROPS	7	9	3	3	3	3	isoaspartyl dipeptidase (Escherichia coli)
M41	MEROPS	22	42	22	22	22	23	FtsH peptidase (Escherichia coli)
M42	MEROPS	0	1	0	0	0	0	glutamyl aminopeptidase (Lactococcus lactis)
M43B	MEROPS	0	5	0	0	0	0	pappalysin-1 (Homo sapiens)
M48A	MEROPS	2	2	4	1	1	1	Ste24 peptidase (Saccharomyces cerevisiae)
M48C	MEROPS	1	3	1	1	1	1	Oma1 peptidase (Saccharomyces cerevisiae)
M49	MEROPS	1	2	1	1	1	1	dipeptidyl-peptidase III (Rattus norvegicus)
M50	MEROPS	3	4	3	3	2	3	Unassigned M50 peptidase
M50A	MEROPS	1	1	3	1	1	1	site 2 peptidase (Homo sapiens)
M50B	MEROPS	1	3	1	1	1	1	sporulation factor SpoIVFB (Bacillus subtilis)
M66	MEROPS	0	8	1	0	0	0	StcE peptidase (Escherichia coli)
M67A	MEROPS	7	9	7	7	7	7	RPN11 peptidase (Saccharomyces cerevisiae)
M67C	MEROPS	0	1	1	1	1	1	STAMBP isopeptidase (Homo sapiens)
M67X	MEROPS	2	1	2	2	2	2	Unassigned M67 peptidase
M72	MEROPS	0	2	0	0	0	0	peptidyl-Asp metallopeptidase (Pseudomonas aeruginosa)
M76	MEROPS	1	2	1	1	1	1	Atp23 peptidase (Homo sapiens)
M79	MEROPS	3	6	3	3	3	3	RCE1 peptidase (Saccharomyces cerevisiae)
M80	MEROPS	2	2	2	2	3	2	Wss1 peptidase (Saccharomyces cerevisiae)
M86	MEROPS	0	1	0	0	0	0	PghP gamma-polyglutamate hydrolase (Bacillus phage phiNIT1)
M97	MEROPS	0	1	0	0	0	0	EcxAB peptidase (Escherichia coli)
N09	MEROPS	2	2	2	2	2	4	intein-containing V-type proton ATPase catalytic subunit A (Saccharomyces cerevisiae)
N11	MEROPS	3	2	3	2	3	3	intein-containing chloroplast ATP-dependent peptide lyase (Chlamydomonas eugametos)
PL14_3	CAZY	1	1	1	1	1	1	alginate lyase (AkAly30)
S01A	MEROPS	5	7	6	7	7	6	chymotrypsin A (Bos taurus)
S01C	MEROPS	2	5	2	2	3	2	DegP peptidase (Escherichia coli)
S01D	MEROPS	1	0	1	1	1	1	lysyl endopeptidase (Achromobacter lyticus)
S08A	MEROPS	5	148	4	5	6	6	subtilisin Carlsberg (Bacillus licheniformis), secreted proteins involved in nutrition
S08B	MEROPS	1	1	1	1	1	1	kexin (Saccharomyces cerevisiae)
S09A	MEROPS	5	2	8	7	5	5	prolyl oligopeptidase (Sus scrofa)
S09B	MEROPS	4	7	3	3	3	3	dipeptidyl-peptidase IV (Homo sapiens)
S09C	MEROPS	5	12	4	4	4	4	acylaminoacyl-peptidase (Homo sapiens)
S09D	MEROPS	0	1	0	0	0	0	glutamyl endopeptidase C (Arabidopsis thaliana)
S09X	MEROPS	120	153	110	120	119	124	Unassigned S09 peptidase
S10	MEROPS	6	4	5	3	4	4	carboxypeptidase Y (Saccharomyces cerevisiae)
S12	MEROPS	1	5	1	1	1	1	D-Ala-D-Ala carboxypeptidase B (Streptomyces lividans)
S14	MEROPS	1	1	1	1	1	1	peptidase Clp (Escherichia coli)
S15	MEROPS	0	4	0	0	0	0	Xaa-Pro dipeptidyl-peptidase (Lactococcus lactis)
S16	MEROPS	4	4	4	4	4	4	Lon-A peptidase (Escherichia coli)
S26A	MEROPS	2	5	2	2	2	2	signal peptidase I (Escherichia coli)
S26B	MEROPS	1	1	1	1	1	1	signalase 21 kDa component (Saccharomyces cerevisiae)
S28	MEROPS	0	2	0	0	0	0	lysosomal Pro-Xaa carboxypeptidase (Homo sapiens)
S29	MEROPS	3	6	3	4	4	4	hepacivirin (hepatitis C virus)
S33	MEROPS	18	57	18	20	17	19	prolyl aminopeptidase (Neisseria gonorrhoeae)
S41A	MEROPS	9	8	3	3	5	9	C-terminal processing peptidase-1 (Escherichia coli)
S49B	MEROPS	0	1	0	0	0	0	protein C (bacteriophage lambda)
S49C	MEROPS	4	17	3	4	4	4	archaean signal peptide peptidase 1 (Pyrococcus horikoshii)
S54	MEROPS	9	15	9	8	8	8	rhomboid-1 (Drosophila melanogaster)
S59	MEROPS	1	2	1	1	1	1	nucleoporin 145 (Homo sapiens)
T01A	MEROPS	10	17	11	12	12	11	archaean proteasome, beta component (Thermoplasma acidophilum)
T01X	MEROPS	3	3	3	3	3	3	Unassigned T1 peptidase
T02	MEROPS	1	1	1	1	1	1	glycosylasparaginase precursor (Homo sapiens)
T03	MEROPS	352	243	42	48	73	288	gamma-glutamyltransferase 1 (Escherichia coli)
T05	MEROPS	0	1	0	0	0	0	ornithine acetyltransferase precursor (Saccharomyces cerevisiae)
U32	MEROPS	0	1	0	0	0	0	collagenase (Porphyromonas gingivalis)
U69	MEROPS	2	3	1	0	0	2	AIDA-I self-cleaving autotransporter protein (Escherichia coli)
