# Supplementary material for: Diversity, multifaceted evolution, and facultative saprotrophism in the European Batrachochytrium salamandrivorans epidemic
Source: Nat Commun. 2021 Nov 18;12:6688. doi: 10.1038/s41467-021-27005-0 (PMC8602665; doi:10.1038/s41467-021-27005-0)
Supplement: Supplementary file 6 — Supplementary Data 2 [file 41467_2021_27005_MOESM6_ESM.xlsx]

## Sheet: Genes_CNV_Increased
Contig	Gene	Pfam	Description
000001F|arrow	BAS83_000325	PF00665.21	Integrase core domain
000001F|arrow	BAS83_000328	PF04937.10	Protein of unknown function (DUF 659)
000001F|arrow	BAS83_000329	PF05699.9	hAT family C-terminal dimerisation region
000001F|arrow	BAS83_000331	PF05699.9	hAT family C-terminal dimerisation region
000001F|arrow	BAS83_000333	PF00078.22	Reverse transcriptase (RNA-dependent DNA polymerase)
000001F|arrow	BAS83_000335	PF03917.12	Eukaryotic glutathione synthase, ATP binding domain
000001F|arrow	BAS83_000335	PF03199.10	Eukaryotic glutathione synthase
000001F|arrow	BAS83_000338	PF04821.9	Timeless protein
000001F|arrow	BAS83_000338	PF12251.3	snRNA-activating protein of 50kDa MW C terminal
000001F|arrow	BAS83_000340	PF01073.14	3-beta hydroxysteroid dehydrogenase/isomerase family
000001F|arrow	BAS83_000340	PF01370.16	NAD dependent epimerase/dehydratase family
000001F|arrow	BAS83_000340	PF07993.7	Male sterility protein
000001F|arrow	BAS83_000340	PF13460.1	NADH(P)-binding
000001F|arrow	BAS83_000340	PF04321.12	RmlD substrate binding domain
000001F|arrow	BAS83_000340	PF02719.10	Polysaccharide biosynthesis protein
000001F|arrow	BAS83_000341	PF03917.12	Eukaryotic glutathione synthase, ATP binding domain
000001F|arrow	BAS83_000341	PF03199.10	Eukaryotic glutathione synthase
000001F|arrow	BAS83_000344	PF09415.5	CENP-S associating Centromere protein X
000001F|arrow	BAS83_000345	PF08701.6	GNL3L/Grn1 putative GTPase
000001F|arrow	BAS83_000345	PF01926.18	50S ribosome-binding GTPase
000001F|arrow	BAS83_000345	PF02421.13	Ferrous iron transport protein B
000001F|arrow	BAS83_000346	PF04446.7	tRNAHis guanylyltransferase
000001F|arrow	BAS83_000346	PF14413.1	Thg1 C terminal domain
000001F|arrow	BAS83_000348	PF10405.4	Rad4 beta-hairpin domain 3
000001F|arrow	BAS83_000348	PF03835.10	Rad4 transglutaminase-like domain
000001F|arrow	BAS83_000348	PF10403.4	Rad4 beta-hairpin domain 1
000001F|arrow	BAS83_000348	PF01841.14	Transglutaminase-like superfamily
000001F|arrow	BAS83_000348	PF10404.4	Rad4 beta-hairpin domain 2
000001F|arrow	BAS83_000349	PF00078.22	Reverse transcriptase (RNA-dependent DNA polymerase)
000001F|arrow	BAS83_000352	PF01522.16	Polysaccharide deacetylase
000001F|arrow	BAS83_000352	PF00187.14	Chitin recognition protein
000001F|arrow	BAS83_000353	PF00168.25	C2 domain
000001F|arrow	BAS83_000353	PF00168.25	C2 domain
000001F|arrow	BAS83_000355	PF00582.21	Universal stress protein family
000001F|arrow	BAS83_000357	PF00773.14	RNB domain
000001F|arrow	BAS83_000357	PF13638.1	PIN domain
000001F|arrow	BAS83_000358	PF00036.27	EF hand
000001F|arrow	BAS83_000358	PF00036.27	EF hand
000001F|arrow	BAS83_000358	PF00036.27	EF hand
000001F|arrow	BAS83_000358	PF00036.27	EF hand
000001F|arrow	BAS83_000358	PF13499.1	EF-hand domain pair
000001F|arrow	BAS83_000358	PF13499.1	EF-hand domain pair
000001F|arrow	BAS83_000358	PF13405.1	EF-hand domain
000001F|arrow	BAS83_000358	PF13405.1	EF-hand domain
000001F|arrow	BAS83_000358	PF13405.1	EF-hand domain
000001F|arrow	BAS83_000358	PF13405.1	EF-hand domain
000001F|arrow	BAS83_000358	PF13833.1	EF-hand domain pair
000001F|arrow	BAS83_000358	PF13833.1	EF-hand domain pair
000001F|arrow	BAS83_000358	PF13202.1	EF hand
000001F|arrow	BAS83_000358	PF13202.1	EF hand
000001F|arrow	BAS83_000358	PF13202.1	EF hand
000001F|arrow	BAS83_000358	PF13202.1	EF hand
000001F|arrow	BAS83_000359	PF01619.13	Proline dehydrogenase
000001F|arrow	BAS83_000360	PF02463.14	RecF/RecN/SMC N terminal domain
000001F|arrow	BAS83_000360	PF06470.8	SMC proteins Flexible Hinge Domain
000001F|arrow	BAS83_000361	PF02463.14	RecF/RecN/SMC N terminal domain
000001F|arrow	BAS83_000361	PF13476.1	AAA domain
000001F|arrow	BAS83_000362	PF03879.9	Cgr1 family
000001F|arrow	BAS83_000363	PF13465.1	Zinc-finger double domain
000001F|arrow	BAS83_000363	PF00096.21	Zinc finger, C2H2 type
000001F|arrow	BAS83_000363	PF00096.21	Zinc finger, C2H2 type
000001F|arrow	BAS83_000365	PF00155.16	Aminotransferase class I and II
000001F|arrow	BAS83_000367	PF03259.12	Roadblock/LC7 domain
000001F|arrow	BAS83_000370	PF00483.18	Nucleotidyl transferase
000001F|arrow	BAS83_000370	PF00132.19	Bacterial transferase hexapeptide (six repeats)
000001F|arrow	BAS83_000370	PF12804.2	MobA-like NTP transferase domain
000001F|arrow	BAS83_000371	PF02128.10	Fungalysin metallopeptidase (M36)
000001F|arrow	BAS83_000371	PF07504.8	Fungalysin/Thermolysin Propeptide Motif
000001F|arrow	BAS83_000375	PF00078.22	Reverse transcriptase (RNA-dependent DNA polymerase)
000001F|arrow	BAS83_000378	PF00078.22	Reverse transcriptase (RNA-dependent DNA polymerase)
000001F|arrow	BAS83_000379	PF01849.13	NAC domain
000001F|arrow	BAS83_000380	PF00149.23	Calcineurin-like phosphoesterase
000001F|arrow	BAS83_000381	PF02738.13	Molybdopterin-binding domain of aldehyde dehydrogenase
000001F|arrow	BAS83_000381	PF00941.16	FAD binding domain in molybdopterin dehydrogenase
000001F|arrow	BAS83_000381	PF01315.17	Aldehyde oxidase and xanthine dehydrogenase, a/b hammerhead domain
000001F|arrow	BAS83_000381	PF01799.15	[2Fe-2S] binding domain
000001F|arrow	BAS83_000381	PF03450.12	CO dehydrogenase flavoprotein C-terminal domain
000001F|arrow	BAS83_000381	PF00111.22	2Fe-2S iron-sulfur cluster binding domain
000001F|arrow	BAS83_000382	PF01496.14	V-type ATPase 116kDa subunit family
000001F|arrow	BAS83_000384	PF00227.21	Proteasome subunit
000001F|arrow	BAS83_000385	PF12753.2	Nuclear pore complex subunit Nro1
000001F|arrow	BAS83_000388	PF04674.7	Phosphate-induced protein 1 conserved region
000001F|arrow	BAS83_000389	PF04116.8	Fatty acid hydroxylase superfamily
000001F|arrow	BAS83_000391	PF00501.23	AMP-binding enzyme
000001F|arrow	BAS83_000392	PF13465.1	Zinc-finger double domain
000001F|arrow	BAS83_000392	PF00096.21	Zinc finger, C2H2 type
000001F|arrow	BAS83_000393	PF03531.9	Structure-specific recognition protein (SSRP1)
000001F|arrow	BAS83_000393	PF03531.9	Structure-specific recognition protein (SSRP1)
000001F|arrow	BAS83_000393	PF08512.7	Histone chaperone Rttp106-like
000001F|arrow	BAS83_000394	PF00176.18	SNF2 family N-terminal domain
000001F|arrow	BAS83_000394	PF00271.26	Helicase conserved C-terminal domain
000001F|arrow	BAS83_000394	PF13923.1	Zinc finger, C3HC4 type (RING finger)
000001F|arrow	BAS83_000394	PF00097.20	Zinc finger, C3HC4 type (RING finger)
000001F|arrow	BAS83_000396	PF00664.18	ABC transporter transmembrane region
000001F|arrow	BAS83_000396	PF00005.22	ABC transporter
000001F|arrow	BAS83_000397	PF01423.17	LSM domain
000001F|arrow	BAS83_000399	PF02099.12	Josephin
000001F|arrow	BAS83_000401	PF00264.15	Common central domain of tyrosinase
000001F|arrow	BAS83_000402	PF01195.14	Peptidyl-tRNA hydrolase
000001F|arrow	BAS83_000403	PF02897.10	Prolyl oligopeptidase, N-terminal beta-propeller domain
000001F|arrow	BAS83_000403	PF00326.16	Prolyl oligopeptidase family
000001F|arrow	BAS83_000406	PF09766.4	Fms-interacting protein
000001F|arrow	BAS83_000407	PF13639.1	Ring finger domain
000001F|arrow	BAS83_000407	PF12678.2	RING-H2 zinc finger
000001F|arrow	BAS83_000407	PF12861.2	Anaphase-promoting complex subunit 11 RING-H2 finger
000001F|arrow	BAS83_000407	PF00097.20	Zinc finger, C3HC4 type (RING finger)
000001F|arrow	BAS83_000409	PF00320.22	GATA zinc finger
000001F|arrow	BAS83_000410	PF08477.8	Miro-like protein
000001F|arrow	BAS83_000410	PF05783.6	Dynein light intermediate chain (DLIC)
000001F|arrow	BAS83_000411	PF02759.14	RUN domain
000001F|arrow	BAS83_000413	PF00612.22	IQ calmodulin-binding motif
000001F|arrow	BAS83_000414	PF12325.3	TATA element modulatory factor 1 TATA binding
000001F|arrow	BAS83_000415	PF00698.16	Acyl transferase domain
000001F|arrow	BAS83_000416	PF02301.13	HORMA domain
000001F|arrow	BAS83_000417	PF00493.18	MCM2/3/5 family
000001F|arrow	BAS83_000417	PF14551.1	MCM N-terminal domain
000001F|arrow	BAS83_000417	PF01078.16	Magnesium chelatase, subunit ChlI
000001F|arrow	BAS83_000417	PF07728.9	AAA domain (dynein-related subfamily)
000001F|arrow	BAS83_000419	PF01423.17	LSM domain
000001F|arrow	BAS83_000420	PF04193.9	PQ loop repeat
000001F|arrow	BAS83_000420	PF04193.9	PQ loop repeat
000001F|arrow	BAS83_000421	PF00076.17	RNA recognition motif. (a.k.a. RRM, RBD, or RNP domain)
000001F|arrow	BAS83_000421	PF14259.1	RNA recognition motif (a.k.a. RRM, RBD, or RNP domain)
000001F|arrow	BAS83_000421	PF13893.1	RNA recognition motif. (a.k.a. RRM, RBD, or RNP domain)
000001F|arrow	BAS83_000422	PF10255.4	RNA polymerase I-associated factor PAF67
000001F|arrow	BAS83_000423	PF01873.12	Domain found in IF2B/IF5
000001F|arrow	BAS83_000425	PF00899.16	ThiF family
000001F|arrow	BAS83_000425	PF00899.16	ThiF family
000001F|arrow	BAS83_000425	PF09358.5	Ubiquitin-activating enzyme e1 C-terminal domain
000001F|arrow	BAS83_000425	PF02134.16	Repeat in ubiquitin-activating (UBA) protein
000001F|arrow	BAS83_000425	PF02134.16	Repeat in ubiquitin-activating (UBA) protein
000001F|arrow	BAS83_000425	PF10585.4	Ubiquitin-activating enzyme active site
000001F|arrow	BAS83_000426	PF04111.7	Autophagy protein Apg6
000001F|arrow	BAS83_000427	PF03223.10	V-ATPase subunit C
000001F|arrow	BAS83_000428	PF09808.4	Small nuclear RNA activating complex (SNAPc), subunit SNAP43
000001F|arrow	BAS83_000429	PF02383.13	SacI homology domain
000001F|arrow	BAS83_000430	PF02630.9	SCO1/SenC
000001F|arrow	BAS83_000430	PF00578.16	AhpC/TSA family
000001F|arrow	BAS83_000431	PF05019.8	Coenzyme Q (ubiquinone) biosynthesis protein Coq4
000001F|arrow	BAS83_000432	PF00009.22	Elongation factor Tu GTP binding domain
000001F|arrow	BAS83_000432	PF03764.13	Elongation factor G, domain IV
000001F|arrow	BAS83_000432	PF14492.1	Elongation Factor G, domain II
000001F|arrow	BAS83_000432	PF00679.19	Elongation factor G C-terminus
000001F|arrow	BAS83_000432	PF03144.20	Elongation factor Tu domain 2
000001F|arrow	BAS83_000433	PF00106.20	short chain dehydrogenase
000001F|arrow	BAS83_000435	PF04101.11	Glycosyltransferase family 28 C-terminal domain
000001F|arrow	BAS83_000435	PF13528.1	Glycosyl transferase family 1
000001F|arrow	BAS83_000436	PF08542.6	Replication factor C C-terminal domain
000001F|arrow	BAS83_000436	PF13177.1	DNA polymerase III, delta subunit
000001F|arrow	BAS83_000436	PF03215.10	Rad17 cell cycle checkpoint protein
000001F|arrow	BAS83_000436	PF00004.24	ATPase family associated with various cellular activities (AAA)
000001F|arrow	BAS83_000437	PF00106.20	short chain dehydrogenase
000001F|arrow	BAS83_000438	PF01762.16	Galactosyltransferase
000001F|arrow	BAS83_000439	PF13532.1	2OG-Fe(II) oxygenase superfamily
000001F|arrow	BAS83_000439	PF03171.15	2OG-Fe(II) oxygenase superfamily
000001F|arrow	BAS83_000440	PF00240.18	Ubiquitin family
000001F|arrow	BAS83_000440	PF11976.3	Ubiquitin-2 like Rad60 SUMO-like
000001F|arrow	BAS83_000441	PF00164.20	Ribosomal protein S12/S23
000001F|arrow	BAS83_000446	PF13519.1	von Willebrand factor type A domain
000001F|arrow	BAS83_000446	PF02809.15	Ubiquitin interaction motif
000001F|arrow	BAS83_000446	PF02809.15	Ubiquitin interaction motif
000001F|arrow	BAS83_000446	PF02809.15	Ubiquitin interaction motif
000001F|arrow	BAS83_000446	PF02809.15	Ubiquitin interaction motif
000001F|arrow	BAS83_000447	PF02037.22	SAP domain
000001F|arrow	BAS83_000450	PF00439.20	Bromodomain
000001F|arrow	BAS83_000451	PF07065.9	D123
000001F|arrow	BAS83_000452	PF01237.13	Oxysterol-binding protein
000001F|arrow	BAS83_000452	PF15409.1	Pleckstrin homology domain
000001F|arrow	BAS83_000455	PF04121.8	Nuclear pore protein 84 / 107
000001F|arrow	BAS83_000456	PF10018.4	Vitamin-D-receptor interacting Mediator subunit 4
000001F|arrow	BAS83_000457	PF02229.11	Transcriptional Coactivator p15 (PC4)
000001F|arrow	BAS83_000458	PF02493.15	MORN repeat
000001F|arrow	BAS83_000458	PF02493.15	MORN repeat
000001F|arrow	BAS83_000458	PF02493.15	MORN repeat
000001F|arrow	BAS83_000459	PF00069.20	Protein kinase domain
000001F|arrow	BAS83_000459	PF07714.12	Protein tyrosine kinase
000001F|arrow	BAS83_000459	PF00780.17	CNH domain
000001F|arrow	BAS83_000460	PF00091.20	Tubulin/FtsZ family, GTPase domain
000001F|arrow	BAS83_000460	PF03953.12	Tubulin C-terminal domain
000001F|arrow	BAS83_000460	PF10644.4	Misato Segment II tubulin-like domain
000001F|arrow	BAS83_000461	PF06258.6	Mitochondrial fission ELM1
000001F|arrow	BAS83_000462	PF05699.9	hAT family C-terminal dimerisation region
000001F|arrow	BAS83_000463	PF13639.1	Ring finger domain
000001F|arrow	BAS83_000463	PF12678.2	RING-H2 zinc finger
000001F|arrow	BAS83_000463	PF00097.20	Zinc finger, C3HC4 type (RING finger)
000001F|arrow	BAS83_000464	PF12796.2	Ankyrin repeats (3 copies)
000001F|arrow	BAS83_000464	PF12796.2	Ankyrin repeats (3 copies)
000001F|arrow	BAS83_000464	PF12796.2	Ankyrin repeats (3 copies)
000001F|arrow	BAS83_000464	PF00023.25	Ankyrin repeat
000001F|arrow	BAS83_000464	PF00023.25	Ankyrin repeat
000001F|arrow	BAS83_000464	PF00023.25	Ankyrin repeat
000001F|arrow	BAS83_000464	PF00023.25	Ankyrin repeat
000001F|arrow	BAS83_000464	PF00023.25	Ankyrin repeat
000001F|arrow	BAS83_000464	PF13637.1	Ankyrin repeats (many copies)
000001F|arrow	BAS83_000464	PF13637.1	Ankyrin repeats (many copies)
000001F|arrow	BAS83_000464	PF13637.1	Ankyrin repeats (many copies)
000001F|arrow	BAS83_000464	PF13857.1	Ankyrin repeats (many copies)
000001F|arrow	BAS83_000464	PF13857.1	Ankyrin repeats (many copies)
000001F|arrow	BAS83_000464	PF13606.1	Ankyrin repeat
000001F|arrow	BAS83_000466	PF11976.3	Ubiquitin-2 like Rad60 SUMO-like
000001F|arrow	BAS83_000466	PF00240.18	Ubiquitin family
000001F|arrow	BAS83_000467	PF00735.13	Septin
000001F|arrow	BAS83_000468	PF00244.15	14-3-3 protein
000001F|arrow	BAS83_000476	PF00078.22	Reverse transcriptase (RNA-dependent DNA polymerase)
000001F|arrow	BAS83_000479	PF04841.8	Vps16, N-terminal region
000001F|arrow	BAS83_000479	PF04840.7	Vps16, C-terminal region
000001F|arrow	BAS83_000480	PF10602.4	26S proteasome subunit RPN7
000001F|arrow	BAS83_000480	PF01399.22	PCI domain
000001F|arrow	BAS83_000481	PF09070.6	PFU (PLAA family ubiquitin binding)
000001F|arrow	BAS83_000481	PF08324.6	PUL domain
000001F|arrow	BAS83_000481	PF00400.27	WD domain, G-beta repeat
000001F|arrow	BAS83_000481	PF00400.27	WD domain, G-beta repeat
000001F|arrow	BAS83_000481	PF00400.27	WD domain, G-beta repeat
000001F|arrow	BAS83_000481	PF00400.27	WD domain, G-beta repeat
000001F|arrow	BAS83_000481	PF02153.12	Prephenate dehydrogenase
000001F|arrow	BAS83_000482	PF00153.22	Mitochondrial carrier protein
000001F|arrow	BAS83_000482	PF00153.22	Mitochondrial carrier protein
000001F|arrow	BAS83_000482	PF00153.22	Mitochondrial carrier protein
000001F|arrow	BAS83_000483	PF00076.17	RNA recognition motif. (a.k.a. RRM, RBD, or RNP domain)
000001F|arrow	BAS83_000483	PF14259.1	RNA recognition motif (a.k.a. RRM, RBD, or RNP domain)
000001F|arrow	BAS83_000485	PF04095.11	Nicotinate phosphoribosyltransferase (NAPRTase) family
000001F|arrow	BAS83_000486	PF12317.3	Intraflagellar transport complex B protein 46 C terminal
000001F|arrow	BAS83_000487	PF00505.14	HMG (high mobility group) box
000001F|arrow	BAS83_000490	PF00153.22	Mitochondrial carrier protein
000001F|arrow	BAS83_000490	PF00153.22	Mitochondrial carrier protein
000001F|arrow	BAS83_000492	PF12348.3	CLASP N terminal
000001F|arrow	BAS83_000493	PF04050.9	Up-frameshift suppressor 2
000001F|arrow	BAS83_000493	PF02854.14	MIF4G domain
000001F|arrow	BAS83_000495	PF00027.24	Cyclic nucleotide-binding domain
000001F|arrow	BAS83_000496	PF00916.15	Sulfate transporter family
000001F|arrow	BAS83_000497	PF00091.20	Tubulin/FtsZ family, GTPase domain
000001F|arrow	BAS83_000497	PF03953.12	Tubulin C-terminal domain
000001F|arrow	BAS83_000499	PF03124.9	EXS family
000001F|arrow	BAS83_000499	PF03105.14	SPX domain
000001F|arrow	BAS83_000500	PF00152.15	tRNA synthetases class II (D, K and N)
000001F|arrow	BAS83_000501	PF07529.8	HSA
000001F|arrow	BAS83_000501	PF07529.8	HSA
000001F|arrow	BAS83_000506	PF00118.19	TCP-1/cpn60 chaperonin family
000001F|arrow	BAS83_000507	PF00166.16	Chaperonin 10 Kd subunit
000001F|arrow	BAS83_000508	PF02913.14	FAD linked oxidases, C-terminal domain
000001F|arrow	BAS83_000508	PF01565.18	FAD binding domain
000001F|arrow	BAS83_000509	PF00400.27	WD domain, G-beta repeat
000001F|arrow	BAS83_000509	PF00400.27	WD domain, G-beta repeat
000001F|arrow	BAS83_000509	PF00400.27	WD domain, G-beta repeat
000001F|arrow	BAS83_000509	PF00400.27	WD domain, G-beta repeat
000001F|arrow	BAS83_000509	PF00400.27	WD domain, G-beta repeat
000001F|arrow	BAS83_000509	PF00400.27	WD domain, G-beta repeat
000001F|arrow	BAS83_000512	PF01644.12	Chitin synthase
000001F|arrow	BAS83_000512	PF03142.10	Chitin synthase
000001F|arrow	BAS83_000512	PF08407.6	Chitin synthase N-terminal
000001F|arrow	BAS83_000512	PF13632.1	Glycosyl transferase family group 2
000001F|arrow	BAS83_000512	PF13641.1	Glycosyltransferase like family 2
000001F|arrow	BAS83_000513	PF02786.12	Carbamoyl-phosphate synthase L chain, ATP binding domain
000001F|arrow	BAS83_000513	PF00289.17	Carbamoyl-phosphate synthase L chain, N-terminal domain
000001F|arrow	BAS83_000513	PF02785.14	Biotin carboxylase C-terminal domain
000001F|arrow	BAS83_000513	PF00364.17	Biotin-requiring enzyme
000001F|arrow	BAS83_000513	PF13535.1	ATP-grasp domain
000001F|arrow	BAS83_000513	PF07478.8	D-ala D-ala ligase C-terminus
000001F|arrow	BAS83_000513	PF02222.17	ATP-grasp domain
000001F|arrow	BAS83_000513	PF13533.1	Biotin-lipoyl like
000001F|arrow	BAS83_000513	PF02655.9	ATP-grasp domain
000001F|arrow	BAS83_000514	PF01634.13	ATP phosphoribosyltransferase
000001F|arrow	BAS83_000514	PF08029.6	HisG, C-terminal domain
000001F|arrow	BAS83_000517	PF04716.9	ETC complex I subunit conserved region
000001F|arrow	BAS83_000519	PF04408.18	Helicase associated domain (HA2)
000001F|arrow	BAS83_000519	PF00271.26	Helicase conserved C-terminal domain
000001F|arrow	BAS83_000519	PF07717.11	Oligonucleotide/oligosaccharide-binding (OB)-fold
000001F|arrow	BAS83_000519	PF05773.17	RWD domain
000001F|arrow	BAS83_000519	PF00270.24	DEAD/DEAH box helicase
000001F|arrow	BAS83_000520	PF01399.22	PCI domain
000001F|arrow	BAS83_000521	PF00400.27	WD domain, G-beta repeat
000001F|arrow	BAS83_000521	PF00400.27	WD domain, G-beta repeat
000001F|arrow	BAS83_000521	PF00400.27	WD domain, G-beta repeat
000001F|arrow	BAS83_000522	PF03619.11	Organic solute transporter Ostalpha
000001F|arrow	BAS83_000524	PF02897.10	Prolyl oligopeptidase, N-terminal beta-propeller domain
000001F|arrow	BAS83_000524	PF02897.10	Prolyl oligopeptidase, N-terminal beta-propeller domain
000001F|arrow	BAS83_000524	PF00326.16	Prolyl oligopeptidase family
000001F|arrow	BAS83_000525	PF00233.14	3'5'-cyclic nucleotide phosphodiesterase
000001F|arrow	BAS83_000526	PF00069.20	Protein kinase domain
000001F|arrow	BAS83_000527	PF00078.22	Reverse transcriptase (RNA-dependent DNA polymerase)
000001F|arrow	BAS83_000530	PF00078.22	Reverse transcriptase (RNA-dependent DNA polymerase)
000001F|arrow	BAS83_000535	PF00078.22	Reverse transcriptase (RNA-dependent DNA polymerase)
000001F|arrow	BAS83_000537	PF00078.22	Reverse transcriptase (RNA-dependent DNA polymerase)
000001F|arrow	BAS83_000540	PF13516.1	Leucine Rich repeat
000001F|arrow	BAS83_000540	PF13516.1	Leucine Rich repeat
000001F|arrow	BAS83_000540	PF00560.28	Leucine Rich Repeat
000001F|arrow	BAS83_000540	PF13504.1	Leucine rich repeat
000001F|arrow	BAS83_000540	PF13504.1	Leucine rich repeat
000001F|arrow	BAS83_000540	PF13504.1	Leucine rich repeat
000001F|arrow	BAS83_000545	PF00013.24	KH domain
000001F|arrow	BAS83_000545	PF00013.24	KH domain
000001F|arrow	BAS83_000545	PF00013.24	KH domain
000001F|arrow	BAS83_000545	PF00013.24	KH domain
000001F|arrow	BAS83_000545	PF00013.24	KH domain
000001F|arrow	BAS83_000545	PF00013.24	KH domain
000001F|arrow	BAS83_000545	PF00013.24	KH domain
000001F|arrow	BAS83_000545	PF00013.24	KH domain
000001F|arrow	BAS83_000545	PF00013.24	KH domain
000001F|arrow	BAS83_000545	PF00013.24	KH domain
000001F|arrow	BAS83_000545	PF00013.24	KH domain
000001F|arrow	BAS83_000545	PF00013.24	KH domain
000001F|arrow	BAS83_000545	PF13014.1	KH domain
000001F|arrow	BAS83_000545	PF13014.1	KH domain
000001F|arrow	BAS83_000545	PF13014.1	KH domain
000001F|arrow	BAS83_000545	PF13014.1	KH domain
000001F|arrow	BAS83_000545	PF13014.1	KH domain
000001F|arrow	BAS83_000545	PF13014.1	KH domain
000001F|arrow	BAS83_000546	PF08243.6	SPT2 chromatin protein
000001F|arrow	BAS83_000548	PF04828.9	Glutathione-dependent formaldehyde-activating enzyme
000001F|arrow	BAS83_000551	PF03169.10	OPT oligopeptide transporter protein
000001F|arrow	BAS83_000552	PF08883.6	Dopa 4,5-dioxygenase family
000001F|arrow	BAS83_000553	PF00135.23	Carboxylesterase family
000001F|arrow	BAS83_000553	PF07859.8	alpha/beta hydrolase fold
000001F|arrow	BAS83_000554	PF00179.21	Ubiquitin-conjugating enzyme
000001F|arrow	BAS83_000554	PF14461.1	Prokaryotic E2 family B
000001F|arrow	BAS83_000556	PF02141.16	DENN (AEX-3) domain
000001F|arrow	BAS83_000556	PF03456.13	uDENN domain
000001F|arrow	BAS83_000556	PF03455.14	dDENN domain
000001F|arrow	BAS83_000557	PF02891.15	MIZ/SP-RING zinc finger
000001F|arrow	BAS83_000559	PF03028.10	Dynein heavy chain and region D6 of dynein motor
000001F|arrow	BAS83_000559	PF08393.8	Dynein heavy chain, N-terminal region 2
000001F|arrow	BAS83_000559	PF12774.2	Hydrolytic ATP binding site of dynein motor region D1
000001F|arrow	BAS83_000559	PF12780.2	P-loop containing dynein motor region D4
000001F|arrow	BAS83_000559	PF12781.2	ATP-binding dynein motor region D5
000001F|arrow	BAS83_000559	PF12775.2	P-loop containing dynein motor region D3
000001F|arrow	BAS83_000559	PF12777.2	Microtubule-binding stalk of dynein motor
000001F|arrow	BAS83_000560	PF00071.17	Ras family
000001F|arrow	BAS83_000560	PF08477.8	Miro-like protein
000001F|arrow	BAS83_000560	PF00025.16	ADP-ribosylation factor family
000001F|arrow	BAS83_000560	PF04670.7	Gtr1/RagA G protein conserved region
000001F|arrow	BAS83_000560	PF01926.18	50S ribosome-binding GTPase
000001F|arrow	BAS83_000560	PF00009.22	Elongation factor Tu GTP binding domain
000001F|arrow	BAS83_000560	PF09439.5	Signal recognition particle receptor beta subunit
000001F|arrow	BAS83_000561	PF00400.27	WD domain, G-beta repeat
000001F|arrow	BAS83_000561	PF00400.27	WD domain, G-beta repeat
000001F|arrow	BAS83_000561	PF00400.27	WD domain, G-beta repeat
000001F|arrow	BAS83_000561	PF00400.27	WD domain, G-beta repeat
000001F|arrow	BAS83_000561	PF00400.27	WD domain, G-beta repeat
000001F|arrow	BAS83_000561	PF00400.27	WD domain, G-beta repeat
000001F|arrow	BAS83_000561	PF08232.7	Striatin family
000001F|arrow	BAS83_000562	PF00756.15	Putative esterase
000001F|arrow	BAS83_000564	PF00078.22	Reverse transcriptase (RNA-dependent DNA polymerase)
000001F|arrow	BAS83_000566	PF01379.15	Porphobilinogen deaminase, dipyromethane cofactor binding domain
000001F|arrow	BAS83_000566	PF03900.10	Porphobilinogen deaminase, C-terminal domain
000001F|arrow	BAS83_000567	PF00134.18	Cyclin, N-terminal domain
000001F|arrow	BAS83_000567	PF02984.14	Cyclin, C-terminal domain
000001F|arrow	BAS83_000573	PF00238.14	Ribosomal protein L14p/L23e
000001F|arrow	BAS83_000574	PF01777.13	Ribosomal L27e protein family
000001F|arrow	BAS83_000574	PF00467.24	KOW motif
000001F|arrow	BAS83_000575	PF07571.8	Protein of unknown function (DUF1546)
000001F|arrow	BAS83_000575	PF02969.12	TATA box binding protein associated factor (TAF)
000001F|arrow	BAS83_000576	PF00071.17	Ras family
000001F|arrow	BAS83_000576	PF00025.16	ADP-ribosylation factor family
000001F|arrow	BAS83_000576	PF08477.8	Miro-like protein
000001F|arrow	BAS83_000581	PF00665.21	Integrase core domain
000001F|arrow	BAS83_000592	PF04130.8	Spc97 / Spc98 family
000001F|arrow	BAS83_000593	PF04130.8	Spc97 / Spc98 family
000001F|arrow	BAS83_000596	PF00443.24	Ubiquitin carboxyl-terminal hydrolase
000001F|arrow	BAS83_000596	PF13423.1	Ubiquitin carboxyl-terminal hydrolase
000001F|arrow	BAS83_000598	PF00817.15	impB/mucB/samB family
000001F|arrow	BAS83_000598	PF11799.3	impB/mucB/samB family C-terminal domain
000001F|arrow	BAS83_000599	PF03152.9	Ubiquitin fusion degradation protein UFD1
000001F|arrow	BAS83_000600	PF00999.16	Sodium/hydrogen exchanger family
000001F|arrow	BAS83_000601	PF00153.22	Mitochondrial carrier protein
000001F|arrow	BAS83_000601	PF00153.22	Mitochondrial carrier protein
000001F|arrow	BAS83_000601	PF00153.22	Mitochondrial carrier protein
000001F|arrow	BAS83_000602	PF00003.17	7 transmembrane sweet-taste receptor of 3 GCPR
000001F|arrow	BAS83_000602	PF01094.23	Receptor family ligand binding region
000001F|arrow	BAS83_000605	PF04182.7	B-block binding subunit of TFIIIC
000001F|arrow	BAS83_000606	PF10209.4	Uncharacterized conserved protein (DUF2340)
000001F|arrow	BAS83_000607	PF01476.15	LysM domain
000001F|arrow	BAS83_000607	PF01476.15	LysM domain
000001F|arrow	BAS83_000611	PF00505.14	HMG (high mobility group) box
000001F|arrow	BAS83_000612	PF12937.2	F-box-like
000001F|arrow	BAS83_000612	PF00646.28	F-box domain
000001F|arrow	BAS83_000615	PF00268.16	Ribonucleotide reductase, small chain
000001F|arrow	BAS83_000616	PF00226.26	DnaJ domain
000001F|arrow	BAS83_000617	PF05057.9	Putative serine esterase (DUF676)
000001F|arrow	BAS83_000620	PF13863.1	Domain of unknown function (DUF4200)
000001F|arrow	BAS83_000621	PF00982.16	Glycosyltransferase family 20
000001F|arrow	BAS83_000621	PF00982.16	Glycosyltransferase family 20
000001F|arrow	BAS83_000621	PF02358.11	Trehalose-phosphatase
000001F|arrow	BAS83_000621	PF02358.11	Trehalose-phosphatase
000001F|arrow	BAS83_000622	PF00582.21	Universal stress protein family
000001F|arrow	BAS83_000623	PF00069.20	Protein kinase domain
000001F|arrow	BAS83_000623	PF07714.12	Protein tyrosine kinase
000001F|arrow	BAS83_000624	PF11935.3	Domain of unknown function (DUF3453)
000001F|arrow	BAS83_000624	PF12295.3	Symplekin tight junction protein C terminal
000001F|arrow	BAS83_000625	PF00149.23	Calcineurin-like phosphoesterase
000001F|arrow	BAS83_000626	PF05653.9	Magnesium transporter NIPA
000001F|arrow	BAS83_000626	PF05653.9	Magnesium transporter NIPA
000001F|arrow	BAS83_000626	PF00892.15	EamA-like transporter family
000001F|arrow	BAS83_000628	PF00466.15	Ribosomal protein L10
000001F|arrow	BAS83_000629	PF00957.16	Synaptobrevin
000001F|arrow	BAS83_000630	PF07766.8	LETM1-like protein
000001F|arrow	BAS83_000632	PF00078.22	Reverse transcriptase (RNA-dependent DNA polymerase)
000001F|arrow	BAS83_000637	PF00400.27	WD domain, G-beta repeat
000001F|arrow	BAS83_000637	PF00400.27	WD domain, G-beta repeat
000001F|arrow	BAS83_000637	PF00400.27	WD domain, G-beta repeat
000001F|arrow	BAS83_000637	PF00400.27	WD domain, G-beta repeat
000001F|arrow	BAS83_000637	PF00400.27	WD domain, G-beta repeat
000001F|arrow	BAS83_000637	PF00400.27	WD domain, G-beta repeat
000001F|arrow	BAS83_000639	PF13894.1	C2H2-type zinc finger
000001F|arrow	BAS83_000639	PF13894.1	C2H2-type zinc finger
000001F|arrow	BAS83_000639	PF13894.1	C2H2-type zinc finger
000001F|arrow	BAS83_000639	PF00096.21	Zinc finger, C2H2 type
000001F|arrow	BAS83_000639	PF13465.1	Zinc-finger double domain
000001F|arrow	BAS83_000640	PF15469.1	Exocyst complex component Sec5
000001F|arrow	BAS83_000640	PF08700.6	Vps51/Vps67
000001F|arrow	BAS83_000640	PF01585.18	G-patch domain
000001F|arrow	BAS83_000640	PF04124.7	Dor1-like family
000001F|arrow	BAS83_000641	PF01301.14	Glycosyl hydrolases family 35
000001F|arrow	BAS83_000641	PF01301.14	Glycosyl hydrolases family 35
000001F|arrow	BAS83_000641	PF02449.10	Beta-galactosidase
000001F|arrow	BAS83_000642	PF00001.16	7 transmembrane receptor (rhodopsin family)
000001F|arrow	BAS83_000643	PF08606.6	Prp19/Pso4-like
000001F|arrow	BAS83_000643	PF00400.27	WD domain, G-beta repeat
000001F|arrow	BAS83_000643	PF00400.27	WD domain, G-beta repeat
000001F|arrow	BAS83_000643	PF00400.27	WD domain, G-beta repeat
000001F|arrow	BAS83_000643	PF00400.27	WD domain, G-beta repeat
000001F|arrow	BAS83_000643	PF00400.27	WD domain, G-beta repeat
000001F|arrow	BAS83_000644	PF00782.15	Dual specificity phosphatase, catalytic domain
000001F|arrow	BAS83_000645	PF12783.2	Guanine nucleotide exchange factor in Golgi transport N-terminal
000001F|arrow	BAS83_000646	PF12516.3	Protein of unknown function (DUF3719)
000001F|arrow	BAS83_000648	PF05508.6	RanGTP-binding protein
000001F|arrow	BAS83_000649	PF01351.13	Ribonuclease HII
000001F|arrow	BAS83_000655	PF13650.1	Aspartyl protease
000001F|arrow	BAS83_000657	PF03572.13	Peptidase family S41
000001F|arrow	BAS83_000663	PF00078.22	Reverse transcriptase (RNA-dependent DNA polymerase)
000001F|arrow	BAS83_000663	PF00078.22	Reverse transcriptase (RNA-dependent DNA polymerase)
000001F|arrow	BAS83_000664	PF00078.22	Reverse transcriptase (RNA-dependent DNA polymerase)
000002F|arrow	BAS83_000669	PF00134.18	Cyclin, N-terminal domain
000002F|arrow	BAS83_000670	PF01399.22	PCI domain
000002F|arrow	BAS83_000671	PF00069.20	Protein kinase domain
000002F|arrow	BAS83_000671	PF07714.12	Protein tyrosine kinase
000002F|arrow	BAS83_000672	PF00082.17	Subtilase family
000002F|arrow	BAS83_000672	PF12580.3	Tripeptidyl peptidase II
000002F|arrow	BAS83_000673	PF00476.15	DNA polymerase family A
000002F|arrow	BAS83_000674	PF03028.10	Dynein heavy chain and region D6 of dynein motor
000002F|arrow	BAS83_000674	PF08393.8	Dynein heavy chain, N-terminal region 2
000002F|arrow	BAS83_000674	PF12774.2	Hydrolytic ATP binding site of dynein motor region D1
000002F|arrow	BAS83_000674	PF12781.2	ATP-binding dynein motor region D5
000002F|arrow	BAS83_000674	PF07728.9	AAA domain (dynein-related subfamily)
000002F|arrow	BAS83_000674	PF07728.9	AAA domain (dynein-related subfamily)
000002F|arrow	BAS83_000674	PF08385.7	Dynein heavy chain, N-terminal region 1
000002F|arrow	BAS83_000674	PF12777.2	Microtubule-binding stalk of dynein motor
000002F|arrow	BAS83_000674	PF12775.2	P-loop containing dynein motor region D3
000002F|arrow	BAS83_000674	PF12780.2	P-loop containing dynein motor region D4
000002F|arrow	BAS83_000675	PF00400.27	WD domain, G-beta repeat
000002F|arrow	BAS83_000675	PF00400.27	WD domain, G-beta repeat
000002F|arrow	BAS83_000675	PF00400.27	WD domain, G-beta repeat
000002F|arrow	BAS83_000675	PF00400.27	WD domain, G-beta repeat
000002F|arrow	BAS83_000675	PF00400.27	WD domain, G-beta repeat
000002F|arrow	BAS83_000675	PF00400.27	WD domain, G-beta repeat
000002F|arrow	BAS83_000675	PF00400.27	WD domain, G-beta repeat
000002F|arrow	BAS83_000678	PF01485.16	IBR domain
000002F|arrow	BAS83_000678	PF01485.16	IBR domain
000002F|arrow	BAS83_000679	PF15016.1	Domain of unknown function (DUF4520)
000002F|arrow	BAS83_000680	PF00160.16	Cyclophilin type peptidyl-prolyl cis-trans isomerase/CLD
000002F|arrow	BAS83_000681	PF09446.5	VMA21-like domain
000002F|arrow	BAS83_000682	PF06703.6	Microsomal signal peptidase 25 kDa subunit (SPC25)
000002F|arrow	BAS83_000685	PF00078.22	Reverse transcriptase (RNA-dependent DNA polymerase)
000002F|arrow	BAS83_000687	PF00078.22	Reverse transcriptase (RNA-dependent DNA polymerase)
000002F|arrow	BAS83_000691	PF00069.20	Protein kinase domain
000002F|arrow	BAS83_000691	PF07714.12	Protein tyrosine kinase
000002F|arrow	BAS83_000692	PF00069.20	Protein kinase domain
000002F|arrow	BAS83_000693	PF00076.17	RNA recognition motif. (a.k.a. RRM, RBD, or RNP domain)
000002F|arrow	BAS83_000693	PF14259.1	RNA recognition motif (a.k.a. RRM, RBD, or RNP domain)
000002F|arrow	BAS83_000694	PF08539.6	HbrB-like
000002F|arrow	BAS83_000695	PF00010.21	Helix-loop-helix DNA-binding domain
000002F|arrow	BAS83_000696	PF00246.19	Zinc carboxypeptidase
000002F|arrow	BAS83_000699	PF00078.22	Reverse transcriptase (RNA-dependent DNA polymerase)
000002F|arrow	BAS83_000699	PF00078.22	Reverse transcriptase (RNA-dependent DNA polymerase)
000002F|arrow	BAS83_000703	PF00078.22	Reverse transcriptase (RNA-dependent DNA polymerase)
000002F|arrow	BAS83_000703	PF00078.22	Reverse transcriptase (RNA-dependent DNA polymerase)
000002F|arrow	BAS83_000710	PF00078.22	Reverse transcriptase (RNA-dependent DNA polymerase)
000002F|arrow	BAS83_000711	PF00078.22	Reverse transcriptase (RNA-dependent DNA polymerase)
000002F|arrow	BAS83_000714	PF00515.23	Tetratricopeptide repeat
000002F|arrow	BAS83_000714	PF07719.12	Tetratricopeptide repeat
000002F|arrow	BAS83_000715	PF02128.10	Fungalysin metallopeptidase (M36)
000002F|arrow	BAS83_000716	PF00999.16	Sodium/hydrogen exchanger family
000002F|arrow	BAS83_000717	PF04379.9	Protein of unknown function (DUF525)
000002F|arrow	BAS83_000717	PF12937.2	F-box-like
000002F|arrow	BAS83_000717	PF00646.28	F-box domain
000002F|arrow	BAS83_000722	PF00916.15	Sulfate transporter family
000002F|arrow	BAS83_000722	PF00916.15	Sulfate transporter family
000002F|arrow	BAS83_000722	PF13792.1	Sulfate transporter N-terminal domain with GLY motif
000002F|arrow	BAS83_000722	PF01740.16	STAS domain
000002F|arrow	BAS83_000724	PF00730.20	HhH-GPD superfamily base excision DNA repair protein
000002F|arrow	BAS83_000724	PF00633.18	Helix-hairpin-helix motif
000002F|arrow	BAS83_000725	PF00557.19	Metallopeptidase family M24
000002F|arrow	BAS83_000725	PF05195.11	Aminopeptidase P, N-terminal domain
000002F|arrow	BAS83_000726	PF00005.22	ABC transporter
000002F|arrow	BAS83_000726	PF00005.22	ABC transporter
000002F|arrow	BAS83_000726	PF00664.18	ABC transporter transmembrane region
000002F|arrow	BAS83_000726	PF00664.18	ABC transporter transmembrane region
000002F|arrow	BAS83_000727	PF00046.24	Homeobox domain
000002F|arrow	BAS83_000728	PF00224.16	Pyruvate kinase, barrel domain
000002F|arrow	BAS83_000728	PF02887.11	Pyruvate kinase, alpha/beta domain
000002F|arrow	BAS83_000729	PF13894.1	C2H2-type zinc finger
000002F|arrow	BAS83_000729	PF13894.1	C2H2-type zinc finger
000002F|arrow	BAS83_000730	PF01048.15	Phosphorylase superfamily
000002F|arrow	BAS83_000731	PF14995.1	Transmembrane protein
000002F|arrow	BAS83_000731	PF00076.17	RNA recognition motif. (a.k.a. RRM, RBD, or RNP domain)
000002F|arrow	BAS83_000731	PF00098.18	Zinc knuckle
000002F|arrow	BAS83_000731	PF13893.1	RNA recognition motif. (a.k.a. RRM, RBD, or RNP domain)
000002F|arrow	BAS83_000732	PF13625.1	Helicase conserved C-terminal domain
000002F|arrow	BAS83_000732	PF04851.10	Type III restriction enzyme, res subunit
000002F|arrow	BAS83_000732	PF00176.18	SNF2 family N-terminal domain
000002F|arrow	BAS83_000732	PF00271.26	Helicase conserved C-terminal domain
000002F|arrow	BAS83_000732	PF00270.24	DEAD/DEAH box helicase
000002F|arrow	BAS83_000733	PF01063.14	Aminotransferase class IV
000002F|arrow	BAS83_000734	PF01738.13	Dienelactone hydrolase family
000002F|arrow	BAS83_000735	PF14716.1	Helix-hairpin-helix domain
000002F|arrow	BAS83_000739	PF11705.3	DNA-directed RNA polymerase III subunit Rpc31
000002F|arrow	BAS83_000744	PF01585.18	G-patch domain
000002F|arrow	BAS83_000744	PF12656.2	DExH-box splicing factor binding site
000002F|arrow	BAS83_000745	PF04136.10	Sec34-like family
000002F|arrow	BAS83_000746	PF14694.1	Lines N-terminus
000002F|arrow	BAS83_000747	PF05004.8	Interferon-related developmental regulator (IFRD)
000002F|arrow	BAS83_000750	PF10650.4	Putative zinc-finger domain
000002F|arrow	BAS83_000751	PF10433.4	Mono-functional DNA-alkylating methyl methanesulfonate N-term
000002F|arrow	BAS83_000751	PF03178.10	CPSF A subunit region
000002F|arrow	BAS83_000752	PF08597.5	Translation initiation factor eIF3 subunit
000002F|arrow	BAS83_000753	PF09753.4	Membrane fusion protein Use1
000002F|arrow	BAS83_000754	PF00621.15	RhoGEF domain
000002F|arrow	BAS83_000754	PF00780.17	CNH domain
000002F|arrow	BAS83_000754	PF15405.1	Pleckstrin homology domain
000002F|arrow	BAS83_000756	PF03572.13	Peptidase family S41
000002F|arrow	BAS83_000757	PF00780.17	CNH domain
000002F|arrow	BAS83_000757	PF00780.17	CNH domain
000002F|arrow	BAS83_000757	PF00780.17	CNH domain
000002F|arrow	BAS83_000757	PF00780.17	CNH domain
000002F|arrow	BAS83_000757	PF00780.17	CNH domain
000002F|arrow	BAS83_000757	PF00621.15	RhoGEF domain
000002F|arrow	BAS83_000757	PF00621.15	RhoGEF domain
000002F|arrow	BAS83_000757	PF00621.15	RhoGEF domain
000002F|arrow	BAS83_000757	PF15405.1	Pleckstrin homology domain
000002F|arrow	BAS83_000757	PF15405.1	Pleckstrin homology domain
000002F|arrow	BAS83_000757	PF00610.16	Domain found in Dishevelled, Egl-10, and Pleckstrin (DEP)
000002F|arrow	BAS83_000758	PF02935.11	Cytochrome c oxidase subunit VIIc
000002F|arrow	BAS83_000760	PF00262.13	Calreticulin family
000002F|arrow	BAS83_000761	PF07228.7	Stage II sporulation protein E (SpoIIE)
000002F|arrow	BAS83_000761	PF00481.16	Protein phosphatase 2C
000002F|arrow	BAS83_000761	PF13672.1	Protein phosphatase 2C
000002F|arrow	BAS83_000762	PF00004.24	ATPase family associated with various cellular activities (AAA)
000002F|arrow	BAS83_000763	PF01507.14	Phosphoadenosine phosphosulfate reductase family
000002F|arrow	BAS83_000764	PF00566.13	Rab-GTPase-TBC domain
000002F|arrow	BAS83_000764	PF02893.15	GRAM domain
000002F|arrow	BAS83_000764	PF02893.15	GRAM domain
000002F|arrow	BAS83_000765	PF12298.3	Eukaryotic mitochondrial regulator protein
000002F|arrow	BAS83_000766	PF00400.27	WD domain, G-beta repeat
000002F|arrow	BAS83_000766	PF00400.27	WD domain, G-beta repeat
000002F|arrow	BAS83_000766	PF00400.27	WD domain, G-beta repeat
000002F|arrow	BAS83_000766	PF00400.27	WD domain, G-beta repeat
000002F|arrow	BAS83_000766	PF00400.27	WD domain, G-beta repeat
000002F|arrow	BAS83_000766	PF00400.27	WD domain, G-beta repeat
000002F|arrow	BAS83_000766	PF04494.10	WD40 associated region in TFIID subunit
000002F|arrow	BAS83_000767	PF00004.24	ATPase family associated with various cellular activities (AAA)
000002F|arrow	BAS83_000767	PF13177.1	DNA polymerase III, delta subunit
000002F|arrow	BAS83_000767	PF13401.1	AAA domain
000002F|arrow	BAS83_000767	PF08542.6	Replication factor C C-terminal domain
000002F|arrow	BAS83_000767	PF05496.7	Holliday junction DNA helicase ruvB N-terminus
000002F|arrow	BAS83_000767	PF07728.9	AAA domain (dynein-related subfamily)
000002F|arrow	BAS83_000769	PF10350.4	Putative death-receptor fusion protein (DUF2428)
000002F|arrow	BAS83_000771	PF05916.6	GINS complex protein
000002F|arrow	BAS83_000774	PF13923.1	Zinc finger, C3HC4 type (RING finger)
000002F|arrow	BAS83_000774	PF13923.1	Zinc finger, C3HC4 type (RING finger)
000002F|arrow	BAS83_000775	PF09763.4	Exocyst complex component Sec3
000002F|arrow	BAS83_000775	PF15277.1	Exocyst complex component SEC3 N-terminal PIP2 binding PH
000002F|arrow	BAS83_000775	PF04129.7	Vps52 / Sac2 family
000002F|arrow	BAS83_000776	PF00514.18	Armadillo/beta-catenin-like repeat
000002F|arrow	BAS83_000776	PF00514.18	Armadillo/beta-catenin-like repeat
000002F|arrow	BAS83_000776	PF00514.18	Armadillo/beta-catenin-like repeat
000002F|arrow	BAS83_000776	PF13646.1	HEAT repeats
000002F|arrow	BAS83_000776	PF13513.1	HEAT-like repeat
000002F|arrow	BAS83_000776	PF13513.1	HEAT-like repeat
000002F|arrow	BAS83_000776	PF10508.4	Proteasome non-ATPase 26S subunit
000002F|arrow	BAS83_000777	PF14769.1	Flagellar C1a complex subunit C1a-32
000002F|arrow	BAS83_000778	PF01280.15	Ribosomal protein L19e
000002F|arrow	BAS83_000779	PF00638.13	RanBP1 domain
000002F|arrow	BAS83_000780	PF01529.15	DHHC palmitoyltransferase
000002F|arrow	BAS83_000782	PF02145.10	Rap/ran-GAP
000002F|arrow	BAS83_000782	PF02145.10	Rap/ran-GAP
000002F|arrow	BAS83_000782	PF02145.10	Rap/ran-GAP
000002F|arrow	BAS83_000782	PF00412.17	LIM domain
000002F|arrow	BAS83_000783	PF00628.24	PHD-finger
000002F|arrow	BAS83_000784	PF00834.14	Ribulose-phosphate 3 epimerase family
000002F|arrow	BAS83_000785	PF00416.17	Ribosomal protein S13/S18
000002F|arrow	BAS83_000786	PF06220.7	U1 zinc finger
000002F|arrow	BAS83_000788	PF00565.12	Staphylococcal nuclease homologue
000002F|arrow	BAS83_000788	PF00565.12	Staphylococcal nuclease homologue
000002F|arrow	BAS83_000788	PF00565.12	Staphylococcal nuclease homologue
000002F|arrow	BAS83_000788	PF00565.12	Staphylococcal nuclease homologue
000002F|arrow	BAS83_000788	PF00567.19	Tudor domain
000002F|arrow	BAS83_000789	PF04072.9	Leucine carboxyl methyltransferase
000002F|arrow	BAS83_000790	PF00169.24	PH domain
000002F|arrow	BAS83_000790	PF00169.24	PH domain
000002F|arrow	BAS83_000791	PF01569.16	PAP2 superfamily
000002F|arrow	BAS83_000792	PF00923.14	Transaldolase
000002F|arrow	BAS83_000793	PF04997.7	RNA polymerase Rpb1, domain 1
000002F|arrow	BAS83_000793	PF00623.15	RNA polymerase Rpb1, domain 2
000002F|arrow	BAS83_000793	PF04983.13	RNA polymerase Rpb1, domain 3
000002F|arrow	BAS83_000794	PF04998.12	RNA polymerase Rpb1, domain 5
000002F|arrow	BAS83_000794	PF04992.9	RNA polymerase Rpb1, domain 6
000002F|arrow	BAS83_000794	PF04990.7	RNA polymerase Rpb1, domain 7
000002F|arrow	BAS83_000794	PF05001.8	RNA polymerase Rpb1 C-terminal repeat
000002F|arrow	BAS83_000794	PF05001.8	RNA polymerase Rpb1 C-terminal repeat
000002F|arrow	BAS83_000794	PF05001.8	RNA polymerase Rpb1 C-terminal repeat
000002F|arrow	BAS83_000794	PF05001.8	RNA polymerase Rpb1 C-terminal repeat
000002F|arrow	BAS83_000794	PF05001.8	RNA polymerase Rpb1 C-terminal repeat
000002F|arrow	BAS83_000794	PF05001.8	RNA polymerase Rpb1 C-terminal repeat
000002F|arrow	BAS83_000794	PF05001.8	RNA polymerase Rpb1 C-terminal repeat
000002F|arrow	BAS83_000794	PF05001.8	RNA polymerase Rpb1 C-terminal repeat
000002F|arrow	BAS83_000794	PF05001.8	RNA polymerase Rpb1 C-terminal repeat
000002F|arrow	BAS83_000794	PF05001.8	RNA polymerase Rpb1 C-terminal repeat
000002F|arrow	BAS83_000794	PF05001.8	RNA polymerase Rpb1 C-terminal repeat
000002F|arrow	BAS83_000794	PF05001.8	RNA polymerase Rpb1 C-terminal repeat
000002F|arrow	BAS83_000794	PF05001.8	RNA polymerase Rpb1 C-terminal repeat
000002F|arrow	BAS83_000794	PF05001.8	RNA polymerase Rpb1 C-terminal repeat
000002F|arrow	BAS83_000794	PF05001.8	RNA polymerase Rpb1 C-terminal repeat
000002F|arrow	BAS83_000794	PF05001.8	RNA polymerase Rpb1 C-terminal repeat
000002F|arrow	BAS83_000794	PF05001.8	RNA polymerase Rpb1 C-terminal repeat
000002F|arrow	BAS83_000794	PF05001.8	RNA polymerase Rpb1 C-terminal repeat
000002F|arrow	BAS83_000794	PF05001.8	RNA polymerase Rpb1 C-terminal repeat
000002F|arrow	BAS83_000794	PF05001.8	RNA polymerase Rpb1 C-terminal repeat
000002F|arrow	BAS83_000794	PF05001.8	RNA polymerase Rpb1 C-terminal repeat
000002F|arrow	BAS83_000794	PF05001.8	RNA polymerase Rpb1 C-terminal repeat
000002F|arrow	BAS83_000794	PF05001.8	RNA polymerase Rpb1 C-terminal repeat
000002F|arrow	BAS83_000794	PF05000.12	RNA polymerase Rpb1, domain 4
000002F|arrow	BAS83_000795	PF02696.9	Uncharacterized ACR, YdiU/UPF0061 family
000002F|arrow	BAS83_000795	PF02696.9	Uncharacterized ACR, YdiU/UPF0061 family
000002F|arrow	BAS83_000796	PF00144.19	Beta-lactamase
000002F|arrow	BAS83_000796	PF01741.13	Large-conductance mechanosensitive channel, MscL
000002F|arrow	BAS83_000797	PF09770.4	Topoisomerase II-associated protein PAT1
000002F|arrow	BAS83_000798	PF00025.16	ADP-ribosylation factor family
000002F|arrow	BAS83_000799	PF08636.5	ER protein Pkr1
000002F|arrow	BAS83_000800	PF13812.1	Pentatricopeptide repeat domain
000002F|arrow	BAS83_000802	PF00153.22	Mitochondrial carrier protein
000002F|arrow	BAS83_000802	PF00153.22	Mitochondrial carrier protein
000002F|arrow	BAS83_000802	PF00153.22	Mitochondrial carrier protein
000002F|arrow	BAS83_000803	PF00928.16	Adaptor complexes medium subunit family
000002F|arrow	BAS83_000803	PF01217.15	Clathrin adaptor complex small chain
000002F|arrow	BAS83_000804	PF03036.11	Perilipin family
000002F|arrow	BAS83_000805	PF08618.5	Transcription factor Opi1
000002F|arrow	BAS83_000806	PF00649.13	Copper fist DNA binding domain
000002F|arrow	BAS83_000807	PF00153.22	Mitochondrial carrier protein
000002F|arrow	BAS83_000807	PF00153.22	Mitochondrial carrier protein
000002F|arrow	BAS83_000807	PF00153.22	Mitochondrial carrier protein
000002F|arrow	BAS83_000808	PF02128.10	Fungalysin metallopeptidase (M36)
000002F|arrow	BAS83_000809	PF00078.22	Reverse transcriptase (RNA-dependent DNA polymerase)
000002F|arrow	BAS83_000813	PF00078.22	Reverse transcriptase (RNA-dependent DNA polymerase)
000002F|arrow	BAS83_000814	PF02128.10	Fungalysin metallopeptidase (M36)
000002F|arrow	BAS83_000815	PF00078.22	Reverse transcriptase (RNA-dependent DNA polymerase)
000002F|arrow	BAS83_000816	PF04884.9	Vitamin B6 photo-protection and homoeostasis
000002F|arrow	BAS83_000817	PF00459.20	Inositol monophosphatase family
000002F|arrow	BAS83_000819	PF08148.7	DSHCT (NUC185) domain
000002F|arrow	BAS83_000819	PF00270.24	DEAD/DEAH box helicase
000002F|arrow	BAS83_000819	PF00271.26	Helicase conserved C-terminal domain
000002F|arrow	BAS83_000823	PF00085.15	Thioredoxin
000002F|arrow	BAS83_000823	PF13905.1	Thioredoxin-like
000002F|arrow	BAS83_000824	PF00724.15	NADH:flavin oxidoreductase / NADH oxidase family
000002F|arrow	BAS83_000825	PF07690.11	Major Facilitator Superfamily
000002F|arrow	BAS83_000827	PF00078.22	Reverse transcriptase (RNA-dependent DNA polymerase)
000002F|arrow	BAS83_000827	PF00078.22	Reverse transcriptase (RNA-dependent DNA polymerase)
000002F|arrow	BAS83_000828	PF00724.15	NADH:flavin oxidoreductase / NADH oxidase family
000002F|arrow	BAS83_000829	PF07690.11	Major Facilitator Superfamily
000002F|arrow	BAS83_000829	PF07690.11	Major Facilitator Superfamily
000002F|arrow	BAS83_000833	PF03572.13	Peptidase family S41
000002F|arrow	BAS83_000834	PF00067.17	Cytochrome P450
000002F|arrow	BAS83_000835	PF07690.11	Major Facilitator Superfamily
000002F|arrow	BAS83_000836	PF07690.11	Major Facilitator Superfamily
000002F|arrow	BAS83_000838	PF00646.28	F-box domain
000002F|arrow	BAS83_000839	PF08613.6	Cyclin
000002F|arrow	BAS83_000839	PF00134.18	Cyclin, N-terminal domain
000002F|arrow	BAS83_000840	PF04157.11	EAP30/Vps36 family
000002F|arrow	BAS83_000840	PF11605.3	Vacuolar protein sorting protein 36 Vps36
000002F|arrow	BAS83_000841	PF00071.17	Ras family
000002F|arrow	BAS83_000841	PF08477.8	Miro-like protein
000002F|arrow	BAS83_000841	PF00009.22	Elongation factor Tu GTP binding domain
000002F|arrow	BAS83_000841	PF00025.16	ADP-ribosylation factor family
000002F|arrow	BAS83_000843	PF03178.10	CPSF A subunit region
000002F|arrow	BAS83_000843	PF10433.4	Mono-functional DNA-alkylating methyl methanesulfonate N-term
000002F|arrow	BAS83_000843	PF10433.4	Mono-functional DNA-alkylating methyl methanesulfonate N-term
000002F|arrow	BAS83_000846	PF02114.11	Phosducin
000002F|arrow	BAS83_000847	PF00069.20	Protein kinase domain
000002F|arrow	BAS83_000847	PF07714.12	Protein tyrosine kinase
000002F|arrow	BAS83_000849	PF00612.22	IQ calmodulin-binding motif
000002F|arrow	BAS83_000849	PF00612.22	IQ calmodulin-binding motif
000002F|arrow	BAS83_000850	PF10639.4	Uncharacterised protein family UPF0546
000002F|arrow	BAS83_000851	PF00928.16	Adaptor complexes medium subunit family
000002F|arrow	BAS83_000851	PF01217.15	Clathrin adaptor complex small chain
000002F|arrow	BAS83_000852	PF08367.6	Peptidase M16C associated
000002F|arrow	BAS83_000852	PF05193.16	Peptidase M16 inactive domain
000002F|arrow	BAS83_000852	PF05193.16	Peptidase M16 inactive domain
000002F|arrow	BAS83_000852	PF00675.15	Insulinase (Peptidase family M16)
000002F|arrow	BAS83_000854	PF00106.20	short chain dehydrogenase
000002F|arrow	BAS83_000854	PF13561.1	Enoyl-(Acyl carrier protein) reductase
000002F|arrow	BAS83_000854	PF08659.5	KR domain
000002F|arrow	BAS83_000854	PF02719.10	Polysaccharide biosynthesis protein
000002F|arrow	BAS83_000855	PF08954.6	Domain of unknown function (DUF1900)
000002F|arrow	BAS83_000855	PF08954.6	Domain of unknown function (DUF1900)
000002F|arrow	BAS83_000855	PF00621.15	RhoGEF domain
000002F|arrow	BAS83_000855	PF00400.27	WD domain, G-beta repeat
000002F|arrow	BAS83_000855	PF00400.27	WD domain, G-beta repeat
000002F|arrow	BAS83_000856	PF03572.13	Peptidase family S41
000002F|arrow	BAS83_000862	PF00078.22	Reverse transcriptase (RNA-dependent DNA polymerase)
000002F|arrow	BAS83_000866	PF00078.22	Reverse transcriptase (RNA-dependent DNA polymerase)
000002F|arrow	BAS83_000868	PF00125.19	Core histone H2A/H2B/H3/H4
000002F|arrow	BAS83_000868	PF00808.18	Histone-like transcription factor (CBF/NF-Y) and archaeal histone
000002F|arrow	BAS83_000869	PF00078.22	Reverse transcriptase (RNA-dependent DNA polymerase)
000002F|arrow	BAS83_000869	PF00125.19	Core histone H2A/H2B/H3/H4
000002F|arrow	BAS83_000869	PF00808.18	Histone-like transcription factor (CBF/NF-Y) and archaeal histone
000002F|arrow	BAS83_000872	PF08737.5	Rgp1
000002F|arrow	BAS83_000872	PF08737.5	Rgp1
000002F|arrow	BAS83_000873	PF00754.20	F5/8 type C domain
000002F|arrow	BAS83_000874	PF00153.22	Mitochondrial carrier protein
000002F|arrow	BAS83_000874	PF00153.22	Mitochondrial carrier protein
000002F|arrow	BAS83_000874	PF00153.22	Mitochondrial carrier protein
000002F|arrow	BAS83_000875	PF01529.15	DHHC palmitoyltransferase
000002F|arrow	BAS83_000876	PF00977.16	Histidine biosynthesis protein
000002F|arrow	BAS83_000876	PF00117.23	Glutamine amidotransferase class-I
000002F|arrow	BAS83_000877	PF00169.24	PH domain
000002F|arrow	BAS83_000877	PF00788.18	Ras association (RalGDS/AF-6) domain
000002F|arrow	BAS83_000879	PF00106.20	short chain dehydrogenase
000002F|arrow	BAS83_000879	PF13561.1	Enoyl-(Acyl carrier protein) reductase
000002F|arrow	BAS83_000879	PF08659.5	KR domain
000002F|arrow	BAS83_000879	PF02719.10	Polysaccharide biosynthesis protein
000002F|arrow	BAS83_000880	PF00400.27	WD domain, G-beta repeat
000002F|arrow	BAS83_000880	PF00400.27	WD domain, G-beta repeat
000002F|arrow	BAS83_000880	PF00400.27	WD domain, G-beta repeat
000002F|arrow	BAS83_000882	PF12796.2	Ankyrin repeats (3 copies)
000002F|arrow	BAS83_000882	PF12796.2	Ankyrin repeats (3 copies)
000002F|arrow	BAS83_000882	PF12796.2	Ankyrin repeats (3 copies)
000002F|arrow	BAS83_000882	PF12796.2	Ankyrin repeats (3 copies)
000002F|arrow	BAS83_000882	PF00023.25	Ankyrin repeat
000002F|arrow	BAS83_000882	PF00023.25	Ankyrin repeat
000002F|arrow	BAS83_000882	PF00023.25	Ankyrin repeat
000002F|arrow	BAS83_000882	PF00023.25	Ankyrin repeat
000002F|arrow	BAS83_000882	PF13857.1	Ankyrin repeats (many copies)
000002F|arrow	BAS83_000882	PF13637.1	Ankyrin repeats (many copies)
000002F|arrow	BAS83_000882	PF02204.13	Vacuolar sorting protein 9 (VPS9) domain
000002F|arrow	BAS83_000882	PF00787.19	PX domain
000002F|arrow	BAS83_000883	PF06456.8	Arfaptin-like domain
000002F|arrow	BAS83_000885	PF03009.12	Glycerophosphoryl diester phosphodiesterase family
000002F|arrow	BAS83_000885	PF12796.2	Ankyrin repeats (3 copies)
000002F|arrow	BAS83_000885	PF12796.2	Ankyrin repeats (3 copies)
000002F|arrow	BAS83_000885	PF13637.1	Ankyrin repeats (many copies)
000002F|arrow	BAS83_000885	PF00023.25	Ankyrin repeat
000002F|arrow	BAS83_000886	PF05362.8	Lon protease (S16) C-terminal proteolytic domain
000002F|arrow	BAS83_000886	PF02190.11	ATP-dependent protease La (LON) domain
000002F|arrow	BAS83_000886	PF00004.24	ATPase family associated with various cellular activities (AAA)
000002F|arrow	BAS83_000887	PF00149.23	Calcineurin-like phosphoesterase
000002F|arrow	BAS83_000888	PF14916.1	Coiled-coil domain of unknown function
000002F|arrow	BAS83_000889	PF02138.13	Beige/BEACH domain
000002F|arrow	BAS83_000889	PF00400.27	WD domain, G-beta repeat
000002F|arrow	BAS83_000889	PF00400.27	WD domain, G-beta repeat
000002F|arrow	BAS83_000889	PF00400.27	WD domain, G-beta repeat
000002F|arrow	BAS83_000890	PF13385.1	Concanavalin A-like lectin/glucanases superfamily
000002F|arrow	BAS83_000891	PF08583.5	Cytochrome c oxidase biogenesis protein Cmc1 like
000002F|arrow	BAS83_000892	PF00282.14	Pyridoxal-dependent decarboxylase conserved domain
000002F|arrow	BAS83_000893	PF09398.5	FOP N terminal dimerisation domain
000002F|arrow	BAS83_000894	PF00566.13	Rab-GTPase-TBC domain
000002F|arrow	BAS83_000895	PF00400.27	WD domain, G-beta repeat
000002F|arrow	BAS83_000898	PF00262.13	Calreticulin family
000002F|arrow	BAS83_000899	PF00448.17	SRP54-type protein, GTPase domain
000002F|arrow	BAS83_000899	PF04086.8	Signal recognition particle, alpha subunit, N-terminal
000002F|arrow	BAS83_000899	PF01656.18	CobQ/CobB/MinD/ParA nucleotide binding domain
000002F|arrow	BAS83_000905	PF00620.22	RhoGAP domain
000002F|arrow	BAS83_000905	PF00611.18	Fes/CIP4, and EFC/F-BAR homology domain
000002F|arrow	BAS83_000906	PF12752.2	SUZ domain
000002F|arrow	BAS83_000907	PF10158.4	Tumour suppressor protein
000002F|arrow	BAS83_000908	PF00415.13	Regulator of chromosome condensation (RCC1) repeat
000002F|arrow	BAS83_000908	PF00415.13	Regulator of chromosome condensation (RCC1) repeat
000002F|arrow	BAS83_000908	PF00415.13	Regulator of chromosome condensation (RCC1) repeat
000002F|arrow	BAS83_000908	PF00415.13	Regulator of chromosome condensation (RCC1) repeat
000002F|arrow	BAS83_000908	PF00415.13	Regulator of chromosome condensation (RCC1) repeat
000002F|arrow	BAS83_000908	PF00415.13	Regulator of chromosome condensation (RCC1) repeat
000002F|arrow	BAS83_000908	PF00415.13	Regulator of chromosome condensation (RCC1) repeat
000002F|arrow	BAS83_000910	PF13844.1	Glycosyl transferase family 41
000002F|arrow	BAS83_000910	PF13844.1	Glycosyl transferase family 41
000002F|arrow	BAS83_000910	PF00078.22	Reverse transcriptase (RNA-dependent DNA polymerase)
000002F|arrow	BAS83_000910	PF13414.1	TPR repeat
000002F|arrow	BAS83_000910	PF00515.23	Tetratricopeptide repeat
000002F|arrow	BAS83_000910	PF00515.23	Tetratricopeptide repeat
000002F|arrow	BAS83_000910	PF13432.1	Tetratricopeptide repeat
000002F|arrow	BAS83_000910	PF13424.1	Tetratricopeptide repeat
000002F|arrow	BAS83_000910	PF07719.12	Tetratricopeptide repeat
000002F|arrow	BAS83_000910	PF07719.12	Tetratricopeptide repeat
000002F|arrow	BAS83_000910	PF13176.1	Tetratricopeptide repeat
000002F|arrow	BAS83_000910	PF13181.1	Tetratricopeptide repeat
000002F|arrow	BAS83_000910	PF13374.1	Tetratricopeptide repeat
000002F|arrow	BAS83_000913	PF00078.22	Reverse transcriptase (RNA-dependent DNA polymerase)
000002F|arrow	BAS83_000920	PF01233.14	Myristoyl-CoA:protein N-myristoyltransferase, N-terminal domain
000002F|arrow	BAS83_000920	PF02799.10	Myristoyl-CoA:protein N-myristoyltransferase, C-terminal domain
000002F|arrow	BAS83_000920	PF08209.6	Sgf11 (transcriptional regulation protein)
000002F|arrow	BAS83_000921	PF00069.20	Protein kinase domain
000002F|arrow	BAS83_000921	PF07714.12	Protein tyrosine kinase
000002F|arrow	BAS83_000922	PF00493.18	MCM2/3/5 family
000002F|arrow	BAS83_000923	PF05187.8	Electron transfer flavoprotein-ubiquinone oxidoreductase
000002F|arrow	BAS83_000923	PF13450.1	NAD(P)-binding Rossmann-like domain
000002F|arrow	BAS83_000927	PF00078.22	Reverse transcriptase (RNA-dependent DNA polymerase)
000002F|arrow	BAS83_000927	PF00078.22	Reverse transcriptase (RNA-dependent DNA polymerase)
000002F|arrow	BAS83_000932	PF01644.12	Chitin synthase
000002F|arrow	BAS83_000932	PF08407.6	Chitin synthase N-terminal
000002F|arrow	BAS83_000932	PF03142.10	Chitin synthase
000002F|arrow	BAS83_000932	PF13632.1	Glycosyl transferase family group 2
000002F|arrow	BAS83_000933	PF14226.1	non-haem dioxygenase in morphine synthesis N-terminal
000002F|arrow	BAS83_000933	PF03171.15	2OG-Fe(II) oxygenase superfamily
000002F|arrow	BAS83_000935	PF00076.17	RNA recognition motif. (a.k.a. RRM, RBD, or RNP domain)
000002F|arrow	BAS83_000935	PF14259.1	RNA recognition motif (a.k.a. RRM, RBD, or RNP domain)
000002F|arrow	BAS83_000938	PF02383.13	SacI homology domain
000002F|arrow	BAS83_000938	PF02383.13	SacI homology domain
000002F|arrow	BAS83_000940	PF02145.10	Rap/ran-GAP
000002F|arrow	BAS83_000940	PF02145.10	Rap/ran-GAP
000002F|arrow	BAS83_000942	PF02535.17	ZIP Zinc transporter
000002F|arrow	BAS83_000945	PF00078.22	Reverse transcriptase (RNA-dependent DNA polymerase)
000003F|arrow	BAS83_000947	PF05351.6	GMP-PDE, delta subunit
000003F|arrow	BAS83_000948	PF03372.18	Endonuclease/Exonuclease/phosphatase family
000003F|arrow	BAS83_000949	PF08122.7	NADH-ubiquinone oxidoreductase B12 subunit family
000003F|arrow	BAS83_000950	PF01192.17	RNA polymerase Rpb6
000003F|arrow	BAS83_000952	PF00078.22	Reverse transcriptase (RNA-dependent DNA polymerase)
000003F|arrow	BAS83_000954	PF08585.7	Domain of unknown function (DUF1767)
000003F|arrow	BAS83_000955	PF12867.2	DinB superfamily
000003F|arrow	BAS83_000956	PF00091.20	Tubulin/FtsZ family, GTPase domain
000003F|arrow	BAS83_000957	PF02291.10	Transcription initiation factor IID, 31kD subunit
000003F|arrow	BAS83_000957	PF07524.8	Bromodomain associated
000003F|arrow	BAS83_000958	PF03357.16	Snf7
000003F|arrow	BAS83_000959	PF04005.7	Hus1-like protein
000003F|arrow	BAS83_000961	PF13857.1	Ankyrin repeats (many copies)
000003F|arrow	BAS83_000961	PF13637.1	Ankyrin repeats (many copies)
000003F|arrow	BAS83_000961	PF00023.25	Ankyrin repeat
000003F|arrow	BAS83_000962	PF10509.4	Galactokinase galactose-binding signature
000003F|arrow	BAS83_000962	PF00288.21	GHMP kinases N terminal domain
000003F|arrow	BAS83_000962	PF08544.8	GHMP kinases C terminal
000003F|arrow	BAS83_000966	PF00078.22	Reverse transcriptase (RNA-dependent DNA polymerase)
000003F|arrow	BAS83_000967	PF00097.20	Zinc finger, C3HC4 type (RING finger)
000003F|arrow	BAS83_000969	PF12710.2	haloacid dehalogenase-like hydrolase
000003F|arrow	BAS83_000969	PF00702.21	haloacid dehalogenase-like hydrolase
000003F|arrow	BAS83_000969	PF13246.1	Putative hydrolase of sodium-potassium ATPase alpha subunit
000003F|arrow	BAS83_000969	PF00122.15	E1-E2 ATPase
000003F|arrow	BAS83_000970	PF00962.17	Adenosine/AMP deaminase
000003F|arrow	BAS83_000970	PF01981.11	Peptidyl-tRNA hydrolase PTH2
000003F|arrow	BAS83_000974	PF07574.8	Nse1 non-SMC component of SMC5-6 complex
000003F|arrow	BAS83_000980	PF01702.13	Queuine tRNA-ribosyltransferase
000003F|arrow	BAS83_000981	PF00675.15	Insulinase (Peptidase family M16)
000003F|arrow	BAS83_000981	PF05193.16	Peptidase M16 inactive domain
000003F|arrow	BAS83_000982	PF02854.14	MIF4G domain
000003F|arrow	BAS83_000982	PF02847.12	MA3 domain
000003F|arrow	BAS83_000983	PF07576.7	BRCA1-associated protein 2
000003F|arrow	BAS83_000983	PF02148.14	Zn-finger in ubiquitin-hydrolases and other protein
000003F|arrow	BAS83_000983	PF13639.1	Ring finger domain
000003F|arrow	BAS83_000984	PF03142.10	Chitin synthase
000003F|arrow	BAS83_000984	PF00063.16	Myosin head (motor domain)
000003F|arrow	BAS83_000984	PF08766.6	DEK C terminal domain
000003F|arrow	BAS83_000984	PF13632.1	Glycosyl transferase family group 2
000003F|arrow	BAS83_000984	PF13641.1	Glycosyltransferase like family 2
000003F|arrow	BAS83_000985	PF00704.23	Glycosyl hydrolases family 18
000003F|arrow	BAS83_000987	PF01111.14	Cyclin-dependent kinase regulatory subunit
000003F|arrow	BAS83_000989	PF04921.9	XAP5, circadian clock regulator
000003F|arrow	BAS83_000990	PF00579.20	tRNA synthetases class I (W and Y)
000003F|arrow	BAS83_000991	PF00106.20	short chain dehydrogenase
000003F|arrow	BAS83_000991	PF13561.1	Enoyl-(Acyl carrier protein) reductase
000003F|arrow	BAS83_000991	PF08659.5	KR domain
000003F|arrow	BAS83_000992	PF04434.12	SWIM zinc finger
000003F|arrow	BAS83_000997	PF03221.11	Tc5 transposase DNA-binding domain
000003F|arrow	BAS83_000998	PF01370.16	NAD dependent epimerase/dehydratase family
000003F|arrow	BAS83_000999	PF01764.20	Lipase (class 3)
000003F|arrow	BAS83_001003	PF00380.14	Ribosomal protein S9/S16
000003F|arrow	BAS83_001004	PF01294.13	Ribosomal protein L13e
000003F|arrow	BAS83_001005	PF00009.22	Elongation factor Tu GTP binding domain
000003F|arrow	BAS83_001005	PF03143.12	Elongation factor Tu C-terminal domain
000003F|arrow	BAS83_001005	PF03144.20	Elongation factor Tu domain 2
000003F|arrow	BAS83_001006	PF00078.22	Reverse transcriptase (RNA-dependent DNA polymerase)
000003F|arrow	BAS83_001008	PF00573.17	Ribosomal protein L4/L1 family
000003F|arrow	BAS83_001009	PF06058.8	Dcp1-like decapping family
000003F|arrow	BAS83_001011	PF00498.21	FHA domain
000003F|arrow	BAS83_001013	PF00621.15	RhoGEF domain
000003F|arrow	BAS83_001014	PF00929.19	Exonuclease
000003F|arrow	BAS83_001015	PF09325.5	Vps5 C terminal like
000003F|arrow	BAS83_001015	PF00787.19	PX domain
000003F|arrow	BAS83_001016	PF13147.1	Amidohydrolase
000003F|arrow	BAS83_001016	PF13594.1	Amidohydrolase
000003F|arrow	BAS83_001016	PF13594.1	Amidohydrolase
000003F|arrow	BAS83_001016	PF01979.15	Amidohydrolase family
000003F|arrow	BAS83_001016	PF07969.6	Amidohydrolase family
000003F|arrow	BAS83_001017	PF00176.18	SNF2 family N-terminal domain
000003F|arrow	BAS83_001017	PF00439.20	Bromodomain
000003F|arrow	BAS83_001017	PF14619.1	Snf2-ATP coupling, chromatin remodelling complex
000003F|arrow	BAS83_001017	PF00271.26	Helicase conserved C-terminal domain
000003F|arrow	BAS83_001017	PF07529.8	HSA
000003F|arrow	BAS83_001017	PF08880.6	QLQ
000003F|arrow	BAS83_001018	PF04910.9	Transcriptional repressor TCF25
000003F|arrow	BAS83_001019	PF01728.14	FtsJ-like methyltransferase
000003F|arrow	BAS83_001021	PF00583.19	Acetyltransferase (GNAT) family
000003F|arrow	BAS83_001022	PF04950.7	Protein of unknown function (DUF663)
000003F|arrow	BAS83_001022	PF08142.7	AARP2CN (NUC121) domain
000003F|arrow	BAS83_001023	PF00255.14	Glutathione peroxidase
000003F|arrow	BAS83_001023	PF00578.16	AhpC/TSA family
000003F|arrow	BAS83_001026	PF01728.14	FtsJ-like methyltransferase
000003F|arrow	BAS83_001027	PF00094.20	von Willebrand factor type D domain
000003F|arrow	BAS83_001030	PF04851.10	Type III restriction enzyme, res subunit
000003F|arrow	BAS83_001030	PF00271.26	Helicase conserved C-terminal domain
000003F|arrow	BAS83_001030	PF00270.24	DEAD/DEAH box helicase
000003F|arrow	BAS83_001031	PF00646.28	F-box domain
000003F|arrow	BAS83_001033	PF00078.22	Reverse transcriptase (RNA-dependent DNA polymerase)
000003F|arrow	BAS83_001033	PF00078.22	Reverse transcriptase (RNA-dependent DNA polymerase)
000003F|arrow	BAS83_001033	PF00078.22	Reverse transcriptase (RNA-dependent DNA polymerase)
000003F|arrow	BAS83_001033	PF00078.22	Reverse transcriptase (RNA-dependent DNA polymerase)
000003F|arrow	BAS83_001037	PF00078.22	Reverse transcriptase (RNA-dependent DNA polymerase)
000003F|arrow	BAS83_001041	PF01522.16	Polysaccharide deacetylase
000003F|arrow	BAS83_001041	PF00078.22	Reverse transcriptase (RNA-dependent DNA polymerase)
000003F|arrow	BAS83_001041	PF00187.14	Chitin recognition protein
000003F|arrow	BAS83_001041	PF00187.14	Chitin recognition protein
000003F|arrow	BAS83_001042	PF00264.15	Common central domain of tyrosinase
000003F|arrow	BAS83_001043	PF00264.15	Common central domain of tyrosinase
000003F|arrow	BAS83_001043	PF00264.15	Common central domain of tyrosinase
000003F|arrow	BAS83_001044	PF00264.15	Common central domain of tyrosinase
000003F|arrow	BAS83_001045	PF04857.15	CAF1 family ribonuclease
000003F|arrow	BAS83_001046	PF06487.7	Sin3 associated polypeptide p18 (SAP18)
000003F|arrow	BAS83_001049	PF03142.10	Chitin synthase
000003F|arrow	BAS83_001049	PF13632.1	Glycosyl transferase family group 2
000003F|arrow	BAS83_001049	PF13641.1	Glycosyltransferase like family 2
000003F|arrow	BAS83_001049	PF08766.6	DEK C terminal domain
000003F|arrow	BAS83_001050	PF00069.20	Protein kinase domain
000003F|arrow	BAS83_001050	PF07714.12	Protein tyrosine kinase
000003F|arrow	BAS83_001051	PF07690.11	Major Facilitator Superfamily
000003F|arrow	BAS83_001051	PF07690.11	Major Facilitator Superfamily
000003F|arrow	BAS83_001051	PF13347.1	MFS/sugar transport protein
000003F|arrow	BAS83_001052	PF00009.22	Elongation factor Tu GTP binding domain
000003F|arrow	BAS83_001052	PF00679.19	Elongation factor G C-terminus
000003F|arrow	BAS83_001052	PF03144.20	Elongation factor Tu domain 2
000003F|arrow	BAS83_001052	PF01926.18	50S ribosome-binding GTPase
000003F|arrow	BAS83_001053	PF00018.23	SH3 domain
000003F|arrow	BAS83_001054	PF00018.23	SH3 domain
000003F|arrow	BAS83_001055	PF03028.10	Dynein heavy chain and region D6 of dynein motor
000003F|arrow	BAS83_001056	PF03028.10	Dynein heavy chain and region D6 of dynein motor
000003F|arrow	BAS83_001056	PF08385.7	Dynein heavy chain, N-terminal region 1
000003F|arrow	BAS83_001056	PF12775.2	P-loop containing dynein motor region D3
000003F|arrow	BAS83_001056	PF08393.8	Dynein heavy chain, N-terminal region 2
000003F|arrow	BAS83_001056	PF12780.2	P-loop containing dynein motor region D4
000003F|arrow	BAS83_001056	PF12777.2	Microtubule-binding stalk of dynein motor
000003F|arrow	BAS83_001056	PF12777.2	Microtubule-binding stalk of dynein motor
000003F|arrow	BAS83_001056	PF12774.2	Hydrolytic ATP binding site of dynein motor region D1
000003F|arrow	BAS83_001056	PF12781.2	ATP-binding dynein motor region D5
000003F|arrow	BAS83_001056	PF07728.9	AAA domain (dynein-related subfamily)
000003F|arrow	BAS83_001057	PF04857.15	CAF1 family ribonuclease
000003F|arrow	BAS83_001057	PF08675.6	RNA binding domain
000003F|arrow	BAS83_001058	PF01145.20	SPFH domain / Band 7 family
000003F|arrow	BAS83_001059	PF00010.21	Helix-loop-helix DNA-binding domain
000003F|arrow	BAS83_001060	PF04000.10	Sas10/Utp3/C1D family
000003F|arrow	BAS83_001061	PF04082.13	Fungal specific transcription factor domain
000003F|arrow	BAS83_001061	PF00172.13	Fungal Zn(2)-Cys(6) binuclear cluster domain
000003F|arrow	BAS83_001062	PF00172.13	Fungal Zn(2)-Cys(6) binuclear cluster domain
000003F|arrow	BAS83_001063	PF04082.13	Fungal specific transcription factor domain
000003F|arrow	BAS83_001063	PF00172.13	Fungal Zn(2)-Cys(6) binuclear cluster domain
000003F|arrow	BAS83_001064	PF04082.13	Fungal specific transcription factor domain
000003F|arrow	BAS83_001064	PF00172.13	Fungal Zn(2)-Cys(6) binuclear cluster domain
000003F|arrow	BAS83_001068	PF00400.27	WD domain, G-beta repeat
000003F|arrow	BAS83_001068	PF00400.27	WD domain, G-beta repeat
000003F|arrow	BAS83_001068	PF00400.27	WD domain, G-beta repeat
000003F|arrow	BAS83_001069	PF03358.10	NADPH-dependent FMN reductase
000003F|arrow	BAS83_001070	PF00264.15	Common central domain of tyrosinase
000003F|arrow	BAS83_001071	PF03358.10	NADPH-dependent FMN reductase
000003F|arrow	BAS83_001072	PF14604.1	Variant SH3 domain
000003F|arrow	BAS83_001072	PF00018.23	SH3 domain
000003F|arrow	BAS83_001076	PF00264.15	Common central domain of tyrosinase
000003F|arrow	BAS83_001082	PF03108.10	MuDR family transposase
000003F|arrow	BAS83_001085	PF03028.10	Dynein heavy chain and region D6 of dynein motor
000003F|arrow	BAS83_001085	PF03028.10	Dynein heavy chain and region D6 of dynein motor
000003F|arrow	BAS83_001085	PF03028.10	Dynein heavy chain and region D6 of dynein motor
000003F|arrow	BAS83_001085	PF12781.2	ATP-binding dynein motor region D5
000003F|arrow	BAS83_001085	PF12777.2	Microtubule-binding stalk of dynein motor
000003F|arrow	BAS83_001085	PF12780.2	P-loop containing dynein motor region D4
000003F|arrow	BAS83_001086	PF08393.8	Dynein heavy chain, N-terminal region 2
000003F|arrow	BAS83_001086	PF12774.2	Hydrolytic ATP binding site of dynein motor region D1
000003F|arrow	BAS83_001086	PF12775.2	P-loop containing dynein motor region D3
000003F|arrow	BAS83_001086	PF12780.2	P-loop containing dynein motor region D4
000003F|arrow	BAS83_001086	PF07728.9	AAA domain (dynein-related subfamily)
000003F|arrow	BAS83_001087	PF01556.13	DnaJ C terminal domain
000003F|arrow	BAS83_001087	PF00226.26	DnaJ domain
000003F|arrow	BAS83_001088	PF12697.2	Alpha/beta hydrolase family
000003F|arrow	BAS83_001088	PF12695.2	Alpha/beta hydrolase family
000003F|arrow	BAS83_001088	PF07859.8	alpha/beta hydrolase fold
000003F|arrow	BAS83_001090	PF00078.22	Reverse transcriptase (RNA-dependent DNA polymerase)
000003F|arrow	BAS83_001090	PF00078.22	Reverse transcriptase (RNA-dependent DNA polymerase)
000003F|arrow	BAS83_001090	PF00078.22	Reverse transcriptase (RNA-dependent DNA polymerase)
000003F|arrow	BAS83_001094	PF11901.3	Protein of unknown function (DUF3421)
000003F|arrow	BAS83_001095	PF04791.11	LMBR1-like membrane protein
000003F|arrow	BAS83_001097	PF01454.14	MAGE family
000003F|arrow	BAS83_001098	PF07298.6	NnrU protein
000003F|arrow	BAS83_001099	PF09771.4	Transmembrane protein 188
000003F|arrow	BAS83_001104	PF00725.17	3-hydroxyacyl-CoA dehydrogenase, C-terminal domain
000003F|arrow	BAS83_001104	PF02737.13	3-hydroxyacyl-CoA dehydrogenase, NAD binding domain
000003F|arrow	BAS83_001105	PF02737.13	3-hydroxyacyl-CoA dehydrogenase, NAD binding domain
000003F|arrow	BAS83_001105	PF00070.22	Pyridine nucleotide-disulphide oxidoreductase
000003F|arrow	BAS83_001105	PF03446.10	NAD binding domain of 6-phosphogluconate dehydrogenase
000003F|arrow	BAS83_001105	PF01262.16	Alanine dehydrogenase/PNT, C-terminal domain
000003F|arrow	BAS83_001106	PF04774.10	Hyaluronan / mRNA binding family
000003F|arrow	BAS83_001109	PF00245.15	Alkaline phosphatase
000003F|arrow	BAS83_001110	PF00245.15	Alkaline phosphatase
000003F|arrow	BAS83_001115	PF00494.14	Squalene/phytoene synthase
000003F|arrow	BAS83_001117	PF00078.22	Reverse transcriptase (RNA-dependent DNA polymerase)
000003F|arrow	BAS83_001119	PF06294.6	Domain of Unknown Function (DUF1042)
000003F|arrow	BAS83_001121	PF13499.1	EF-hand domain pair
000003F|arrow	BAS83_001121	PF13499.1	EF-hand domain pair
000003F|arrow	BAS83_001121	PF00036.27	EF hand
000003F|arrow	BAS83_001121	PF13405.1	EF-hand domain
000003F|arrow	BAS83_001121	PF13405.1	EF-hand domain
000003F|arrow	BAS83_001121	PF13405.1	EF-hand domain
000003F|arrow	BAS83_001121	PF13202.1	EF hand
000003F|arrow	BAS83_001121	PF13202.1	EF hand
000003F|arrow	BAS83_001121	PF13833.1	EF-hand domain pair
000003F|arrow	BAS83_001122	PF00571.23	CBS domain
000003F|arrow	BAS83_001122	PF00571.23	CBS domain
000003F|arrow	BAS83_001122	PF00571.23	CBS domain
000003F|arrow	BAS83_001122	PF00571.23	CBS domain
000003F|arrow	BAS83_001122	PF00564.19	PB1 domain
000003F|arrow	BAS83_001123	PF00010.21	Helix-loop-helix DNA-binding domain
000003F|arrow	BAS83_001126	PF00187.14	Chitin recognition protein
000003F|arrow	BAS83_001127	PF04082.13	Fungal specific transcription factor domain
000003F|arrow	BAS83_001127	PF00172.13	Fungal Zn(2)-Cys(6) binuclear cluster domain
000003F|arrow	BAS83_001128	PF04082.13	Fungal specific transcription factor domain
000003F|arrow	BAS83_001128	PF00172.13	Fungal Zn(2)-Cys(6) binuclear cluster domain
000003F|arrow	BAS83_001129	PF00892.15	EamA-like transporter family
000003F|arrow	BAS83_001130	PF14701.1	glucanotransferase domain of human glycogen debranching enzyme
000003F|arrow	BAS83_001130	PF06202.9	Amylo-alpha-1,6-glucosidase
000003F|arrow	BAS83_001130	PF14702.1	central domain of human glycogen debranching enzyme
000003F|arrow	BAS83_001130	PF14699.1	N-terminal domain from the human glycogen debranching enzyme
000003F|arrow	BAS83_001132	PF04130.8	Spc97 / Spc98 family
000003F|arrow	BAS83_001133	PF01053.15	Cys/Met metabolism PLP-dependent enzyme
000003F|arrow	BAS83_001134	PF00153.22	Mitochondrial carrier protein
000003F|arrow	BAS83_001134	PF00153.22	Mitochondrial carrier protein
000003F|arrow	BAS83_001134	PF00153.22	Mitochondrial carrier protein
000003F|arrow	BAS83_001139	PF05208.8	ALG3 protein
000003F|arrow	BAS83_001141	PF08017.6	Fibrinogen binding protein
000003F|arrow	BAS83_001149	PF00078.22	Reverse transcriptase (RNA-dependent DNA polymerase)
000003F|arrow	BAS83_001154	PF01213.14	Adenylate cyclase associated (CAP) N terminal
000003F|arrow	BAS83_001154	PF08603.6	Adenylate cyclase associated (CAP) C terminal
000003F|arrow	BAS83_001155	PF13812.1	Pentatricopeptide repeat domain
000003F|arrow	BAS83_001156	PF13659.1	Methyltransferase domain
000003F|arrow	BAS83_001156	PF06325.8	Ribosomal protein L11 methyltransferase (PrmA)
000003F|arrow	BAS83_001159	PF00665.21	Integrase core domain
000003F|arrow	BAS83_001159	PF00665.21	Integrase core domain
000003F|arrow	BAS83_001159	PF00078.22	Reverse transcriptase (RNA-dependent DNA polymerase)
000003F|arrow	BAS83_001161	PF01663.17	Type I phosphodiesterase / nucleotide pyrophosphatase
000003F|arrow	BAS83_001164	PF12767.2	Transcriptional regulator of RNA polII, SAGA, subunit
000003F|arrow	BAS83_001165	PF01522.16	Polysaccharide deacetylase
000003F|arrow	BAS83_001165	PF00187.14	Chitin recognition protein
000003F|arrow	BAS83_001166	PF07942.7	N2227-like protein
000003F|arrow	BAS83_001167	PF00856.23	SET domain
000003F|arrow	BAS83_001167	PF00385.19	Chromo (CHRromatin Organisation MOdifier) domain
000003F|arrow	BAS83_001167	PF05033.11	Pre-SET motif
000003F|arrow	BAS83_001168	PF03142.10	Chitin synthase
000003F|arrow	BAS83_001168	PF13632.1	Glycosyl transferase family group 2
000003F|arrow	BAS83_001168	PF13641.1	Glycosyltransferase like family 2
000003F|arrow	BAS83_001168	PF00173.23	Cytochrome b5-like Heme/Steroid binding domain
000003F|arrow	BAS83_001168	PF00173.23	Cytochrome b5-like Heme/Steroid binding domain
000003F|arrow	BAS83_001169	PF04082.13	Fungal specific transcription factor domain
000003F|arrow	BAS83_001169	PF00172.13	Fungal Zn(2)-Cys(6) binuclear cluster domain
000003F|arrow	BAS83_001170	PF02872.13	5'-nucleotidase, C-terminal domain
000003F|arrow	BAS83_001170	PF00149.23	Calcineurin-like phosphoesterase
000003F|arrow	BAS83_001172	PF01544.13	CorA-like Mg2+ transporter protein
000003F|arrow	BAS83_001173	PF00400.27	WD domain, G-beta repeat
000003F|arrow	BAS83_001173	PF00400.27	WD domain, G-beta repeat
000003F|arrow	BAS83_001173	PF00400.27	WD domain, G-beta repeat
000003F|arrow	BAS83_001173	PF00400.27	WD domain, G-beta repeat
000003F|arrow	BAS83_001173	PF00400.27	WD domain, G-beta repeat
000003F|arrow	BAS83_001173	PF00400.27	WD domain, G-beta repeat
000003F|arrow	BAS83_001173	PF00400.27	WD domain, G-beta repeat
000003F|arrow	BAS83_001175	PF04677.10	Protein similar to CwfJ C-terminus 1
000003F|arrow	BAS83_001175	PF04676.9	Protein similar to CwfJ C-terminus 2
000003F|arrow	BAS83_001176	PF00176.18	SNF2 family N-terminal domain
000003F|arrow	BAS83_001176	PF00271.26	Helicase conserved C-terminal domain
000003F|arrow	BAS83_001176	PF00270.24	DEAD/DEAH box helicase
000003F|arrow	BAS83_001177	PF00621.15	RhoGEF domain
000003F|arrow	BAS83_001177	PF15411.1	Pleckstrin homology domain
000003F|arrow	BAS83_001177	PF06395.6	CDC24 Calponin
000003F|arrow	BAS83_001177	PF00564.19	PB1 domain
000003F|arrow	BAS83_001178	PF14604.1	Variant SH3 domain
000003F|arrow	BAS83_001180	PF03221.11	Tc5 transposase DNA-binding domain
000003F|arrow	BAS83_001180	PF13518.1	Helix-turn-helix domain
000003F|arrow	BAS83_001183	PF00995.18	Sec1 family
000003F|arrow	BAS83_001183	PF00995.18	Sec1 family
000003F|arrow	BAS83_001184	PF00069.20	Protein kinase domain
000003F|arrow	BAS83_001184	PF07714.12	Protein tyrosine kinase
000003F|arrow	BAS83_001185	PF00069.20	Protein kinase domain
000003F|arrow	BAS83_001185	PF07714.12	Protein tyrosine kinase
000003F|arrow	BAS83_001190	PF10377.4	Autophagy-related protein 11
000003F|arrow	BAS83_001191	PF00069.20	Protein kinase domain
000003F|arrow	BAS83_001191	PF00069.20	Protein kinase domain
000003F|arrow	BAS83_001191	PF07714.12	Protein tyrosine kinase
000003F|arrow	BAS83_001193	PF03099.14	Biotin/lipoate A/B protein ligase family
000003F|arrow	BAS83_001194	PF00562.23	RNA polymerase Rpb2, domain 6
000003F|arrow	BAS83_001194	PF04563.10	RNA polymerase beta subunit
000003F|arrow	BAS83_001194	PF04561.9	RNA polymerase Rpb2, domain 2
000003F|arrow	BAS83_001194	PF04560.15	RNA polymerase Rpb2, domain 7
000003F|arrow	BAS83_001194	PF04565.11	RNA polymerase Rpb2, domain 3
000003F|arrow	BAS83_001194	PF04566.8	RNA polymerase Rpb2, domain 4
000003F|arrow	BAS83_001194	PF04567.12	RNA polymerase Rpb2, domain 5
000003F|arrow	BAS83_001195	PF13012.1	Maintenance of mitochondrial structure and function
000003F|arrow	BAS83_001195	PF01398.16	JAB1/Mov34/MPN/PAD-1 ubiquitin protease
000003F|arrow	BAS83_001198	PF13465.1	Zinc-finger double domain
000003F|arrow	BAS83_001198	PF13465.1	Zinc-finger double domain
000003F|arrow	BAS83_001198	PF00096.21	Zinc finger, C2H2 type
000003F|arrow	BAS83_001198	PF00096.21	Zinc finger, C2H2 type
000003F|arrow	BAS83_001198	PF00096.21	Zinc finger, C2H2 type
000003F|arrow	BAS83_001198	PF00096.21	Zinc finger, C2H2 type
000003F|arrow	BAS83_001198	PF13894.1	C2H2-type zinc finger
000003F|arrow	BAS83_001198	PF13894.1	C2H2-type zinc finger
000003F|arrow	BAS83_001198	PF13894.1	C2H2-type zinc finger
000003F|arrow	BAS83_001198	PF13894.1	C2H2-type zinc finger
000003F|arrow	BAS83_001199	PF09696.5	Ctf8
000003F|arrow	BAS83_001200	PF00581.15	Rhodanese-like domain
000003F|arrow	BAS83_001200	PF00581.15	Rhodanese-like domain
000003F|arrow	BAS83_001201	PF15625.1	CC2D2A N-terminal C2 domain
000003F|arrow	BAS83_001201	PF15625.1	CC2D2A N-terminal C2 domain
000003F|arrow	BAS83_001201	PF00168.25	C2 domain
000003F|arrow	BAS83_001201	PF00168.25	C2 domain
000003F|arrow	BAS83_001201	PF00168.25	C2 domain
000003F|arrow	BAS83_001202	PF00657.17	GDSL-like Lipase/Acylhydrolase
000003F|arrow	BAS83_001204	PF05346.6	Eukaryotic membrane protein family
000003F|arrow	BAS83_001206	PF13855.1	Leucine rich repeat
000003F|arrow	BAS83_001206	PF13855.1	Leucine rich repeat
000003F|arrow	BAS83_001206	PF13855.1	Leucine rich repeat
000003F|arrow	BAS83_001206	PF13855.1	Leucine rich repeat
000003F|arrow	BAS83_001206	PF13855.1	Leucine rich repeat
000003F|arrow	BAS83_001206	PF12799.2	Leucine Rich repeats (2 copies)
000003F|arrow	BAS83_001206	PF12799.2	Leucine Rich repeats (2 copies)
000003F|arrow	BAS83_001206	PF00560.28	Leucine Rich Repeat
000003F|arrow	BAS83_001206	PF00560.28	Leucine Rich Repeat
000003F|arrow	BAS83_001206	PF00560.28	Leucine Rich Repeat
000003F|arrow	BAS83_001206	PF00560.28	Leucine Rich Repeat
000003F|arrow	BAS83_001206	PF00560.28	Leucine Rich Repeat
000003F|arrow	BAS83_001206	PF00560.28	Leucine Rich Repeat
000003F|arrow	BAS83_001206	PF13504.1	Leucine rich repeat
000003F|arrow	BAS83_001206	PF13504.1	Leucine rich repeat
000003F|arrow	BAS83_001206	PF13504.1	Leucine rich repeat
000003F|arrow	BAS83_001206	PF13504.1	Leucine rich repeat
000003F|arrow	BAS83_001206	PF13504.1	Leucine rich repeat
000003F|arrow	BAS83_001206	PF13504.1	Leucine rich repeat
000003F|arrow	BAS83_001206	PF13504.1	Leucine rich repeat
000003F|arrow	BAS83_001206	PF13504.1	Leucine rich repeat
000003F|arrow	BAS83_001206	PF13504.1	Leucine rich repeat
000003F|arrow	BAS83_001206	PF13504.1	Leucine rich repeat
000003F|arrow	BAS83_001206	PF13516.1	Leucine Rich repeat
000003F|arrow	BAS83_001206	PF13516.1	Leucine Rich repeat
000003F|arrow	BAS83_001206	PF13306.1	Leucine rich repeats (6 copies)
000003F|arrow	BAS83_001208	PF12847.2	Methyltransferase domain
000003F|arrow	BAS83_001208	PF08242.7	Methyltransferase domain
000003F|arrow	BAS83_001208	PF13489.1	Methyltransferase domain
000003F|arrow	BAS83_001208	PF08241.7	Methyltransferase domain
000003F|arrow	BAS83_001208	PF13649.1	Methyltransferase domain
000003F|arrow	BAS83_001208	PF03848.9	Tellurite resistance protein TehB
000003F|arrow	BAS83_001212	PF01513.16	ATP-NAD kinase
000003F|arrow	BAS83_001212	PF01513.16	ATP-NAD kinase
000003F|arrow	BAS83_001221	PF02128.10	Fungalysin metallopeptidase (M36)
000003F|arrow	BAS83_001224	PF13812.1	Pentatricopeptide repeat domain
000003F|arrow	BAS83_001224	PF13812.1	Pentatricopeptide repeat domain
000003F|arrow	BAS83_001226	PF08555.5	Eukaryotic family of unknown function (DUF1754)
000003F|arrow	BAS83_001227	PF01369.15	Sec7 domain
000003F|arrow	BAS83_001227	PF15410.1	Pleckstrin homology domain
000003F|arrow	BAS83_001228	PF00240.18	Ubiquitin family
000003F|arrow	BAS83_001229	PF10351.4	Golgi-body localisation protein domain
000003F|arrow	BAS83_001229	PF10347.4	RNA pol II promoter Fmp27 protein domain
000003F|arrow	BAS83_001229	PF10359.4	RNA pol II promoter Fmp27 protein domain
000003F|arrow	BAS83_001229	PF10293.4	Domain of unknown function (DUF2405)
000003F|arrow	BAS83_001230	PF00237.14	Ribosomal protein L22p/L17e
000003F|arrow	BAS83_001232	PF03637.12	Mob1/phocein family
000003F|arrow	BAS83_001233	PF13650.1	Aspartyl protease
000003F|arrow	BAS83_001235	PF00665.21	Integrase core domain
000003F|arrow	BAS83_001240	PF00078.22	Reverse transcriptase (RNA-dependent DNA polymerase)
000003F|arrow	BAS83_001240	PF00665.21	Integrase core domain
000003F|arrow	BAS83_001243	PF00078.22	Reverse transcriptase (RNA-dependent DNA polymerase)
000005F|arrow	BAS83_001547	PF00078.22	Reverse transcriptase (RNA-dependent DNA polymerase)
000005F|arrow	BAS83_001548	PF00078.22	Reverse transcriptase (RNA-dependent DNA polymerase)
000005F|arrow	BAS83_001549	PF03028.10	Dynein heavy chain and region D6 of dynein motor
000005F|arrow	BAS83_001549	PF08393.8	Dynein heavy chain, N-terminal region 2
000005F|arrow	BAS83_001549	PF12774.2	Hydrolytic ATP binding site of dynein motor region D1
000005F|arrow	BAS83_001549	PF12780.2	P-loop containing dynein motor region D4
000005F|arrow	BAS83_001549	PF12781.2	ATP-binding dynein motor region D5
000005F|arrow	BAS83_001549	PF12775.2	P-loop containing dynein motor region D3
000005F|arrow	BAS83_001549	PF12777.2	Microtubule-binding stalk of dynein motor
000005F|arrow	BAS83_001549	PF07728.9	AAA domain (dynein-related subfamily)
000005F|arrow	BAS83_001549	PF07728.9	AAA domain (dynein-related subfamily)
000005F|arrow	BAS83_001553	PF00078.22	Reverse transcriptase (RNA-dependent DNA polymerase)
000005F|arrow	BAS83_001555	PF00078.22	Reverse transcriptase (RNA-dependent DNA polymerase)
000005F|arrow	BAS83_001556	PF01008.12	Initiation factor 2 subunit family
000005F|arrow	BAS83_001557	PF01411.14	tRNA synthetases class II (A)
000005F|arrow	BAS83_001557	PF07973.9	Threonyl and Alanyl tRNA synthetase second additional domain
000005F|arrow	BAS83_001557	PF02272.14	DHHA1 domain
000005F|arrow	BAS83_001558	PF01302.20	CAP-Gly domain
000005F|arrow	BAS83_001559	PF05158.7	RNA polymerase Rpc34 subunit
000005F|arrow	BAS83_001561	PF00225.18	Kinesin motor domain
000005F|arrow	BAS83_001563	PF10241.4	Uncharacterized conserved protein
000005F|arrow	BAS83_001564	PF00582.21	Universal stress protein family
000005F|arrow	BAS83_001565	PF06842.7	Protein of unknown function (DUF1242)
000005F|arrow	BAS83_001566	PF13639.1	Ring finger domain
000005F|arrow	BAS83_001567	PF05653.9	Magnesium transporter NIPA
000005F|arrow	BAS83_001567	PF05653.9	Magnesium transporter NIPA
000005F|arrow	BAS83_001567	PF10639.4	Uncharacterised protein family UPF0546
000005F|arrow	BAS83_001567	PF00892.15	EamA-like transporter family
000005F|arrow	BAS83_001568	PF10213.4	Mitochondrial ribosomal subunit protein
000005F|arrow	BAS83_001569	PF06418.9	CTP synthase N-terminus
000005F|arrow	BAS83_001569	PF00117.23	Glutamine amidotransferase class-I
000005F|arrow	BAS83_001570	PF08954.6	Domain of unknown function (DUF1900)
000005F|arrow	BAS83_001570	PF08953.6	Domain of unknown function (DUF1899)
000005F|arrow	BAS83_001570	PF00400.27	WD domain, G-beta repeat
000005F|arrow	BAS83_001570	PF00400.27	WD domain, G-beta repeat
000005F|arrow	BAS83_001570	PF00400.27	WD domain, G-beta repeat
000005F|arrow	BAS83_001576	PF03572.13	Peptidase family S41
000005F|arrow	BAS83_001578	PF00078.22	Reverse transcriptase (RNA-dependent DNA polymerase)
000005F|arrow	BAS83_001579	PF01222.12	Ergosterol biosynthesis ERG4/ERG24 family
000005F|arrow	BAS83_001580	PF01222.12	Ergosterol biosynthesis ERG4/ERG24 family
000005F|arrow	BAS83_001581	PF00141.18	Peroxidase
000005F|arrow	BAS83_001583	PF03820.12	Tricarboxylate carrier
000005F|arrow	BAS83_001584	PF05172.8	Nup53/35/40-type RNA recognition motif
000005F|arrow	BAS83_001586	PF04749.12	PLAC8 family
000005F|arrow	BAS83_001587	PF00069.20	Protein kinase domain
000005F|arrow	BAS83_001587	PF07714.12	Protein tyrosine kinase
000005F|arrow	BAS83_001587	PF01163.17	RIO1 family
000005F|arrow	BAS83_001589	PF00069.20	Protein kinase domain
000005F|arrow	BAS83_001589	PF07714.12	Protein tyrosine kinase
000005F|arrow	BAS83_001590	PF00069.20	Protein kinase domain
000005F|arrow	BAS83_001590	PF07714.12	Protein tyrosine kinase
000005F|arrow	BAS83_001590	PF01163.17	RIO1 family
000005F|arrow	BAS83_001592	PF00069.20	Protein kinase domain
000005F|arrow	BAS83_001592	PF07714.12	Protein tyrosine kinase
000005F|arrow	BAS83_001592	PF01163.17	RIO1 family
000005F|arrow	BAS83_001594	PF03572.13	Peptidase family S41
000005F|arrow	BAS83_001597	PF02225.17	PA domain
000005F|arrow	BAS83_001598	PF08628.7	Sorting nexin C terminal
000005F|arrow	BAS83_001599	PF02194.10	PXA domain
000005F|arrow	BAS83_001604	PF00642.19	Zinc finger C-x8-C-x5-C-x3-H type (and similar)
000005F|arrow	BAS83_001607	PF00667.15	FAD binding domain
000005F|arrow	BAS83_001607	PF00258.20	Flavodoxin
000005F|arrow	BAS83_001607	PF00175.16	Oxidoreductase NAD-binding domain
000005F|arrow	BAS83_001608	PF00474.12	Sodium:solute symporter family
000005F|arrow	BAS83_001612	PF11051.3	Mannosyltransferase putative
000005F|arrow	BAS83_001613	PF04434.12	SWIM zinc finger
000005F|arrow	BAS83_001616	PF02128.10	Fungalysin metallopeptidase (M36)
000005F|arrow	BAS83_001618	PF13414.1	TPR repeat
000005F|arrow	BAS83_001618	PF07719.12	Tetratricopeptide repeat
000005F|arrow	BAS83_001618	PF00515.23	Tetratricopeptide repeat
000005F|arrow	BAS83_001618	PF13181.1	Tetratricopeptide repeat
000005F|arrow	BAS83_001619	PF10354.4	Domain of unknown function (DUF2431)
000005F|arrow	BAS83_001621	PF00218.16	Indole-3-glycerol phosphate synthase
000005F|arrow	BAS83_001621	PF00697.17	N-(5'phosphoribosyl)anthranilate (PRA) isomerase
000005F|arrow	BAS83_001621	PF00117.23	Glutamine amidotransferase class-I
000005F|arrow	BAS83_001621	PF07722.8	Peptidase C26
000005F|arrow	BAS83_001622	PF02854.14	MIF4G domain
000005F|arrow	BAS83_001622	PF02847.12	MA3 domain
000005F|arrow	BAS83_001623	PF02854.14	MIF4G domain
000005F|arrow	BAS83_001624	PF02854.14	MIF4G domain
000005F|arrow	BAS83_001625	PF00808.18	Histone-like transcription factor (CBF/NF-Y) and archaeal histone
000005F|arrow	BAS83_001632	PF08729.5	HPC2 and ubinuclein domain
000005F|arrow	BAS83_001632	PF14075.1	Ubinuclein conserved middle domain
000005F|arrow	BAS83_001634	PF05970.9	PIF1-like helicase
000005F|arrow	BAS83_001634	PF00240.18	Ubiquitin family
000005F|arrow	BAS83_001634	PF13604.1	AAA domain
000005F|arrow	BAS83_001635	PF01926.18	50S ribosome-binding GTPase
000005F|arrow	BAS83_001635	PF02421.13	Ferrous iron transport protein B
000005F|arrow	BAS83_001635	PF04548.11	AIG1 family
000005F|arrow	BAS83_001636	PF00326.16	Prolyl oligopeptidase family
000005F|arrow	BAS83_001636	PF02897.10	Prolyl oligopeptidase, N-terminal beta-propeller domain
000005F|arrow	BAS83_001638	PF08700.6	Vps51/Vps67
000005F|arrow	BAS83_001639	PF01417.15	ENTH domain
000005F|arrow	BAS83_001640	PF01263.15	Aldose 1-epimerase
000005F|arrow	BAS83_001642	PF00136.16	DNA polymerase family B
000005F|arrow	BAS83_001642	PF03104.14	DNA polymerase family B, exonuclease domain
000005F|arrow	BAS83_001642	PF14260.1	C4-type zinc-finger of DNA polymerase delta
000005F|arrow	BAS83_001644	PF05351.6	GMP-PDE, delta subunit
000005F|arrow	BAS83_001645	PF01239.17	Protein prenyltransferase alpha subunit repeat
000005F|arrow	BAS83_001645	PF01239.17	Protein prenyltransferase alpha subunit repeat
000005F|arrow	BAS83_001645	PF01239.17	Protein prenyltransferase alpha subunit repeat
000005F|arrow	BAS83_001646	PF00069.20	Protein kinase domain
000005F|arrow	BAS83_001646	PF07714.12	Protein tyrosine kinase
000005F|arrow	BAS83_001647	PF02786.12	Carbamoyl-phosphate synthase L chain, ATP binding domain
000005F|arrow	BAS83_001647	PF02786.12	Carbamoyl-phosphate synthase L chain, ATP binding domain
000005F|arrow	BAS83_001647	PF00117.23	Glutamine amidotransferase class-I
000005F|arrow	BAS83_001647	PF00289.17	Carbamoyl-phosphate synthase L chain, N-terminal domain
000005F|arrow	BAS83_001647	PF00289.17	Carbamoyl-phosphate synthase L chain, N-terminal domain
000005F|arrow	BAS83_001647	PF00988.17	Carbamoyl-phosphate synthase small chain, CPSase domain
000005F|arrow	BAS83_001647	PF02787.14	Carbamoyl-phosphate synthetase large chain, oligomerisation domain
000005F|arrow	BAS83_001647	PF02729.16	Aspartate/ornithine carbamoyltransferase, carbamoyl-P binding domain
000005F|arrow	BAS83_001647	PF00185.19	Aspartate/ornithine carbamoyltransferase, Asp/Orn binding domain
000005F|arrow	BAS83_001647	PF13535.1	ATP-grasp domain
000005F|arrow	BAS83_001647	PF13535.1	ATP-grasp domain
000005F|arrow	BAS83_001647	PF02142.17	MGS-like domain
000005F|arrow	BAS83_001647	PF02222.17	ATP-grasp domain
000005F|arrow	BAS83_001647	PF02222.17	ATP-grasp domain
000005F|arrow	BAS83_001647	PF07478.8	D-ala D-ala ligase C-terminus
000005F|arrow	BAS83_001647	PF08443.6	RimK-like ATP-grasp domain
000005F|arrow	BAS83_001647	PF07722.8	Peptidase C26
000005F|arrow	BAS83_001649	PF00078.22	Reverse transcriptase (RNA-dependent DNA polymerase)
000005F|arrow	BAS83_001651	PF06294.6	Domain of Unknown Function (DUF1042)
000005F|arrow	BAS83_001651	PF13207.1	AAA domain
000005F|arrow	BAS83_001652	PF00400.27	WD domain, G-beta repeat
000005F|arrow	BAS83_001655	PF00809.17	Pterin binding enzyme
000005F|arrow	BAS83_001655	PF02152.13	Dihydroneopterin aldolase
000005F|arrow	BAS83_001655	PF02152.13	Dihydroneopterin aldolase
000005F|arrow	BAS83_001655	PF01288.15	7,8-dihydro-6-hydroxymethylpterin-pyrophosphokinase (HPPK)
000005F|arrow	BAS83_001656	PF14664.1	Rapamycin-insensitive companion of mTOR, N-term
000005F|arrow	BAS83_001656	PF14666.1	Rapamycin-insensitive companion of mTOR, middle domain
000005F|arrow	BAS83_001656	PF14663.1	Rapamycin-insensitive companion of mTOR RasGEF_N domain
000005F|arrow	BAS83_001656	PF14668.1	Rapamycin-insensitive companion of mTOR, domain 5
000005F|arrow	BAS83_001657	PF00270.24	DEAD/DEAH box helicase
000005F|arrow	BAS83_001657	PF00271.26	Helicase conserved C-terminal domain
000005F|arrow	BAS83_001657	PF04851.10	Type III restriction enzyme, res subunit
000005F|arrow	BAS83_001658	PF00654.15	Voltage gated chloride channel
000005F|arrow	BAS83_001658	PF00571.23	CBS domain
000005F|arrow	BAS83_001662	PF00078.22	Reverse transcriptase (RNA-dependent DNA polymerase)
000005F|arrow	BAS83_001666	PF08695.5	Cytochrome oxidase complex assembly protein 1
000005F|arrow	BAS83_001667	PF13393.1	Histidyl-tRNA synthetase
000005F|arrow	BAS83_001667	PF13393.1	Histidyl-tRNA synthetase
000005F|arrow	BAS83_001667	PF03129.15	Anticodon binding domain
000005F|arrow	BAS83_001674	PF01242.14	6-pyruvoyl tetrahydropterin synthase
000005F|arrow	BAS83_001674	PF01242.14	6-pyruvoyl tetrahydropterin synthase
000005F|arrow	BAS83_001674	PF01242.14	6-pyruvoyl tetrahydropterin synthase
000005F|arrow	BAS83_001675	PF03224.9	V-ATPase subunit H
000005F|arrow	BAS83_001675	PF11698.3	V-ATPase subunit H
000005F|arrow	BAS83_001675	PF04826.8	Armadillo-like
000005F|arrow	BAS83_001676	PF03800.9	Nuf2 family
000005F|arrow	BAS83_001677	PF00368.13	Hydroxymethylglutaryl-coenzyme A reductase
000005F|arrow	BAS83_001678	PF00025.16	ADP-ribosylation factor family
000005F|arrow	BAS83_001678	PF00071.17	Ras family
000005F|arrow	BAS83_001678	PF08477.8	Miro-like protein
000005F|arrow	BAS83_001678	PF01926.18	50S ribosome-binding GTPase
000005F|arrow	BAS83_001678	PF09439.5	Signal recognition particle receptor beta subunit
000005F|arrow	BAS83_001679	PF12796.2	Ankyrin repeats (3 copies)
000005F|arrow	BAS83_001679	PF13637.1	Ankyrin repeats (many copies)
000005F|arrow	BAS83_001680	PF00078.22	Reverse transcriptase (RNA-dependent DNA polymerase)
000005F|arrow	BAS83_001680	PF13650.1	Aspartyl protease
000005F|arrow	BAS83_001682	PF00069.20	Protein kinase domain
000005F|arrow	BAS83_001682	PF07714.12	Protein tyrosine kinase
000005F|arrow	BAS83_001684	PF13513.1	HEAT-like repeat
000005F|arrow	BAS83_001684	PF13646.1	HEAT repeats
000005F|arrow	BAS83_001684	PF02985.17	HEAT repeat
000005F|arrow	BAS83_001684	PF03810.14	Importin-beta N-terminal domain
000005F|arrow	BAS83_001685	PF04193.9	PQ loop repeat
000005F|arrow	BAS83_001685	PF04193.9	PQ loop repeat
000005F|arrow	BAS83_001686	PF00122.15	E1-E2 ATPase
000005F|arrow	BAS83_001686	PF12710.2	haloacid dehalogenase-like hydrolase
000005F|arrow	BAS83_001686	PF12409.3	P5-type ATPase cation transporter
000005F|arrow	BAS83_001687	PF00076.17	RNA recognition motif. (a.k.a. RRM, RBD, or RNP domain)
000005F|arrow	BAS83_001687	PF14259.1	RNA recognition motif (a.k.a. RRM, RBD, or RNP domain)
000005F|arrow	BAS83_001687	PF13893.1	RNA recognition motif. (a.k.a. RRM, RBD, or RNP domain)
000005F|arrow	BAS83_001690	PF08626.6	Transport protein Trs120 or TRAPPC9, TRAPP II complex subunit
000005F|arrow	BAS83_001690	PF08626.6	Transport protein Trs120 or TRAPPC9, TRAPP II complex subunit
000005F|arrow	BAS83_001691	PF00011.16	Hsp20/alpha crystallin family
000005F|arrow	BAS83_001692	PF04641.7	Rtf2 RING-finger
000005F|arrow	BAS83_001693	PF13508.1	Acetyltransferase (GNAT) domain
000005F|arrow	BAS83_001693	PF00583.19	Acetyltransferase (GNAT) family
000005F|arrow	BAS83_001693	PF13673.1	Acetyltransferase (GNAT) domain
000005F|arrow	BAS83_001695	PF02146.12	Sir2 family
000005F|arrow	BAS83_001695	PF02146.12	Sir2 family
000005F|arrow	BAS83_001696	PF00400.27	WD domain, G-beta repeat
000005F|arrow	BAS83_001698	PF07690.11	Major Facilitator Superfamily
000005F|arrow	BAS83_001698	PF00083.19	Sugar (and other) transporter
000005F|arrow	BAS83_001699	PF02128.10	Fungalysin metallopeptidase (M36)
000005F|arrow	BAS83_001699	PF07504.8	Fungalysin/Thermolysin Propeptide Motif
000005F|arrow	BAS83_001702	PF00350.18	Dynamin family
000005F|arrow	BAS83_001702	PF01926.18	50S ribosome-binding GTPase
000005F|arrow	BAS83_001702	PF00009.22	Elongation factor Tu GTP binding domain
000005F|arrow	BAS83_001703	PF08234.7	Chromosome segregation protein Spc25
000005F|arrow	BAS83_001704	PF00080.15	Copper/zinc superoxide dismutase (SODC)
000005F|arrow	BAS83_001706	PF06984.8	Mitochondrial 39-S ribosomal protein L47 (MRP-L47)
000005F|arrow	BAS83_001707	PF06229.7	FRG1-like family
000005F|arrow	BAS83_001707	PF06268.8	Fascin domain
000005F|arrow	BAS83_001708	PF07896.7	Protein of unknown function (DUF1674)
000005F|arrow	BAS83_001709	PF02179.11	BAG domain
000005F|arrow	BAS83_001713	PF13001.2	Proteasome stabiliser
000005F|arrow	BAS83_001714	PF13001.2	Proteasome stabiliser
000005F|arrow	BAS83_001715	PF00646.28	F-box domain
000005F|arrow	BAS83_001715	PF12937.2	F-box-like
000005F|arrow	BAS83_001720	PF10155.4	Uncharacterized conserved protein (DUF2363)
000005F|arrow	BAS83_001721	PF00160.16	Cyclophilin type peptidyl-prolyl cis-trans isomerase/CLD
000005F|arrow	BAS83_001724	PF04937.10	Protein of unknown function (DUF 659)
000005F|arrow	BAS83_001724	PF05699.9	hAT family C-terminal dimerisation region
000005F|arrow	BAS83_001726	PF00078.22	Reverse transcriptase (RNA-dependent DNA polymerase)
000005F|arrow	BAS83_001729	PF07690.11	Major Facilitator Superfamily
000005F|arrow	BAS83_001729	PF06609.8	Fungal trichothecene efflux pump (TRI12)
000005F|arrow	BAS83_001729	PF00083.19	Sugar (and other) transporter
000005F|arrow	BAS83_001731	PF00621.15	RhoGEF domain
000005F|arrow	BAS83_001731	PF00787.19	PX domain
000005F|arrow	BAS83_001734	PF02724.9	CDC45-like protein
000005F|arrow	BAS83_001734	PF02724.9	CDC45-like protein
000005F|arrow	BAS83_001736	PF11700.3	Vacuole effluxer Atg22 like
000005F|arrow	BAS83_001737	PF11700.3	Vacuole effluxer Atg22 like
000005F|arrow	BAS83_001739	PF02798.15	Glutathione S-transferase, N-terminal domain
000005F|arrow	BAS83_001739	PF13417.1	Glutathione S-transferase, N-terminal domain
000005F|arrow	BAS83_001739	PF13409.1	Glutathione S-transferase, N-terminal domain
000005F|arrow	BAS83_001739	PF00043.20	Glutathione S-transferase, C-terminal domain
000005F|arrow	BAS83_001741	PF00612.22	IQ calmodulin-binding motif
000005F|arrow	BAS83_001741	PF00612.22	IQ calmodulin-binding motif
000005F|arrow	BAS83_001741	PF00612.22	IQ calmodulin-binding motif
000005F|arrow	BAS83_001744	PF13472.1	GDSL-like Lipase/Acylhydrolase family
000005F|arrow	BAS83_001744	PF00657.17	GDSL-like Lipase/Acylhydrolase
000005F|arrow	BAS83_001748	PF03647.8	Transmembrane proteins 14C
000005F|arrow	BAS83_001749	PF00226.26	DnaJ domain
000005F|arrow	BAS83_001750	PF00428.14	60s Acidic ribosomal protein
000005F|arrow	BAS83_001751	PF01198.14	Ribosomal protein L31e
000005F|arrow	BAS83_001752	PF08491.5	Squalene epoxidase
000005F|arrow	BAS83_001752	PF01494.14	FAD binding domain
000005F|arrow	BAS83_001752	PF01134.17	Glucose inhibited division protein A
000005F|arrow	BAS83_001754	PF15007.1	Centrosomal spindle body, CEP44
000005F|arrow	BAS83_001755	PF00005.22	ABC transporter
000005F|arrow	BAS83_001755	PF13304.1	AAA domain
000005F|arrow	BAS83_001758	PF00005.22	ABC transporter
000005F|arrow	BAS83_001758	PF13304.1	AAA domain
000005F|arrow	BAS83_001764	PF10408.4	Ubiquitin elongating factor core
000005F|arrow	BAS83_001764	PF04564.10	U-box domain
000005F|arrow	BAS83_001765	PF02812.13	Glu/Leu/Phe/Val dehydrogenase, dimerisation domain
000005F|arrow	BAS83_001765	PF00208.16	Glutamate/Leucine/Phenylalanine/Valine dehydrogenase
000005F|arrow	BAS83_001767	PF01080.12	Presenilin
000005F|arrow	BAS83_001767	PF01753.13	MYND finger
000005F|arrow	BAS83_001768	PF01231.13	Indoleamine 2,3-dioxygenase
000005F|arrow	BAS83_001770	PF00106.20	short chain dehydrogenase
000005F|arrow	BAS83_001771	PF02181.18	Formin Homology 2 Domain
000005F|arrow	BAS83_001771	PF06367.11	Diaphanous FH3 Domain
000005F|arrow	BAS83_001771	PF06371.8	Diaphanous GTPase-binding Domain
000005F|arrow	BAS83_001772	PF04140.9	Isoprenylcysteine carboxyl methyltransferase (ICMT) family
000005F|arrow	BAS83_001772	PF04191.8	Phospholipid methyltransferase
000005F|arrow	BAS83_001773	PF00027.24	Cyclic nucleotide-binding domain
000005F|arrow	BAS83_001773	PF00027.24	Cyclic nucleotide-binding domain
000005F|arrow	BAS83_001773	PF01734.17	Patatin-like phospholipase
000005F|arrow	BAS83_001775	PF02128.10	Fungalysin metallopeptidase (M36)
000005F|arrow	BAS83_001778	PF02128.10	Fungalysin metallopeptidase (M36)
000005F|arrow	BAS83_001779	PF02128.10	Fungalysin metallopeptidase (M36)
000005F|arrow	BAS83_001782	PF12698.2	ABC-2 family transporter protein
000005F|arrow	BAS83_001784	PF02891.15	MIZ/SP-RING zinc finger
000005F|arrow	BAS83_001786	PF02128.10	Fungalysin metallopeptidase (M36)
000007F|arrow	BAS83_002048	PF03067.10	Chitin binding domain
000007F|arrow	BAS83_002050	PF00094.20	von Willebrand factor type D domain
000007F|arrow	BAS83_002052	PF03572.13	Peptidase family S41
000007F|arrow	BAS83_002056	PF00094.20	von Willebrand factor type D domain
000007F|arrow	BAS83_002058	PF00078.22	Reverse transcriptase (RNA-dependent DNA polymerase)
000007F|arrow	BAS83_002060	PF03572.13	Peptidase family S41
000007F|arrow	BAS83_002062	PF06858.9	Nucleolar GTP-binding protein 1 (NOG1)
000007F|arrow	BAS83_002062	PF08155.6	NOGCT (NUC087) domain
000007F|arrow	BAS83_002062	PF01926.18	50S ribosome-binding GTPase
000007F|arrow	BAS83_002062	PF02421.13	Ferrous iron transport protein B
000007F|arrow	BAS83_002062	PF08477.8	Miro-like protein
000007F|arrow	BAS83_002063	PF00069.20	Protein kinase domain
000007F|arrow	BAS83_002063	PF07714.12	Protein tyrosine kinase
000007F|arrow	BAS83_002064	PF00170.16	bZIP transcription factor
000007F|arrow	BAS83_002064	PF07716.10	Basic region leucine zipper
000007F|arrow	BAS83_002065	PF02782.11	FGGY family of carbohydrate kinases, C-terminal domain
000007F|arrow	BAS83_002065	PF00370.16	FGGY family of carbohydrate kinases, N-terminal domain
000007F|arrow	BAS83_002066	PF00664.18	ABC transporter transmembrane region
000007F|arrow	BAS83_002066	PF00664.18	ABC transporter transmembrane region
000007F|arrow	BAS83_002066	PF00664.18	ABC transporter transmembrane region
000007F|arrow	BAS83_002066	PF00005.22	ABC transporter
000007F|arrow	BAS83_002066	PF00005.22	ABC transporter
000007F|arrow	BAS83_002067	PF00010.21	Helix-loop-helix DNA-binding domain
000007F|arrow	BAS83_002068	PF12054.3	Domain of unknown function (DUF3535)
000007F|arrow	BAS83_002068	PF12054.3	Domain of unknown function (DUF3535)
000007F|arrow	BAS83_002068	PF00176.18	SNF2 family N-terminal domain
000007F|arrow	BAS83_002068	PF00176.18	SNF2 family N-terminal domain
000007F|arrow	BAS83_002068	PF00176.18	SNF2 family N-terminal domain
000007F|arrow	BAS83_002068	PF00271.26	Helicase conserved C-terminal domain
000007F|arrow	BAS83_002068	PF00271.26	Helicase conserved C-terminal domain
000007F|arrow	BAS83_002071	PF00076.17	RNA recognition motif. (a.k.a. RRM, RBD, or RNP domain)
000007F|arrow	BAS83_002071	PF00076.17	RNA recognition motif. (a.k.a. RRM, RBD, or RNP domain)
000007F|arrow	BAS83_002076	PF00069.20	Protein kinase domain
000007F|arrow	BAS83_002077	PF00069.20	Protein kinase domain
000007F|arrow	BAS83_002077	PF07714.12	Protein tyrosine kinase
000007F|arrow	BAS83_002077	PF01163.17	RIO1 family
000007F|arrow	BAS83_002078	PF00069.20	Protein kinase domain
000007F|arrow	BAS83_002078	PF07714.12	Protein tyrosine kinase
000007F|arrow	BAS83_002079	PF00069.20	Protein kinase domain
000007F|arrow	BAS83_002079	PF07714.12	Protein tyrosine kinase
000007F|arrow	BAS83_002079	PF01163.17	RIO1 family
000007F|arrow	BAS83_002080	PF00069.20	Protein kinase domain
000007F|arrow	BAS83_002080	PF07714.12	Protein tyrosine kinase
000007F|arrow	BAS83_002082	PF03416.14	Peptidase family C54
000007F|arrow	BAS83_002083	PF00566.13	Rab-GTPase-TBC domain
000007F|arrow	BAS83_002084	PF00637.15	Region in Clathrin and VPS
000007F|arrow	BAS83_002084	PF00637.15	Region in Clathrin and VPS
000007F|arrow	BAS83_002084	PF00637.15	Region in Clathrin and VPS
000007F|arrow	BAS83_002084	PF00637.15	Region in Clathrin and VPS
000007F|arrow	BAS83_002084	PF00637.15	Region in Clathrin and VPS
000007F|arrow	BAS83_002084	PF00637.15	Region in Clathrin and VPS
000007F|arrow	BAS83_002084	PF00637.15	Region in Clathrin and VPS
000007F|arrow	BAS83_002084	PF01394.15	Clathrin propeller repeat
000007F|arrow	BAS83_002085	PF00069.20	Protein kinase domain
000007F|arrow	BAS83_002085	PF07714.12	Protein tyrosine kinase
000007F|arrow	BAS83_002086	PF00069.20	Protein kinase domain
000007F|arrow	BAS83_002086	PF07714.12	Protein tyrosine kinase
000007F|arrow	BAS83_002087	PF00069.20	Protein kinase domain
000007F|arrow	BAS83_002087	PF07714.12	Protein tyrosine kinase
000007F|arrow	BAS83_002089	PF10357.4	Domain of Kin17 curved DNA-binding protein
000007F|arrow	BAS83_002090	PF13012.1	Maintenance of mitochondrial structure and function
000007F|arrow	BAS83_002090	PF01398.16	JAB1/Mov34/MPN/PAD-1 ubiquitin protease
000007F|arrow	BAS83_002091	PF03366.11	YEATS family
000007F|arrow	BAS83_002091	PF03366.11	YEATS family
000007F|arrow	BAS83_002092	PF07859.8	alpha/beta hydrolase fold
000007F|arrow	BAS83_002092	PF12697.2	Alpha/beta hydrolase family
000007F|arrow	BAS83_002095	PF12348.3	CLASP N terminal
000007F|arrow	BAS83_002095	PF12348.3	CLASP N terminal
000007F|arrow	BAS83_002098	PF00078.22	Reverse transcriptase (RNA-dependent DNA polymerase)
000007F|arrow	BAS83_002098	PF13650.1	Aspartyl protease
000007F|arrow	BAS83_002099	PF00665.21	Integrase core domain
000007F|arrow	BAS83_002100	PF00069.20	Protein kinase domain
000007F|arrow	BAS83_002102	PF02602.10	Uroporphyrinogen-III synthase HemD
000007F|arrow	BAS83_002109	PF06807.9	Pre-mRNA cleavage complex II protein Clp1
000007F|arrow	BAS83_002109	PF03205.9	Molybdopterin guanine dinucleotide synthesis protein B
000007F|arrow	BAS83_002110	PF00208.16	Glutamate/Leucine/Phenylalanine/Valine dehydrogenase
000007F|arrow	BAS83_002110	PF02812.13	Glu/Leu/Phe/Val dehydrogenase, dimerisation domain
000007F|arrow	BAS83_002113	PF13864.1	Calmodulin-binding
000007F|arrow	BAS83_002114	PF00176.18	SNF2 family N-terminal domain
000007F|arrow	BAS83_002114	PF00271.26	Helicase conserved C-terminal domain
000007F|arrow	BAS83_002115	PF11875.3	Domain of unknown function (DUF3395)
000007F|arrow	BAS83_002115	PF00226.26	DnaJ domain
000007F|arrow	BAS83_002116	PF00637.15	Region in Clathrin and VPS
000007F|arrow	BAS83_002116	PF00400.27	WD domain, G-beta repeat
000007F|arrow	BAS83_002116	PF10367.4	Vacuolar sorting protein 39 domain 2
000007F|arrow	BAS83_002118	PF00069.20	Protein kinase domain
000007F|arrow	BAS83_002118	PF07714.12	Protein tyrosine kinase
000007F|arrow	BAS83_002120	PF00069.20	Protein kinase domain
000007F|arrow	BAS83_002121	PF00078.22	Reverse transcriptase (RNA-dependent DNA polymerase)
000007F|arrow	BAS83_002123	PF00078.22	Reverse transcriptase (RNA-dependent DNA polymerase)
000007F|arrow	BAS83_002125	PF07716.10	Basic region leucine zipper
000007F|arrow	BAS83_002125	PF00170.16	bZIP transcription factor
000007F|arrow	BAS83_002125	PF03131.12	bZIP Maf transcription factor
000007F|arrow	BAS83_002126	PF13886.1	Domain of unknown function (DUF4203)
000007F|arrow	BAS83_002127	PF05057.9	Putative serine esterase (DUF676)
000007F|arrow	BAS83_002127	PF12697.2	Alpha/beta hydrolase family
000007F|arrow	BAS83_002127	PF12695.2	Alpha/beta hydrolase family
000007F|arrow	BAS83_002127	PF07819.8	PGAP1-like protein
000007F|arrow	BAS83_002137	PF13616.1	PPIC-type PPIASE domain
000007F|arrow	BAS83_002137	PF00639.16	PPIC-type PPIASE domain
000007F|arrow	BAS83_002139	PF00069.20	Protein kinase domain
000007F|arrow	BAS83_002139	PF07714.12	Protein tyrosine kinase
000007F|arrow	BAS83_002139	PF14531.1	Kinase-like
000007F|arrow	BAS83_002139	PF08587.6	Ubiquitin associated domain (UBA)
000007F|arrow	BAS83_002140	PF12799.2	Leucine Rich repeats (2 copies)
000007F|arrow	BAS83_002143	PF09811.4	Essential protein Yae1, N terminal
000007F|arrow	BAS83_002144	PF01667.12	Ribosomal protein S27
000007F|arrow	BAS83_002145	PF00076.17	RNA recognition motif. (a.k.a. RRM, RBD, or RNP domain)
000007F|arrow	BAS83_002145	PF14259.1	RNA recognition motif (a.k.a. RRM, RBD, or RNP domain)
000007F|arrow	BAS83_002145	PF13893.1	RNA recognition motif. (a.k.a. RRM, RBD, or RNP domain)
000007F|arrow	BAS83_002147	PF00078.22	Reverse transcriptase (RNA-dependent DNA polymerase)
000007F|arrow	BAS83_002153	PF10263.4	SprT-like family
000007F|arrow	BAS83_002153	PF02064.10	MAS20 protein import receptor
000007F|arrow	BAS83_002155	PF05916.6	GINS complex protein
000007F|arrow	BAS83_002156	PF00621.15	RhoGEF domain
000007F|arrow	BAS83_002156	PF00788.18	Ras association (RalGDS/AF-6) domain
000007F|arrow	BAS83_002157	PF02493.15	MORN repeat
000007F|arrow	BAS83_002157	PF02493.15	MORN repeat
000007F|arrow	BAS83_002157	PF02493.15	MORN repeat
000007F|arrow	BAS83_002157	PF02493.15	MORN repeat
000007F|arrow	BAS83_002157	PF02493.15	MORN repeat
000007F|arrow	BAS83_002157	PF02493.15	MORN repeat
000007F|arrow	BAS83_002158	PF03637.12	Mob1/phocein family
000007F|arrow	BAS83_002159	PF02970.11	Tubulin binding cofactor A
000007F|arrow	BAS83_002160	PF05362.8	Lon protease (S16) C-terminal proteolytic domain
000007F|arrow	BAS83_002160	PF02190.11	ATP-dependent protease La (LON) domain
000007F|arrow	BAS83_002160	PF00004.24	ATPase family associated with various cellular activities (AAA)
000007F|arrow	BAS83_002160	PF07728.9	AAA domain (dynein-related subfamily)
000007F|arrow	BAS83_002160	PF08298.6	PrkA AAA domain
000007F|arrow	BAS83_002161	PF00227.21	Proteasome subunit
000007F|arrow	BAS83_002161	PF12465.3	Proteasome beta subunits C terminal
000007F|arrow	BAS83_002164	PF00145.12	C-5 cytosine-specific DNA methylase
000007F|arrow	BAS83_002165	PF00145.12	C-5 cytosine-specific DNA methylase
000007F|arrow	BAS83_002166	PF09439.5	Signal recognition particle receptor beta subunit
000007F|arrow	BAS83_002166	PF01926.18	50S ribosome-binding GTPase
000007F|arrow	BAS83_002166	PF00025.16	ADP-ribosylation factor family
000007F|arrow	BAS83_002166	PF08477.8	Miro-like protein
000007F|arrow	BAS83_002166	PF00071.17	Ras family
000007F|arrow	BAS83_002169	PF00069.20	Protein kinase domain
000007F|arrow	BAS83_002170	PF04674.7	Phosphate-induced protein 1 conserved region
000007F|arrow	BAS83_002171	PF00080.15	Copper/zinc superoxide dismutase (SODC)
000007F|arrow	BAS83_002171	PF02798.15	Glutathione S-transferase, N-terminal domain
000007F|arrow	BAS83_002171	PF14497.1	Glutathione S-transferase, C-terminal domain
000007F|arrow	BAS83_002171	PF00043.20	Glutathione S-transferase, C-terminal domain
000007F|arrow	BAS83_002171	PF13417.1	Glutathione S-transferase, N-terminal domain
000007F|arrow	BAS83_002172	PF00080.15	Copper/zinc superoxide dismutase (SODC)
000007F|arrow	BAS83_002175	PF00080.15	Copper/zinc superoxide dismutase (SODC)
000007F|arrow	BAS83_002176	PF02798.15	Glutathione S-transferase, N-terminal domain
000007F|arrow	BAS83_002176	PF00043.20	Glutathione S-transferase, C-terminal domain
000007F|arrow	BAS83_002177	PF02798.15	Glutathione S-transferase, N-terminal domain
000007F|arrow	BAS83_002177	PF14497.1	Glutathione S-transferase, C-terminal domain
000007F|arrow	BAS83_002177	PF00043.20	Glutathione S-transferase, C-terminal domain
000007F|arrow	BAS83_002177	PF13417.1	Glutathione S-transferase, N-terminal domain
000007F|arrow	BAS83_002178	PF00078.22	Reverse transcriptase (RNA-dependent DNA polymerase)
000007F|arrow	BAS83_002180	PF02798.15	Glutathione S-transferase, N-terminal domain
000007F|arrow	BAS83_002180	PF00043.20	Glutathione S-transferase, C-terminal domain
000007F|arrow	BAS83_002181	PF14629.1	Origin recognition complex (ORC) subunit 4 C-terminus
000007F|arrow	BAS83_002181	PF13191.1	AAA ATPase domain
000007F|arrow	BAS83_002181	PF00004.24	ATPase family associated with various cellular activities (AAA)
000007F|arrow	BAS83_002181	PF13401.1	AAA domain
000007F|arrow	BAS83_002181	PF05729.7	NACHT domain
000007F|arrow	BAS83_002183	PF00400.27	WD domain, G-beta repeat
000007F|arrow	BAS83_002183	PF00400.27	WD domain, G-beta repeat
000007F|arrow	BAS83_002183	PF00400.27	WD domain, G-beta repeat
000007F|arrow	BAS83_002183	PF00400.27	WD domain, G-beta repeat
000007F|arrow	BAS83_002183	PF00400.27	WD domain, G-beta repeat
000007F|arrow	BAS83_002183	PF07714.12	Protein tyrosine kinase
000007F|arrow	BAS83_002183	PF07714.12	Protein tyrosine kinase
000007F|arrow	BAS83_002183	PF00069.20	Protein kinase domain
000007F|arrow	BAS83_002184	PF00069.20	Protein kinase domain
000007F|arrow	BAS83_002184	PF07714.12	Protein tyrosine kinase
000007F|arrow	BAS83_002185	PF00069.20	Protein kinase domain
000007F|arrow	BAS83_002185	PF07714.12	Protein tyrosine kinase
000007F|arrow	BAS83_002186	PF00067.17	Cytochrome P450
000007F|arrow	BAS83_002186	PF00067.17	Cytochrome P450
000007F|arrow	BAS83_002189	PF00199.14	Catalase
000007F|arrow	BAS83_002189	PF06628.7	Catalase-related immune-responsive
000007F|arrow	BAS83_002192	PF00188.21	Cysteine-rich secretory protein family
000007F|arrow	BAS83_002193	PF00378.15	Enoyl-CoA hydratase/isomerase family
000007F|arrow	BAS83_002194	PF02771.11	Acyl-CoA dehydrogenase, N-terminal domain
000007F|arrow	BAS83_002194	PF00441.19	Acyl-CoA dehydrogenase, C-terminal domain
000007F|arrow	BAS83_002194	PF02770.14	Acyl-CoA dehydrogenase, middle domain
000007F|arrow	BAS83_002194	PF08028.6	Acyl-CoA dehydrogenase, C-terminal domain
000007F|arrow	BAS83_002196	PF03399.11	SAC3/GANP/Nin1/mts3/eIF-3 p25 family
000007F|arrow	BAS83_002199	PF00475.13	Imidazoleglycerol-phosphate dehydratase
000007F|arrow	BAS83_002201	PF07575.8	Nup85 Nucleoporin
000007F|arrow	BAS83_002202	PF07575.8	Nup85 Nucleoporin
000007F|arrow	BAS83_002208	PF00582.21	Universal stress protein family
000007F|arrow	BAS83_002208	PF00582.21	Universal stress protein family
000007F|arrow	BAS83_002208	PF00582.21	Universal stress protein family
000007F|arrow	BAS83_002209	PF01092.14	Ribosomal protein S6e
000007F|arrow	BAS83_002210	PF09812.4	Mitochondrial ribosomal protein L28
000007F|arrow	BAS83_002211	PF00270.24	DEAD/DEAH box helicase
000007F|arrow	BAS83_002211	PF00271.26	Helicase conserved C-terminal domain
000007F|arrow	BAS83_002212	PF04180.9	Low temperature viability protein
000007F|arrow	BAS83_002212	PF04180.9	Low temperature viability protein
000007F|arrow	BAS83_002212	PF04180.9	Low temperature viability protein
000007F|arrow	BAS83_002213	PF09597.5	IGR protein motif
000007F|arrow	BAS83_002214	PF01217.15	Clathrin adaptor complex small chain
000007F|arrow	BAS83_002215	PF11711.3	Inner membrane protein import complex subunit Tim54
000007F|arrow	BAS83_002217	PF00582.21	Universal stress protein family
000007F|arrow	BAS83_002218	PF04434.12	SWIM zinc finger
000007F|arrow	BAS83_002220	PF05699.9	hAT family C-terminal dimerisation region
000007F|arrow	BAS83_002225	PF04191.8	Phospholipid methyltransferase
000007F|arrow	BAS83_002225	PF04191.8	Phospholipid methyltransferase
000007F|arrow	BAS83_002226	PF04130.8	Spc97 / Spc98 family
000007F|arrow	BAS83_002227	PF01423.17	LSM domain
000007F|arrow	BAS83_002228	PF00160.16	Cyclophilin type peptidyl-prolyl cis-trans isomerase/CLD
000007F|arrow	BAS83_002228	PF00076.17	RNA recognition motif. (a.k.a. RRM, RBD, or RNP domain)
000007F|arrow	BAS83_002228	PF14259.1	RNA recognition motif (a.k.a. RRM, RBD, or RNP domain)
000007F|arrow	BAS83_002228	PF13893.1	RNA recognition motif. (a.k.a. RRM, RBD, or RNP domain)
000007F|arrow	BAS83_002229	PF01253.17	Translation initiation factor SUI1
000007F|arrow	BAS83_002230	PF10513.4	Enhancer of polycomb-like
000007F|arrow	BAS83_002231	PF00076.17	RNA recognition motif. (a.k.a. RRM, RBD, or RNP domain)
000007F|arrow	BAS83_002231	PF00076.17	RNA recognition motif. (a.k.a. RRM, RBD, or RNP domain)
000007F|arrow	BAS83_002231	PF14259.1	RNA recognition motif (a.k.a. RRM, RBD, or RNP domain)
000007F|arrow	BAS83_002231	PF14259.1	RNA recognition motif (a.k.a. RRM, RBD, or RNP domain)
000007F|arrow	BAS83_002232	PF00644.15	Poly(ADP-ribose) polymerase catalytic domain
000007F|arrow	BAS83_002232	PF02877.9	Poly(ADP-ribose) polymerase, regulatory domain
000007F|arrow	BAS83_002232	PF05406.10	WGR domain
000007F|arrow	BAS83_002232	PF00533.21	BRCA1 C Terminus (BRCT) domain
000007F|arrow	BAS83_002233	PF12738.2	twin BRCT domain
000007F|arrow	BAS83_002233	PF12738.2	twin BRCT domain
000007F|arrow	BAS83_002233	PF00533.21	BRCA1 C Terminus (BRCT) domain
000007F|arrow	BAS83_002233	PF00533.21	BRCA1 C Terminus (BRCT) domain
000007F|arrow	BAS83_002233	PF00533.21	BRCA1 C Terminus (BRCT) domain
000007F|arrow	BAS83_002233	PF00533.21	BRCA1 C Terminus (BRCT) domain
000007F|arrow	BAS83_002234	PF08389.7	Exportin 1-like protein
000007F|arrow	BAS83_002235	PF05832.7	Eukaryotic protein of unknown function (DUF846)
000007F|arrow	BAS83_002236	PF08711.6	TFIIS helical bundle-like domain
000007F|arrow	BAS83_002238	PF00443.24	Ubiquitin carboxyl-terminal hydrolase
000007F|arrow	BAS83_002238	PF02148.14	Zn-finger in ubiquitin-hydrolases and other protein
000007F|arrow	BAS83_002239	PF07717.11	Oligonucleotide/oligosaccharide-binding (OB)-fold
000007F|arrow	BAS83_002239	PF04408.18	Helicase associated domain (HA2)
000007F|arrow	BAS83_002239	PF00271.26	Helicase conserved C-terminal domain
000007F|arrow	BAS83_002239	PF00270.24	DEAD/DEAH box helicase
000007F|arrow	BAS83_002241	PF00617.14	RasGEF domain
000007F|arrow	BAS83_002241	PF00618.15	RasGEF N-terminal motif
000007F|arrow	BAS83_002242	PF00018.23	SH3 domain
000007F|arrow	BAS83_002244	PF00400.27	WD domain, G-beta repeat
000007F|arrow	BAS83_002244	PF00400.27	WD domain, G-beta repeat
000007F|arrow	BAS83_002244	PF00334.14	Nucleoside diphosphate kinase
000007F|arrow	BAS83_002244	PF05186.8	Dpy-30 motif
000007F|arrow	BAS83_002245	PF10367.4	Vacuolar sorting protein 39 domain 2
000007F|arrow	BAS83_002245	PF10366.4	Vacuolar sorting protein 39 domain 1
000007F|arrow	BAS83_002245	PF00780.17	CNH domain
000007F|arrow	BAS83_002245	PF00637.15	Region in Clathrin and VPS
000007F|arrow	BAS83_002246	PF04004.8	Leo1-like protein
000007F|arrow	BAS83_002248	PF02771.11	Acyl-CoA dehydrogenase, N-terminal domain
000007F|arrow	BAS83_002248	PF00441.19	Acyl-CoA dehydrogenase, C-terminal domain
000007F|arrow	BAS83_002248	PF02770.14	Acyl-CoA dehydrogenase, middle domain
000007F|arrow	BAS83_002248	PF08028.6	Acyl-CoA dehydrogenase, C-terminal domain
000007F|arrow	BAS83_002251	PF01522.16	Polysaccharide deacetylase
000007F|arrow	BAS83_002252	PF02190.11	ATP-dependent protease La (LON) domain
000007F|arrow	BAS83_002252	PF00097.20	Zinc finger, C3HC4 type (RING finger)
000007F|arrow	BAS83_002252	PF13923.1	Zinc finger, C3HC4 type (RING finger)
000007F|arrow	BAS83_002253	PF00444.13	Ribosomal protein L36
000007F|arrow	BAS83_002254	PF00400.27	WD domain, G-beta repeat
000007F|arrow	BAS83_002254	PF00400.27	WD domain, G-beta repeat
000007F|arrow	BAS83_002254	PF00400.27	WD domain, G-beta repeat
000007F|arrow	BAS83_002255	PF00268.16	Ribonucleotide reductase, small chain
000007F|arrow	BAS83_002256	PF01764.20	Lipase (class 3)
000007F|arrow	BAS83_002257	PF05603.7	Protein of unknown function (DUF775)
000007F|arrow	BAS83_002258	PF00503.15	G-protein alpha subunit
000007F|arrow	BAS83_002258	PF00025.16	ADP-ribosylation factor family
000007F|arrow	BAS83_002264	PF04281.8	Mitochondrial import receptor subunit Tom22
000007F|arrow	BAS83_002266	PF03446.10	NAD binding domain of 6-phosphogluconate dehydrogenase
000007F|arrow	BAS83_002266	PF14833.1	NAD-binding of NADP-dependent 3-hydroxyisobutyrate dehydrogenase
000007F|arrow	BAS83_002266	PF03807.12	NADP oxidoreductase coenzyme F420-dependent
000007F|arrow	BAS83_002267	PF13637.1	Ankyrin repeats (many copies)
000007F|arrow	BAS83_002271	PF00227.21	Proteasome subunit
000007F|arrow	BAS83_002271	PF10584.4	Proteasome subunit A N-terminal signature
000007F|arrow	BAS83_002272	PF02463.14	RecF/RecN/SMC N terminal domain
000007F|arrow	BAS83_002272	PF13476.1	AAA domain
000007F|arrow	BAS83_002276	PF00450.17	Serine carboxypeptidase
000007F|arrow	BAS83_002277	PF04191.8	Phospholipid methyltransferase
000007F|arrow	BAS83_002277	PF04191.8	Phospholipid methyltransferase
000007F|arrow	BAS83_002278	PF00957.16	Synaptobrevin
000007F|arrow	BAS83_002283	PF00665.21	Integrase core domain
000007F|arrow	BAS83_002283	PF00078.22	Reverse transcriptase (RNA-dependent DNA polymerase)
000007F|arrow	BAS83_002283	PF13650.1	Aspartyl protease
000008F|arrow	BAS83_002286	PF03999.7	Microtubule associated protein (MAP65/ASE1 family)
000008F|arrow	BAS83_002287	PF00501.23	AMP-binding enzyme
000008F|arrow	BAS83_002287	PF00668.15	Condensation domain
000008F|arrow	BAS83_002287	PF03959.8	Serine hydrolase (FSH1)
000008F|arrow	BAS83_002287	PF00550.20	Phosphopantetheine attachment site
000008F|arrow	BAS83_002287	PF00550.20	Phosphopantetheine attachment site
000008F|arrow	BAS83_002287	PF13193.1	AMP-binding enzyme C-terminal domain
000008F|arrow	BAS83_002290	PF04177.7	TAP42-like family
000008F|arrow	BAS83_002291	PF03813.9	Nrap protein
000008F|arrow	BAS83_002291	PF03813.9	Nrap protein
000008F|arrow	BAS83_002291	PF03813.9	Nrap protein
000008F|arrow	BAS83_002292	PF01035.15	6-O-methylguanine DNA methyltransferase, DNA binding domain
000008F|arrow	BAS83_002293	PF06862.7	Protein of unknown function (DUF1253)
000008F|arrow	BAS83_002294	PF02463.14	RecF/RecN/SMC N terminal domain
000008F|arrow	BAS83_002294	PF06470.8	SMC proteins Flexible Hinge Domain
000008F|arrow	BAS83_002294	PF13476.1	AAA domain
000008F|arrow	BAS83_002294	PF13304.1	AAA domain
000008F|arrow	BAS83_002296	PF04152.9	Mre11 DNA-binding presumed domain
000008F|arrow	BAS83_002296	PF00149.23	Calcineurin-like phosphoesterase
000008F|arrow	BAS83_002297	PF03980.9	Nnf1
000008F|arrow	BAS83_002300	PF00069.20	Protein kinase domain
000008F|arrow	BAS83_002300	PF07714.12	Protein tyrosine kinase
000008F|arrow	BAS83_002304	PF12739.2	ER-Golgi trafficking TRAPP I complex 85 kDa subunit
000008F|arrow	BAS83_002305	PF01417.15	ENTH domain
000008F|arrow	BAS83_002307	PF12807.2	Translation initiation factor eIF3 subunit 135
000008F|arrow	BAS83_002307	PF13236.1	Clustered mitochondria
000008F|arrow	BAS83_002307	PF13424.1	Tetratricopeptide repeat
000008F|arrow	BAS83_002307	PF13374.1	Tetratricopeptide repeat
000008F|arrow	BAS83_002307	PF13414.1	TPR repeat
000008F|arrow	BAS83_002307	PF00169.24	PH domain
000008F|arrow	BAS83_002308	PF00225.18	Kinesin motor domain
000008F|arrow	BAS83_002309	PF04937.10	Protein of unknown function (DUF 659)
000008F|arrow	BAS83_002310	PF04049.8	Anaphase promoting complex subunit 8 / Cdc23
000008F|arrow	BAS83_002310	PF13414.1	TPR repeat
000008F|arrow	BAS83_002310	PF00515.23	Tetratricopeptide repeat
000008F|arrow	BAS83_002310	PF00515.23	Tetratricopeptide repeat
000008F|arrow	BAS83_002310	PF13181.1	Tetratricopeptide repeat
000008F|arrow	BAS83_002310	PF13181.1	Tetratricopeptide repeat
000008F|arrow	BAS83_002311	PF11176.3	Protein of unknown function (DUF2962)
000008F|arrow	BAS83_002312	PF10178.4	Uncharacterised conserved protein (DUF2372)
000008F|arrow	BAS83_002313	PF01409.15	tRNA synthetases class II core domain (F)
000008F|arrow	BAS83_002314	PF00400.27	WD domain, G-beta repeat
000008F|arrow	BAS83_002314	PF00400.27	WD domain, G-beta repeat
000008F|arrow	BAS83_002314	PF00400.27	WD domain, G-beta repeat
000008F|arrow	BAS83_002314	PF00400.27	WD domain, G-beta repeat
000008F|arrow	BAS83_002314	PF00400.27	WD domain, G-beta repeat
000008F|arrow	BAS83_002314	PF00400.27	WD domain, G-beta repeat
000008F|arrow	BAS83_002314	PF00400.27	WD domain, G-beta repeat
000008F|arrow	BAS83_002315	PF03962.10	Mnd1 family
000008F|arrow	BAS83_002316	PF04588.8	Hypoxia induced protein conserved region
000008F|arrow	BAS83_002317	PF08612.6	TATA-binding related factor (TRF) of subunit 20 of Mediator complex
000008F|arrow	BAS83_002319	PF00183.13	Hsp90 protein
000008F|arrow	BAS83_002319	PF13589.1	Histidine kinase-, DNA gyrase B-, and HSP90-like ATPase
000008F|arrow	BAS83_002319	PF02518.21	Histidine kinase-, DNA gyrase B-, and HSP90-like ATPase
000008F|arrow	BAS83_002320	PF09333.6	ATG C terminal domain
000008F|arrow	BAS83_002320	PF12624.2	N-terminal region of Chorein, a TM vesicle-mediated sorter
000008F|arrow	BAS83_002321	PF01138.16	3' exoribonuclease family, domain 1
000008F|arrow	BAS83_002321	PF03725.10	3' exoribonuclease family, domain 2
000008F|arrow	BAS83_002322	PF05132.9	RNA polymerase III RPC4
000008F|arrow	BAS83_002323	PF09731.4	Mitochondrial inner membrane protein
000008F|arrow	BAS83_002324	PF00004.24	ATPase family associated with various cellular activities (AAA)
000008F|arrow	BAS83_002324	PF00004.24	ATPase family associated with various cellular activities (AAA)
000008F|arrow	BAS83_002324	PF09262.6	Peroxisome biogenesis factor 1, N-terminal
000008F|arrow	BAS83_002325	PF01553.16	Acyltransferase
000008F|arrow	BAS83_002326	PF05739.14	SNARE domain
000008F|arrow	BAS83_002327	PF00118.19	TCP-1/cpn60 chaperonin family
000008F|arrow	BAS83_002327	PF00118.19	TCP-1/cpn60 chaperonin family
000008F|arrow	BAS83_002327	PF00118.19	TCP-1/cpn60 chaperonin family
000008F|arrow	BAS83_002328	PF04571.9	lipin, N-terminal conserved region
000008F|arrow	BAS83_002329	PF08235.8	LNS2 (Lipin/Ned1/Smp2)
000008F|arrow	BAS83_002329	PF08235.8	LNS2 (Lipin/Ned1/Smp2)
000008F|arrow	BAS83_002329	PF00173.23	Cytochrome b5-like Heme/Steroid binding domain
000008F|arrow	BAS83_002330	PF00487.19	Fatty acid desaturase
000008F|arrow	BAS83_002333	PF00498.21	FHA domain
000008F|arrow	BAS83_002334	PF12776.2	Myb/SANT-like DNA-binding domain
000008F|arrow	BAS83_002335	PF00025.16	ADP-ribosylation factor family
000008F|arrow	BAS83_002335	PF08477.8	Miro-like protein
000008F|arrow	BAS83_002335	PF00071.17	Ras family
000008F|arrow	BAS83_002335	PF04670.7	Gtr1/RagA G protein conserved region
000008F|arrow	BAS83_002335	PF09439.5	Signal recognition particle receptor beta subunit
000008F|arrow	BAS83_002335	PF01926.18	50S ribosome-binding GTPase
000008F|arrow	BAS83_002347	PF08518.6	Spa2 homology domain (SHD) of GIT
000008F|arrow	BAS83_002348	PF01571.16	Aminomethyltransferase folate-binding domain
000008F|arrow	BAS83_002348	PF08669.6	Glycine cleavage T-protein C-terminal barrel domain
000008F|arrow	BAS83_002350	PF01066.16	CDP-alcohol phosphatidyltransferase
000008F|arrow	BAS83_002351	PF09468.5	Ydr279p protein family (RNase H2 complex component)
000008F|arrow	BAS83_002352	PF09468.5	Ydr279p protein family (RNase H2 complex component)
000008F|arrow	BAS83_002353	PF00498.21	FHA domain
000008F|arrow	BAS83_002354	PF08598.6	Sds3-like
000008F|arrow	BAS83_002356	PF10234.4	Clusterin-associated protein-1
000008F|arrow	BAS83_002356	PF00617.14	RasGEF domain
000008F|arrow	BAS83_002356	PF00618.15	RasGEF N-terminal motif
000008F|arrow	BAS83_002356	PF00018.23	SH3 domain
000008F|arrow	BAS83_002356	PF07653.12	Variant SH3 domain
000008F|arrow	BAS83_002356	PF14604.1	Variant SH3 domain
000008F|arrow	BAS83_002356	PF00397.21	WW domain
000008F|arrow	BAS83_002357	PF14640.1	Transmembrane protein 223
000008F|arrow	BAS83_002358	PF03694.8	Erg28 like protein
000008F|arrow	BAS83_002359	PF02538.9	Hydantoinase B/oxoprolinase
000008F|arrow	BAS83_002359	PF02538.9	Hydantoinase B/oxoprolinase
000008F|arrow	BAS83_002359	PF01968.13	Hydantoinase/oxoprolinase
000008F|arrow	BAS83_002359	PF05378.8	Hydantoinase/oxoprolinase N-terminal region
000008F|arrow	BAS83_002360	PF10180.4	Uncharacterised conserved protein (DUF2373)
000008F|arrow	BAS83_002361	PF00753.22	Metallo-beta-lactamase superfamily
000008F|arrow	BAS83_002362	PF01557.13	Fumarylacetoacetate (FAA) hydrolase family
000008F|arrow	BAS83_002364	PF00156.22	Phosphoribosyl transferase domain
000008F|arrow	BAS83_002365	PF01532.15	Glycosyl hydrolase family 47
000008F|arrow	BAS83_002365	PF02225.17	PA domain
000008F|arrow	BAS83_002367	PF03028.10	Dynein heavy chain and region D6 of dynein motor
000008F|arrow	BAS83_002367	PF08385.7	Dynein heavy chain, N-terminal region 1
000008F|arrow	BAS83_002367	PF08393.8	Dynein heavy chain, N-terminal region 2
000008F|arrow	BAS83_002367	PF12774.2	Hydrolytic ATP binding site of dynein motor region D1
000008F|arrow	BAS83_002367	PF12780.2	P-loop containing dynein motor region D4
000008F|arrow	BAS83_002367	PF12781.2	ATP-binding dynein motor region D5
000008F|arrow	BAS83_002367	PF12775.2	P-loop containing dynein motor region D3
000008F|arrow	BAS83_002367	PF12777.2	Microtubule-binding stalk of dynein motor
000008F|arrow	BAS83_002367	PF07728.9	AAA domain (dynein-related subfamily)
000008F|arrow	BAS83_002367	PF07728.9	AAA domain (dynein-related subfamily)
000008F|arrow	BAS83_002368	PF03134.14	TB2/DP1, HVA22 family
000008F|arrow	BAS83_002369	PF14775.1	Sperm tail C-terminal domain
000008F|arrow	BAS83_002369	PF14772.1	Sperm tail
000008F|arrow	BAS83_002370	PF04800.7	ETC complex I subunit conserved region
000008F|arrow	BAS83_002372	PF03810.14	Importin-beta N-terminal domain
000008F|arrow	BAS83_002373	PF04757.9	Pex2 / Pex12 amino terminal region
000008F|arrow	BAS83_002374	PF14633.1	SH2 domain
000008F|arrow	BAS83_002374	PF14878.1	Death-like domain of SPT6
000008F|arrow	BAS83_002374	PF14635.1	Helix-hairpin-helix motif
000008F|arrow	BAS83_002374	PF14639.1	Holliday-junction resolvase-like of SPT6
000008F|arrow	BAS83_002374	PF14641.1	Helix-turn-helix DNA-binding domain of SPT6
000008F|arrow	BAS83_002374	PF00017.19	SH2 domain
000008F|arrow	BAS83_002374	PF14632.1	Acidic N-terminal SPT6
000008F|arrow	BAS83_002374	PF00575.18	S1 RNA binding domain
000008F|arrow	BAS83_002376	PF03232.8	Ubiquinone biosynthesis protein COQ7
000008F|arrow	BAS83_002377	PF09803.4	Uncharacterized conserved protein (DUF2346)
000008F|arrow	BAS83_002378	PF01535.15	PPR repeat
000008F|arrow	BAS83_002378	PF13812.1	Pentatricopeptide repeat domain
000008F|arrow	BAS83_002380	PF01284.18	Membrane-associating domain
000008F|arrow	BAS83_002383	PF01591.13	6-phosphofructo-2-kinase
000008F|arrow	BAS83_002383	PF01591.13	6-phosphofructo-2-kinase
000008F|arrow	BAS83_002383	PF00300.17	Histidine phosphatase superfamily (branch 1)
000008F|arrow	BAS83_002384	PF01553.16	Acyltransferase
000008F|arrow	BAS83_002385	PF13646.1	HEAT repeats
000008F|arrow	BAS83_002385	PF13646.1	HEAT repeats
000008F|arrow	BAS83_002385	PF03130.11	PBS lyase HEAT-like repeat
000008F|arrow	BAS83_002385	PF03130.11	PBS lyase HEAT-like repeat
000008F|arrow	BAS83_002385	PF13513.1	HEAT-like repeat
000008F|arrow	BAS83_002386	PF12352.3	Snare region anchored in the vesicle membrane C-terminus
000008F|arrow	BAS83_002387	PF10186.4	UV radiation resistance protein and autophagy-related subunit 14
000008F|arrow	BAS83_002388	PF01490.13	Transmembrane amino acid transporter protein
000008F|arrow	BAS83_002390	PF14604.1	Variant SH3 domain
000008F|arrow	BAS83_002390	PF00018.23	SH3 domain
000008F|arrow	BAS83_002391	PF02128.10	Fungalysin metallopeptidase (M36)
000008F|arrow	BAS83_002393	PF02128.10	Fungalysin metallopeptidase (M36)
000008F|arrow	BAS83_002395	PF13328.1	HD domain
000008F|arrow	BAS83_002396	PF01535.15	PPR repeat
000008F|arrow	BAS83_002396	PF01535.15	PPR repeat
000008F|arrow	BAS83_002396	PF01535.15	PPR repeat
000008F|arrow	BAS83_002396	PF13812.1	Pentatricopeptide repeat domain
000008F|arrow	BAS83_002396	PF13812.1	Pentatricopeptide repeat domain
000008F|arrow	BAS83_002396	PF13812.1	Pentatricopeptide repeat domain
000008F|arrow	BAS83_002397	PF11919.3	Domain of unknown function (DUF3437)
000008F|arrow	BAS83_002398	PF05625.6	PAXNEB protein
000008F|arrow	BAS83_002398	PF05625.6	PAXNEB protein
000008F|arrow	BAS83_002399	PF00285.16	Citrate synthase
000008F|arrow	BAS83_002400	PF00069.20	Protein kinase domain
000008F|arrow	BAS83_002400	PF07714.12	Protein tyrosine kinase
000008F|arrow	BAS83_002401	PF03081.10	Exo70 exocyst complex subunit
000008F|arrow	BAS83_002402	PF00887.14	Acyl CoA binding protein
000008F|arrow	BAS83_002402	PF13857.1	Ankyrin repeats (many copies)
000008F|arrow	BAS83_002402	PF13857.1	Ankyrin repeats (many copies)
000008F|arrow	BAS83_002402	PF12796.2	Ankyrin repeats (3 copies)
000008F|arrow	BAS83_002402	PF13637.1	Ankyrin repeats (many copies)
000008F|arrow	BAS83_002402	PF00023.25	Ankyrin repeat
000008F|arrow	BAS83_002402	PF13606.1	Ankyrin repeat
000008F|arrow	BAS83_002407	PF00111.22	2Fe-2S iron-sulfur cluster binding domain
000008F|arrow	BAS83_002407	PF00111.22	2Fe-2S iron-sulfur cluster binding domain
000008F|arrow	BAS83_002408	PF00889.14	Elongation factor TS
000008F|arrow	BAS83_002410	PF01883.14	Domain of unknown function DUF59
000008F|arrow	BAS83_002411	PF01783.18	Ribosomal L32p protein family
000008F|arrow	BAS83_002412	PF03028.10	Dynein heavy chain and region D6 of dynein motor
000008F|arrow	BAS83_002412	PF12774.2	Hydrolytic ATP binding site of dynein motor region D1
000008F|arrow	BAS83_002412	PF08393.8	Dynein heavy chain, N-terminal region 2
000008F|arrow	BAS83_002412	PF12780.2	P-loop containing dynein motor region D4
000008F|arrow	BAS83_002412	PF12781.2	ATP-binding dynein motor region D5
000008F|arrow	BAS83_002412	PF12775.2	P-loop containing dynein motor region D3
000008F|arrow	BAS83_002412	PF12777.2	Microtubule-binding stalk of dynein motor
000008F|arrow	BAS83_002412	PF12777.2	Microtubule-binding stalk of dynein motor
000008F|arrow	BAS83_002412	PF07728.9	AAA domain (dynein-related subfamily)
000008F|arrow	BAS83_002412	PF07728.9	AAA domain (dynein-related subfamily)
000008F|arrow	BAS83_002413	PF08385.7	Dynein heavy chain, N-terminal region 1
000008F|arrow	BAS83_002413	PF08393.8	Dynein heavy chain, N-terminal region 2
000008F|arrow	BAS83_002414	PF00270.24	DEAD/DEAH box helicase
000008F|arrow	BAS83_002414	PF00271.26	Helicase conserved C-terminal domain
000008F|arrow	BAS83_002415	PF00400.27	WD domain, G-beta repeat
000008F|arrow	BAS83_002415	PF00400.27	WD domain, G-beta repeat
000008F|arrow	BAS83_002415	PF00400.27	WD domain, G-beta repeat
000008F|arrow	BAS83_002415	PF00400.27	WD domain, G-beta repeat
000008F|arrow	BAS83_002415	PF13570.1	PQQ-like domain
000008F|arrow	BAS83_002416	PF14908.1	Domain of unknown function (DUF4496)
000008F|arrow	BAS83_002420	PF00400.27	WD domain, G-beta repeat
000008F|arrow	BAS83_002420	PF00400.27	WD domain, G-beta repeat
000008F|arrow	BAS83_002420	PF00400.27	WD domain, G-beta repeat
000008F|arrow	BAS83_002420	PF00400.27	WD domain, G-beta repeat
000008F|arrow	BAS83_002420	PF00400.27	WD domain, G-beta repeat
000008F|arrow	BAS83_002420	PF00400.27	WD domain, G-beta repeat
000008F|arrow	BAS83_002420	PF00400.27	WD domain, G-beta repeat
000008F|arrow	BAS83_002420	PF00400.27	WD domain, G-beta repeat
000008F|arrow	BAS83_002421	PF06068.8	TIP49 C-terminus
000008F|arrow	BAS83_002421	PF00004.24	ATPase family associated with various cellular activities (AAA)
000008F|arrow	BAS83_002421	PF05496.7	Holliday junction DNA helicase ruvB N-terminus
000008F|arrow	BAS83_002423	PF04408.18	Helicase associated domain (HA2)
000008F|arrow	BAS83_002423	PF07717.11	Oligonucleotide/oligosaccharide-binding (OB)-fold
000008F|arrow	BAS83_002423	PF00271.26	Helicase conserved C-terminal domain
000008F|arrow	BAS83_002423	PF00270.24	DEAD/DEAH box helicase
000008F|arrow	BAS83_002425	PF10159.4	Kinase phosphorylation protein
000008F|arrow	BAS83_002426	PF01612.15	3'-5' exonuclease
000008F|arrow	BAS83_002426	PF00570.18	HRDC domain
000008F|arrow	BAS83_002426	PF08066.7	PMC2NT (NUC016) domain
000008F|arrow	BAS83_002428	PF12348.3	CLASP N terminal
000008F|arrow	BAS83_002429	PF02840.10	Prp18 domain
000008F|arrow	BAS83_002429	PF08799.6	pre-mRNA processing factor 4 (PRP4) like
000008F|arrow	BAS83_002430	PF00069.20	Protein kinase domain
000008F|arrow	BAS83_002430	PF07714.12	Protein tyrosine kinase
000008F|arrow	BAS83_002431	PF05719.6	Golgi phosphoprotein 3 (GPP34)
000008F|arrow	BAS83_002432	PF02774.13	Semialdehyde dehydrogenase, dimerisation domain
000008F|arrow	BAS83_002432	PF01118.19	Semialdehyde dehydrogenase, NAD binding domain
000008F|arrow	BAS83_002434	PF13832.1	PHD-zinc-finger like domain
000008F|arrow	BAS83_002434	PF13771.1	PHD-like zinc-binding domain
000008F|arrow	BAS83_002434	PF13831.1	PHD-finger
000008F|arrow	BAS83_002434	PF00439.20	Bromodomain
000008F|arrow	BAS83_002434	PF00628.24	PHD-finger
000008F|arrow	BAS83_002437	PF00069.20	Protein kinase domain
000008F|arrow	BAS83_002437	PF07714.12	Protein tyrosine kinase
000008F|arrow	BAS83_002439	PF12799.2	Leucine Rich repeats (2 copies)
000008F|arrow	BAS83_002439	PF12799.2	Leucine Rich repeats (2 copies)
000008F|arrow	BAS83_002439	PF00560.28	Leucine Rich Repeat
000008F|arrow	BAS83_002439	PF00560.28	Leucine Rich Repeat
000008F|arrow	BAS83_002440	PF00173.23	Cytochrome b5-like Heme/Steroid binding domain
000008F|arrow	BAS83_002441	PF01894.12	Uncharacterised protein family UPF0047
000008F|arrow	BAS83_002442	PF01125.12	G10 protein
000008F|arrow	BAS83_002443	PF13870.1	Domain of unknown function (DUF4201)
000008F|arrow	BAS83_002444	PF00393.14	6-phosphogluconate dehydrogenase, C-terminal domain
000008F|arrow	BAS83_002444	PF03446.10	NAD binding domain of 6-phosphogluconate dehydrogenase
000008F|arrow	BAS83_002445	PF09741.4	Uncharacterized conserved protein (DUF2045)
000008F|arrow	BAS83_002445	PF09741.4	Uncharacterized conserved protein (DUF2045)
000008F|arrow	BAS83_002446	PF00118.19	TCP-1/cpn60 chaperonin family
000008F|arrow	BAS83_002448	PF05292.6	Malonyl-CoA decarboxylase (MCD)
000008F|arrow	BAS83_002450	PF00665.21	Integrase core domain
000008F|arrow	BAS83_002451	PF00078.22	Reverse transcriptase (RNA-dependent DNA polymerase)
000008F|arrow	BAS83_002451	PF13650.1	Aspartyl protease
000008F|arrow	BAS83_002453	PF00665.21	Integrase core domain
000008F|arrow	BAS83_002454	PF00078.22	Reverse transcriptase (RNA-dependent DNA polymerase)
000008F|arrow	BAS83_002459	PF00665.21	Integrase core domain
000008F|arrow	BAS83_002462	PF00078.22	Reverse transcriptase (RNA-dependent DNA polymerase)
000008F|arrow	BAS83_002466	PF01764.20	Lipase (class 3)
000008F|arrow	BAS83_002468	PF13087.1	AAA domain
000008F|arrow	BAS83_002468	PF13086.1	AAA domain
000008F|arrow	BAS83_002468	PF10382.4	Protein of unknown function (DUF2439)
000008F|arrow	BAS83_002469	PF00005.22	ABC transporter
000008F|arrow	BAS83_002469	PF00005.22	ABC transporter
000008F|arrow	BAS83_002469	PF00664.18	ABC transporter transmembrane region
000008F|arrow	BAS83_002469	PF00664.18	ABC transporter transmembrane region
000008F|arrow	BAS83_002470	PF12937.2	F-box-like
000008F|arrow	BAS83_002471	PF01161.15	Phosphatidylethanolamine-binding protein
000008F|arrow	BAS83_002472	PF00400.27	WD domain, G-beta repeat
000008F|arrow	BAS83_002473	PF12271.3	Chitin synthase III catalytic subunit
000008F|arrow	BAS83_002474	PF13302.1	Acetyltransferase (GNAT) domain
000008F|arrow	BAS83_002475	PF00094.20	von Willebrand factor type D domain
000008F|arrow	BAS83_002476	PF00094.20	von Willebrand factor type D domain
000008F|arrow	BAS83_002477	PF00094.20	von Willebrand factor type D domain
000008F|arrow	BAS83_002480	PF00094.20	von Willebrand factor type D domain
000008F|arrow	BAS83_002481	PF00094.20	von Willebrand factor type D domain
000008F|arrow	BAS83_002482	PF00094.20	von Willebrand factor type D domain
000008F|arrow	BAS83_002485	PF00094.20	von Willebrand factor type D domain
000008F|arrow	BAS83_002486	PF00094.20	von Willebrand factor type D domain
000008F|arrow	BAS83_002487	PF00094.20	von Willebrand factor type D domain
000008F|arrow	BAS83_002488	PF00094.20	von Willebrand factor type D domain
000008F|arrow	BAS83_002489	PF00069.20	Protein kinase domain
000008F|arrow	BAS83_002490	PF00078.22	Reverse transcriptase (RNA-dependent DNA polymerase)
000008F|arrow	BAS83_002492	PF00005.22	ABC transporter
000008F|arrow	BAS83_002492	PF00005.22	ABC transporter
000008F|arrow	BAS83_002492	PF00664.18	ABC transporter transmembrane region
000008F|arrow	BAS83_002495	PF14616.1	Domain of unknown function (DUF4451)
000008F|arrow	BAS83_002496	PF03467.10	Smg-4/UPF3 family
000008F|arrow	BAS83_002498	PF00005.22	ABC transporter
000008F|arrow	BAS83_002500	PF01399.22	PCI domain
[truncated: 1,183 more rows]

## Sheet: Genes_CNV_Decreased
Contig	Gene	Pfam	Description
000000F|arrow	BAS83_000001	PF02798.15	Glutathione S-transferase, N-terminal domain
000000F|arrow	BAS83_000002	PF05724.6	Thiopurine S-methyltransferase (TPMT)
000000F|arrow	BAS83_000002	PF13847.1	Methyltransferase domain
000000F|arrow	BAS83_000002	PF08241.7	Methyltransferase domain
000000F|arrow	BAS83_000004	PF02798.15	Glutathione S-transferase, N-terminal domain
000000F|arrow	BAS83_000004	PF00043.20	Glutathione S-transferase, C-terminal domain
000000F|arrow	BAS83_000005	PF05724.6	Thiopurine S-methyltransferase (TPMT)
000000F|arrow	BAS83_000005	PF13847.1	Methyltransferase domain
000000F|arrow	BAS83_000005	PF08241.7	Methyltransferase domain
000000F|arrow	BAS83_000007	PF08217.6	Fungal domain of unknown function (DUF1712)
000000F|arrow	BAS83_000009	PF00583.19	Acetyltransferase (GNAT) family
000000F|arrow	BAS83_000009	PF08445.5	FR47-like protein
000000F|arrow	BAS83_000010	PF12554.3	Mitotic-spindle organizing gamma-tubulin ring associated
000000F|arrow	BAS83_000012	PF00566.13	Rab-GTPase-TBC domain
000000F|arrow	BAS83_000013	PF05869.6	DNA N-6-adenine-methyltransferase (Dam)
000000F|arrow	BAS83_000014	PF00400.27	WD domain, G-beta repeat
000000F|arrow	BAS83_000015	PF10313.4	Uncharacterised protein domain (DUF2415)
000000F|arrow	BAS83_000015	PF00400.27	WD domain, G-beta repeat
000000F|arrow	BAS83_000016	PF05994.6	Cytoplasmic Fragile-X interacting family
000000F|arrow	BAS83_000016	PF07159.7	Protein of unknown function (DUF1394)
000000F|arrow	BAS83_000017	PF12706.2	Beta-lactamase superfamily domain
000000F|arrow	BAS83_000017	PF12706.2	Beta-lactamase superfamily domain
000000F|arrow	BAS83_000017	PF12706.2	Beta-lactamase superfamily domain
000000F|arrow	BAS83_000017	PF13691.1	tRNase Z endonuclease
000000F|arrow	BAS83_000017	PF13691.1	tRNase Z endonuclease
000000F|arrow	BAS83_000017	PF00753.22	Metallo-beta-lactamase superfamily
000000F|arrow	BAS83_000017	PF00753.22	Metallo-beta-lactamase superfamily
000000F|arrow	BAS83_000019	PF00069.20	Protein kinase domain
000000F|arrow	BAS83_000019	PF00069.20	Protein kinase domain
000000F|arrow	BAS83_000019	PF07714.12	Protein tyrosine kinase
000000F|arrow	BAS83_000019	PF02149.14	Kinase associated domain 1
000000F|arrow	BAS83_000019	PF01163.17	RIO1 family
000000F|arrow	BAS83_000020	PF11312.3	Protein of unknown function (DUF3115)
000000F|arrow	BAS83_000021	PF04383.8	KilA-N domain
000000F|arrow	BAS83_000022	PF00628.24	PHD-finger
000000F|arrow	BAS83_000023	PF01764.20	Lipase (class 3)
000000F|arrow	BAS83_000024	PF00266.14	Aminotransferase class-V
000000F|arrow	BAS83_000025	PF00109.21	Beta-ketoacyl synthase, N-terminal domain
000000F|arrow	BAS83_000025	PF02801.17	Beta-ketoacyl synthase, C-terminal domain
000000F|arrow	BAS83_000025	PF00108.18	Thiolase, N-terminal domain
000000F|arrow	BAS83_000026	PF00076.17	RNA recognition motif. (a.k.a. RRM, RBD, or RNP domain)
000000F|arrow	BAS83_000026	PF00076.17	RNA recognition motif. (a.k.a. RRM, RBD, or RNP domain)
000000F|arrow	BAS83_000026	PF00076.17	RNA recognition motif. (a.k.a. RRM, RBD, or RNP domain)
000000F|arrow	BAS83_000026	PF00076.17	RNA recognition motif. (a.k.a. RRM, RBD, or RNP domain)
000000F|arrow	BAS83_000026	PF14259.1	RNA recognition motif (a.k.a. RRM, RBD, or RNP domain)
000000F|arrow	BAS83_000026	PF14259.1	RNA recognition motif (a.k.a. RRM, RBD, or RNP domain)
000000F|arrow	BAS83_000026	PF14259.1	RNA recognition motif (a.k.a. RRM, RBD, or RNP domain)
000000F|arrow	BAS83_000026	PF14259.1	RNA recognition motif (a.k.a. RRM, RBD, or RNP domain)
000000F|arrow	BAS83_000026	PF13893.1	RNA recognition motif. (a.k.a. RRM, RBD, or RNP domain)
000000F|arrow	BAS83_000026	PF13893.1	RNA recognition motif. (a.k.a. RRM, RBD, or RNP domain)
000000F|arrow	BAS83_000026	PF13893.1	RNA recognition motif. (a.k.a. RRM, RBD, or RNP domain)
000000F|arrow	BAS83_000026	PF13893.1	RNA recognition motif. (a.k.a. RRM, RBD, or RNP domain)
000000F|arrow	BAS83_000026	PF00658.13	Poly-adenylate binding protein, unique domain
000000F|arrow	BAS83_000028	PF00078.22	Reverse transcriptase (RNA-dependent DNA polymerase)
000000F|arrow	BAS83_000029	PF06420.7	Mitochondrial genome maintenance MGM101
000000F|arrow	BAS83_000030	PF07992.9	Pyridine nucleotide-disulphide oxidoreductase
000000F|arrow	BAS83_000030	PF00070.22	Pyridine nucleotide-disulphide oxidoreductase
000000F|arrow	BAS83_000031	PF00400.27	WD domain, G-beta repeat
000000F|arrow	BAS83_000031	PF00400.27	WD domain, G-beta repeat
000000F|arrow	BAS83_000032	PF00514.18	Armadillo/beta-catenin-like repeat
000000F|arrow	BAS83_000032	PF00514.18	Armadillo/beta-catenin-like repeat
000000F|arrow	BAS83_000033	PF00106.20	short chain dehydrogenase
000000F|arrow	BAS83_000033	PF13561.1	Enoyl-(Acyl carrier protein) reductase
000000F|arrow	BAS83_000042	PF00187.14	Chitin recognition protein
000000F|arrow	BAS83_000042	PF00187.14	Chitin recognition protein
000000F|arrow	BAS83_000043	PF03643.10	Vacuolar protein sorting-associated protein 26
000000F|arrow	BAS83_000045	PF07727.9	Reverse transcriptase (RNA-dependent DNA polymerase)
000000F|arrow	BAS83_000048	PF00078.22	Reverse transcriptase (RNA-dependent DNA polymerase)
000000F|arrow	BAS83_000049	PF00501.23	AMP-binding enzyme
000000F|arrow	BAS83_000049	PF13193.1	AMP-binding enzyme C-terminal domain
000000F|arrow	BAS83_000050	PF00176.18	SNF2 family N-terminal domain
000000F|arrow	BAS83_000050	PF00271.26	Helicase conserved C-terminal domain
000000F|arrow	BAS83_000050	PF00097.20	Zinc finger, C3HC4 type (RING finger)
000000F|arrow	BAS83_000052	PF00069.20	Protein kinase domain
000000F|arrow	BAS83_000052	PF12063.3	Domain of unknown function (DUF3543)
000000F|arrow	BAS83_000052	PF07714.12	Protein tyrosine kinase
000000F|arrow	BAS83_000053	PF03435.13	Saccharopine dehydrogenase
000000F|arrow	BAS83_000054	PF13300.1	Domain of unknown function (DUF4078)
000000F|arrow	BAS83_000055	PF09725.4	Folate-sensitive fragile site protein Fra10Ac1
000000F|arrow	BAS83_000056	PF12796.2	Ankyrin repeats (3 copies)
000000F|arrow	BAS83_000056	PF12796.2	Ankyrin repeats (3 copies)
000000F|arrow	BAS83_000056	PF12796.2	Ankyrin repeats (3 copies)
000000F|arrow	BAS83_000056	PF12796.2	Ankyrin repeats (3 copies)
000000F|arrow	BAS83_000056	PF12796.2	Ankyrin repeats (3 copies)
000000F|arrow	BAS83_000056	PF12796.2	Ankyrin repeats (3 copies)
000000F|arrow	BAS83_000056	PF12796.2	Ankyrin repeats (3 copies)
000000F|arrow	BAS83_000056	PF12796.2	Ankyrin repeats (3 copies)
000000F|arrow	BAS83_000056	PF00023.25	Ankyrin repeat
000000F|arrow	BAS83_000056	PF00023.25	Ankyrin repeat
000000F|arrow	BAS83_000056	PF00023.25	Ankyrin repeat
000000F|arrow	BAS83_000056	PF00023.25	Ankyrin repeat
000000F|arrow	BAS83_000056	PF00023.25	Ankyrin repeat
000000F|arrow	BAS83_000056	PF00023.25	Ankyrin repeat
000000F|arrow	BAS83_000056	PF00023.25	Ankyrin repeat
000000F|arrow	BAS83_000056	PF00023.25	Ankyrin repeat
000000F|arrow	BAS83_000056	PF00023.25	Ankyrin repeat
000000F|arrow	BAS83_000056	PF13857.1	Ankyrin repeats (many copies)
000000F|arrow	BAS83_000056	PF13857.1	Ankyrin repeats (many copies)
000000F|arrow	BAS83_000056	PF13857.1	Ankyrin repeats (many copies)
000000F|arrow	BAS83_000056	PF13637.1	Ankyrin repeats (many copies)
000000F|arrow	BAS83_000056	PF13637.1	Ankyrin repeats (many copies)
000000F|arrow	BAS83_000056	PF13637.1	Ankyrin repeats (many copies)
000000F|arrow	BAS83_000056	PF13637.1	Ankyrin repeats (many copies)
000000F|arrow	BAS83_000056	PF13637.1	Ankyrin repeats (many copies)
000000F|arrow	BAS83_000056	PF13606.1	Ankyrin repeat
000000F|arrow	BAS83_000056	PF13606.1	Ankyrin repeat
000000F|arrow	BAS83_000056	PF13606.1	Ankyrin repeat
000000F|arrow	BAS83_000057	PF14926.1	Domain of unknown function (DUF4498)
000000F|arrow	BAS83_000058	PF12698.2	ABC-2 family transporter protein
000000F|arrow	BAS83_000058	PF00005.22	ABC transporter
000000F|arrow	BAS83_000058	PF13304.1	AAA domain
000000F|arrow	BAS83_000058	PF01061.19	ABC-2 type transporter
000000F|arrow	BAS83_000059	PF00005.22	ABC transporter
000000F|arrow	BAS83_000059	PF13304.1	AAA domain
000000F|arrow	BAS83_000059	PF12698.2	ABC-2 family transporter protein
000000F|arrow	BAS83_000059	PF12730.2	ABC-2 family transporter protein
000000F|arrow	BAS83_000060	PF04179.7	Initiator tRNA phosphoribosyl transferase
000000F|arrow	BAS83_000060	PF00782.15	Dual specificity phosphatase, catalytic domain
000000F|arrow	BAS83_000061	PF00615.14	Regulator of G protein signaling domain
000000F|arrow	BAS83_000063	PF00615.14	Regulator of G protein signaling domain
000000F|arrow	BAS83_000064	PF00615.14	Regulator of G protein signaling domain
000000F|arrow	BAS83_000065	PF00615.14	Regulator of G protein signaling domain
000000F|arrow	BAS83_000066	PF00615.14	Regulator of G protein signaling domain
000000F|arrow	BAS83_000067	PF00615.14	Regulator of G protein signaling domain
000000F|arrow	BAS83_000071	PF00078.22	Reverse transcriptase (RNA-dependent DNA polymerase)
000000F|arrow	BAS83_000071	PF00078.22	Reverse transcriptase (RNA-dependent DNA polymerase)
000000F|arrow	BAS83_000077	PF00078.22	Reverse transcriptase (RNA-dependent DNA polymerase)
000000F|arrow	BAS83_000077	PF00078.22	Reverse transcriptase (RNA-dependent DNA polymerase)
000000F|arrow	BAS83_000078	PF00487.19	Fatty acid desaturase
000000F|arrow	BAS83_000078	PF00173.23	Cytochrome b5-like Heme/Steroid binding domain
000000F|arrow	BAS83_000079	PF00682.14	HMGL-like
000000F|arrow	BAS83_000081	PF00078.22	Reverse transcriptase (RNA-dependent DNA polymerase)
000000F|arrow	BAS83_000081	PF13646.1	HEAT repeats
000000F|arrow	BAS83_000081	PF13513.1	HEAT-like repeat
000000F|arrow	BAS83_000081	PF02985.17	HEAT repeat
000000F|arrow	BAS83_000085	PF00160.16	Cyclophilin type peptidyl-prolyl cis-trans isomerase/CLD
000000F|arrow	BAS83_000085	PF00076.17	RNA recognition motif. (a.k.a. RRM, RBD, or RNP domain)
000000F|arrow	BAS83_000085	PF13893.1	RNA recognition motif. (a.k.a. RRM, RBD, or RNP domain)
000000F|arrow	BAS83_000086	PF00180.15	Isocitrate/isopropylmalate dehydrogenase
000000F|arrow	BAS83_000088	PF00521.15	DNA gyrase/topoisomerase IV, subunit A
000000F|arrow	BAS83_000088	PF00204.20	DNA gyrase B
000000F|arrow	BAS83_000088	PF01751.17	Toprim domain
000000F|arrow	BAS83_000088	PF02518.21	Histidine kinase-, DNA gyrase B-, and HSP90-like ATPase
000000F|arrow	BAS83_000091	PF00781.19	Diacylglycerol kinase catalytic domain
000000F|arrow	BAS83_000092	PF00069.20	Protein kinase domain
000000F|arrow	BAS83_000092	PF07714.12	Protein tyrosine kinase
000000F|arrow	BAS83_000092	PF02185.11	Hr1 repeat
000000F|arrow	BAS83_000092	PF02185.11	Hr1 repeat
000000F|arrow	BAS83_000092	PF00130.17	Phorbol esters/diacylglycerol binding domain (C1 domain)
000000F|arrow	BAS83_000092	PF00433.19	Protein kinase C terminal domain
000000F|arrow	BAS83_000094	PF00176.18	SNF2 family N-terminal domain
000000F|arrow	BAS83_000098	PF00005.22	ABC transporter
000000F|arrow	BAS83_000098	PF13304.1	AAA domain
000000F|arrow	BAS83_000099	PF12698.2	ABC-2 family transporter protein
000000F|arrow	BAS83_000100	PF00005.22	ABC transporter
000000F|arrow	BAS83_000100	PF13304.1	AAA domain
000000F|arrow	BAS83_000103	PF00330.15	Aconitase family (aconitate hydratase)
000000F|arrow	BAS83_000103	PF00330.15	Aconitase family (aconitate hydratase)
000000F|arrow	BAS83_000103	PF12830.2	Sister chromatid cohesion C-terminus
000000F|arrow	BAS83_000103	PF00694.14	Aconitase C-terminal domain
000000F|arrow	BAS83_000103	PF12765.2	HEAT repeat associated with sister chromatid cohesion
000000F|arrow	BAS83_000104	PF12937.2	F-box-like
000000F|arrow	BAS83_000105	PF01900.14	Rpp14/Pop5 family
000000F|arrow	BAS83_000107	PF13499.1	EF-hand domain pair
000000F|arrow	BAS83_000108	PF13419.1	Haloacid dehalogenase-like hydrolase
000000F|arrow	BAS83_000110	PF07986.7	Tubulin binding cofactor C
000000F|arrow	BAS83_000111	PF02207.15	Putative zinc finger in N-recognin (UBR box)
000000F|arrow	BAS83_000113	PF01757.17	Acyltransferase family
000000F|arrow	BAS83_000114	PF00501.23	AMP-binding enzyme
000000F|arrow	BAS83_000116	PF04937.10	Protein of unknown function (DUF 659)
000000F|arrow	BAS83_000120	PF00078.22	Reverse transcriptase (RNA-dependent DNA polymerase)
000000F|arrow	BAS83_000122	PF00078.22	Reverse transcriptase (RNA-dependent DNA polymerase)
000000F|arrow	BAS83_000125	PF00174.14	Oxidoreductase molybdopterin binding domain
000000F|arrow	BAS83_000125	PF03404.11	Mo-co oxidoreductase dimerisation domain
000000F|arrow	BAS83_000125	PF00173.23	Cytochrome b5-like Heme/Steroid binding domain
000000F|arrow	BAS83_000126	PF08595.6	RXT2-like, N-terminal
000000F|arrow	BAS83_000128	PF04148.8	Transmembrane adaptor Erv26
000000F|arrow	BAS83_000129	PF09768.4	Peptidase M76 family
000000F|arrow	BAS83_000132	PF00226.26	DnaJ domain
000000F|arrow	BAS83_000133	PF14738.1	Solute carrier (proton/amino acid symporter), TRAMD3 or PAT1
000000F|arrow	BAS83_000134	PF14738.1	Solute carrier (proton/amino acid symporter), TRAMD3 or PAT1
000000F|arrow	BAS83_000135	PF00316.15	Fructose-1-6-bisphosphatase
000000F|arrow	BAS83_000136	PF01553.16	Acyltransferase
000000F|arrow	BAS83_000137	PF00400.27	WD domain, G-beta repeat
000000F|arrow	BAS83_000137	PF00400.27	WD domain, G-beta repeat
000000F|arrow	BAS83_000137	PF00400.27	WD domain, G-beta repeat
000000F|arrow	BAS83_000137	PF00400.27	WD domain, G-beta repeat
000000F|arrow	BAS83_000137	PF00400.27	WD domain, G-beta repeat
000000F|arrow	BAS83_000137	PF00400.27	WD domain, G-beta repeat
000000F|arrow	BAS83_000137	PF00400.27	WD domain, G-beta repeat
000000F|arrow	BAS83_000137	PF12937.2	F-box-like
000000F|arrow	BAS83_000137	PF00646.28	F-box domain
000000F|arrow	BAS83_000138	PF00722.16	Glycosyl hydrolases family 16
000000F|arrow	BAS83_000139	PF09229.6	Activator of Hsp90 ATPase, N-terminal
000000F|arrow	BAS83_000139	PF08327.6	Activator of Hsp90 ATPase homolog 1-like protein
000000F|arrow	BAS83_000140	PF00226.26	DnaJ domain
000000F|arrow	BAS83_000141	PF02889.11	Sec63 Brl domain
000000F|arrow	BAS83_000142	PF00270.24	DEAD/DEAH box helicase
000000F|arrow	BAS83_000142	PF04851.10	Type III restriction enzyme, res subunit
000000F|arrow	BAS83_000144	PF02301.13	HORMA domain
000000F|arrow	BAS83_000145	PF06221.8	Putative zinc finger motif, C2HC5-type
000000F|arrow	BAS83_000148	PF12430.3	Abscisic acid G-protein coupled receptor
000000F|arrow	BAS83_000148	PF12537.3	Protein of unknown function (DUF3735)
000000F|arrow	BAS83_000149	PF02145.10	Rap/ran-GAP
000000F|arrow	BAS83_000152	PF08190.7	pre-RNA processing PIH1/Nop17
000000F|arrow	BAS83_000153	PF00800.13	Prephenate dehydratase
000000F|arrow	BAS83_000153	PF00800.13	Prephenate dehydratase
000000F|arrow	BAS83_000153	PF00800.13	Prephenate dehydratase
000000F|arrow	BAS83_000154	PF07766.8	LETM1-like protein
000000F|arrow	BAS83_000154	PF07766.8	LETM1-like protein
000000F|arrow	BAS83_000155	PF01920.15	Prefoldin subunit
000000F|arrow	BAS83_000157	PF14604.1	Variant SH3 domain
000000F|arrow	BAS83_000159	PF10455.4	Bin/amphiphysin/Rvs domain for vesicular trafficking
000000F|arrow	BAS83_000159	PF03114.13	BAR domain
000000F|arrow	BAS83_000160	PF00400.27	WD domain, G-beta repeat
000000F|arrow	BAS83_000160	PF00400.27	WD domain, G-beta repeat
000000F|arrow	BAS83_000160	PF00400.27	WD domain, G-beta repeat
000000F|arrow	BAS83_000160	PF00400.27	WD domain, G-beta repeat
000000F|arrow	BAS83_000160	PF00400.27	WD domain, G-beta repeat
000000F|arrow	BAS83_000161	PF03381.10	LEM3 (ligand-effect modulator 3) family / CDC50 family
000000F|arrow	BAS83_000163	PF00134.18	Cyclin, N-terminal domain
000000F|arrow	BAS83_000163	PF02984.14	Cyclin, C-terminal domain
000000F|arrow	BAS83_000164	PF06565.7	Repeat of unknown function (DUF1126)
000000F|arrow	BAS83_000164	PF06565.7	Repeat of unknown function (DUF1126)
000000F|arrow	BAS83_000164	PF06565.7	Repeat of unknown function (DUF1126)
000000F|arrow	BAS83_000165	PF09360.5	Iron-binding zinc finger CDGSH type
000000F|arrow	BAS83_000166	PF05047.11	Mitochondrial ribosomal protein L51 / S25 / CI-B8 domain
000000F|arrow	BAS83_000167	PF01648.15	4'-phosphopantetheinyl transferase superfamily
000000F|arrow	BAS83_000168	PF01746.16	tRNA (Guanine-1)-methyltransferase
000000F|arrow	BAS83_000170	PF00612.22	IQ calmodulin-binding motif
000000F|arrow	BAS83_000170	PF00612.22	IQ calmodulin-binding motif
000000F|arrow	BAS83_000171	PF07766.8	LETM1-like protein
000000F|arrow	BAS83_000175	PF03328.9	HpcH/HpaI aldolase/citrate lyase family
000000F|arrow	BAS83_000176	PF00850.14	Histone deacetylase domain
000000F|arrow	BAS83_000177	PF00443.24	Ubiquitin carboxyl-terminal hydrolase
000000F|arrow	BAS83_000177	PF13423.1	Ubiquitin carboxyl-terminal hydrolase
000000F|arrow	BAS83_000177	PF00240.18	Ubiquitin family
000000F|arrow	BAS83_000179	PF00400.27	WD domain, G-beta repeat
000000F|arrow	BAS83_000187	PF00270.24	DEAD/DEAH box helicase
000000F|arrow	BAS83_000187	PF00271.26	Helicase conserved C-terminal domain
000000F|arrow	BAS83_000187	PF13959.1	Domain of unknown function (DUF4217)
000000F|arrow	BAS83_000188	PF00642.19	Zinc finger C-x8-C-x5-C-x3-H type (and similar)
000000F|arrow	BAS83_000188	PF00642.19	Zinc finger C-x8-C-x5-C-x3-H type (and similar)
000000F|arrow	BAS83_000190	PF03134.14	TB2/DP1, HVA22 family
000000F|arrow	BAS83_000195	PF00271.26	Helicase conserved C-terminal domain
000000F|arrow	BAS83_000195	PF00270.24	DEAD/DEAH box helicase
000000F|arrow	BAS83_000196	PF07717.11	Oligonucleotide/oligosaccharide-binding (OB)-fold
000000F|arrow	BAS83_000198	PF00069.20	Protein kinase domain
000000F|arrow	BAS83_000198	PF07714.12	Protein tyrosine kinase
000000F|arrow	BAS83_000198	PF02149.14	Kinase associated domain 1
000000F|arrow	BAS83_000198	PF01163.17	RIO1 family
000000F|arrow	BAS83_000199	PF03372.18	Endonuclease/Exonuclease/phosphatase family
000000F|arrow	BAS83_000199	PF14529.1	Endonuclease-reverse transcriptase
000000F|arrow	BAS83_000200	PF09816.4	RNA polymerase II transcription elongation factor
000000F|arrow	BAS83_000202	PF00004.24	ATPase family associated with various cellular activities (AAA)
000000F|arrow	BAS83_000203	PF03031.13	NLI interacting factor-like phosphatase
000000F|arrow	BAS83_000204	PF00483.18	Nucleotidyl transferase
000000F|arrow	BAS83_000204	PF00132.19	Bacterial transferase hexapeptide (six repeats)
000000F|arrow	BAS83_000204	PF12804.2	MobA-like NTP transferase domain
000000F|arrow	BAS83_000204	PF14602.1	Hexapeptide repeat of succinyl-transferase
000000F|arrow	BAS83_000205	PF12861.2	Anaphase-promoting complex subunit 11 RING-H2 finger
000000F|arrow	BAS83_000205	PF12678.2	RING-H2 zinc finger
000000F|arrow	BAS83_000205	PF13639.1	Ring finger domain
000000F|arrow	BAS83_000206	PF07500.9	Transcription factor S-II (TFIIS), central domain
000000F|arrow	BAS83_000206	PF07744.8	SPOC domain
000000F|arrow	BAS83_000206	PF00628.24	PHD-finger
000000F|arrow	BAS83_000207	PF00488.16	MutS domain V
000000F|arrow	BAS83_000207	PF05192.13	MutS domain III
000000F|arrow	BAS83_000207	PF05190.13	MutS family domain IV
000000F|arrow	BAS83_000208	PF09133.5	SANTA (SANT Associated)
000000F|arrow	BAS83_000208	PF00096.21	Zinc finger, C2H2 type
000000F|arrow	BAS83_000208	PF00096.21	Zinc finger, C2H2 type
000000F|arrow	BAS83_000209	PF00096.21	Zinc finger, C2H2 type
000000F|arrow	BAS83_000210	PF03572.13	Peptidase family S41
000000F|arrow	BAS83_000212	PF03572.13	Peptidase family S41
000000F|arrow	BAS83_000213	PF00285.16	Citrate synthase
000000F|arrow	BAS83_000215	PF00999.16	Sodium/hydrogen exchanger family
000000F|arrow	BAS83_000217	PF11754.3	Velvet factor
000000F|arrow	BAS83_000218	PF00400.27	WD domain, G-beta repeat
000000F|arrow	BAS83_000220	PF00754.20	F5/8 type C domain
000000F|arrow	BAS83_000221	PF00067.17	Cytochrome P450
000000F|arrow	BAS83_000221	PF00078.22	Reverse transcriptase (RNA-dependent DNA polymerase)
000000F|arrow	BAS83_000226	PF00067.17	Cytochrome P450
000000F|arrow	BAS83_000228	PF03572.13	Peptidase family S41
000000F|arrow	BAS83_000230	PF00078.22	Reverse transcriptase (RNA-dependent DNA polymerase)
000000F|arrow	BAS83_000230	PF00078.22	Reverse transcriptase (RNA-dependent DNA polymerase)
000000F|arrow	BAS83_000232	PF00069.20	Protein kinase domain
000000F|arrow	BAS83_000232	PF00069.20	Protein kinase domain
000000F|arrow	BAS83_000233	PF00009.22	Elongation factor Tu GTP binding domain
000000F|arrow	BAS83_000233	PF03764.13	Elongation factor G, domain IV
000000F|arrow	BAS83_000233	PF00679.19	Elongation factor G C-terminus
000000F|arrow	BAS83_000233	PF14492.1	Elongation Factor G, domain II
000000F|arrow	BAS83_000233	PF03144.20	Elongation factor Tu domain 2
000000F|arrow	BAS83_000235	PF03097.13	BRO1-like domain
000000F|arrow	BAS83_000235	PF13949.1	ALIX V-shaped domain binding to HIV
000000F|arrow	BAS83_000236	PF01201.17	Ribosomal protein S8e
000000F|arrow	BAS83_000237	PF00850.14	Histone deacetylase domain
000000F|arrow	BAS83_000238	PF12799.2	Leucine Rich repeats (2 copies)
000000F|arrow	BAS83_000238	PF12799.2	Leucine Rich repeats (2 copies)
000000F|arrow	BAS83_000238	PF12799.2	Leucine Rich repeats (2 copies)
000000F|arrow	BAS83_000238	PF12799.2	Leucine Rich repeats (2 copies)
000000F|arrow	BAS83_000238	PF12799.2	Leucine Rich repeats (2 copies)
000000F|arrow	BAS83_000238	PF13855.1	Leucine rich repeat
000000F|arrow	BAS83_000238	PF13855.1	Leucine rich repeat
000000F|arrow	BAS83_000238	PF13855.1	Leucine rich repeat
000000F|arrow	BAS83_000238	PF00560.28	Leucine Rich Repeat
000000F|arrow	BAS83_000238	PF00560.28	Leucine Rich Repeat
000000F|arrow	BAS83_000238	PF00560.28	Leucine Rich Repeat
000000F|arrow	BAS83_000238	PF00560.28	Leucine Rich Repeat
000000F|arrow	BAS83_000238	PF13504.1	Leucine rich repeat
000000F|arrow	BAS83_000238	PF13504.1	Leucine rich repeat
000000F|arrow	BAS83_000238	PF13504.1	Leucine rich repeat
000000F|arrow	BAS83_000238	PF13504.1	Leucine rich repeat
000000F|arrow	BAS83_000238	PF13504.1	Leucine rich repeat
000000F|arrow	BAS83_000238	PF13504.1	Leucine rich repeat
000000F|arrow	BAS83_000238	PF13504.1	Leucine rich repeat
000000F|arrow	BAS83_000238	PF13504.1	Leucine rich repeat
000000F|arrow	BAS83_000238	PF13516.1	Leucine Rich repeat
000000F|arrow	BAS83_000238	PF13516.1	Leucine Rich repeat
000000F|arrow	BAS83_000238	PF13516.1	Leucine Rich repeat
000000F|arrow	BAS83_000238	PF13516.1	Leucine Rich repeat
000000F|arrow	BAS83_000238	PF13516.1	Leucine Rich repeat
000000F|arrow	BAS83_000239	PF13345.1	Domain of unknown function (DUF4098)
000000F|arrow	BAS83_000239	PF13345.1	Domain of unknown function (DUF4098)
000000F|arrow	BAS83_000240	PF13345.1	Domain of unknown function (DUF4098)
000000F|arrow	BAS83_000240	PF13345.1	Domain of unknown function (DUF4098)
000000F|arrow	BAS83_000242	PF00665.21	Integrase core domain
000000F|arrow	BAS83_000243	PF00078.22	Reverse transcriptase (RNA-dependent DNA polymerase)
000000F|arrow	BAS83_000248	PF00078.22	Reverse transcriptase (RNA-dependent DNA polymerase)
000000F|arrow	BAS83_000248	PF14529.1	Endonuclease-reverse transcriptase
000000F|arrow	BAS83_000248	PF03372.18	Endonuclease/Exonuclease/phosphatase family
000000F|arrow	BAS83_000249	PF06105.7	Aph-1 protein
000000F|arrow	BAS83_000251	PF01287.15	Eukaryotic elongation factor 5A hypusine, DNA-binding OB fold
000000F|arrow	BAS83_000251	PF00467.24	KOW motif
000000F|arrow	BAS83_000252	PF09742.4	Dyggve-Melchior-Clausen syndrome protein
000000F|arrow	BAS83_000252	PF12722.2	High-temperature-induced dauer-formation protein
000000F|arrow	BAS83_000253	PF09742.4	Dyggve-Melchior-Clausen syndrome protein
000000F|arrow	BAS83_000257	PF00153.22	Mitochondrial carrier protein
000000F|arrow	BAS83_000257	PF00153.22	Mitochondrial carrier protein
000000F|arrow	BAS83_000257	PF00153.22	Mitochondrial carrier protein
000000F|arrow	BAS83_000258	PF05032.7	Spo12 family
000000F|arrow	BAS83_000260	PF00076.17	RNA recognition motif. (a.k.a. RRM, RBD, or RNP domain)
000000F|arrow	BAS83_000260	PF14259.1	RNA recognition motif (a.k.a. RRM, RBD, or RNP domain)
000000F|arrow	BAS83_000261	PF00005.22	ABC transporter
000000F|arrow	BAS83_000261	PF00005.22	ABC transporter
000000F|arrow	BAS83_000261	PF00385.19	Chromo (CHRromatin Organisation MOdifier) domain
000000F|arrow	BAS83_000263	PF00240.18	Ubiquitin family
000000F|arrow	BAS83_000263	PF01020.12	Ribosomal L40e family
000000F|arrow	BAS83_000263	PF11976.3	Ubiquitin-2 like Rad60 SUMO-like
000000F|arrow	BAS83_000263	PF14560.1	Ubiquitin-like domain
000000F|arrow	BAS83_000264	PF00069.20	Protein kinase domain
000000F|arrow	BAS83_000264	PF07714.12	Protein tyrosine kinase
000000F|arrow	BAS83_000264	PF14531.1	Kinase-like
000000F|arrow	BAS83_000265	PF00233.14	3'5'-cyclic nucleotide phosphodiesterase
000000F|arrow	BAS83_000266	PF00400.27	WD domain, G-beta repeat
000000F|arrow	BAS83_000266	PF00400.27	WD domain, G-beta repeat
000000F|arrow	BAS83_000268	PF00856.23	SET domain
000000F|arrow	BAS83_000269	PF07690.11	Major Facilitator Superfamily
000000F|arrow	BAS83_000269	PF00083.19	Sugar (and other) transporter
000000F|arrow	BAS83_000270	PF00078.22	Reverse transcriptase (RNA-dependent DNA polymerase)
000000F|arrow	BAS83_000275	PF13041.1	PPR repeat family
000000F|arrow	BAS83_000275	PF13041.1	PPR repeat family
000000F|arrow	BAS83_000275	PF13041.1	PPR repeat family
000000F|arrow	BAS83_000275	PF01535.15	PPR repeat
000000F|arrow	BAS83_000275	PF01535.15	PPR repeat
000000F|arrow	BAS83_000275	PF01535.15	PPR repeat
000000F|arrow	BAS83_000275	PF01535.15	PPR repeat
000000F|arrow	BAS83_000275	PF01535.15	PPR repeat
000000F|arrow	BAS83_000275	PF01535.15	PPR repeat
000000F|arrow	BAS83_000275	PF13812.1	Pentatricopeptide repeat domain
000000F|arrow	BAS83_000275	PF13812.1	Pentatricopeptide repeat domain
000000F|arrow	BAS83_000275	PF13812.1	Pentatricopeptide repeat domain
000000F|arrow	BAS83_000275	PF13812.1	Pentatricopeptide repeat domain
000000F|arrow	BAS83_000276	PF01613.13	Flavin reductase like domain
000000F|arrow	BAS83_000280	PF00069.20	Protein kinase domain
000000F|arrow	BAS83_000280	PF00069.20	Protein kinase domain
000000F|arrow	BAS83_000280	PF07714.12	Protein tyrosine kinase
000000F|arrow	BAS83_000281	PF03810.14	Importin-beta N-terminal domain
000000F|arrow	BAS83_000282	PF02594.11	Uncharacterised ACR, YggU family COG1872
000000F|arrow	BAS83_000284	PF00400.27	WD domain, G-beta repeat
000000F|arrow	BAS83_000284	PF00400.27	WD domain, G-beta repeat
000000F|arrow	BAS83_000285	PF03162.8	Tyrosine phosphatase family
000000F|arrow	BAS83_000285	PF13350.1	Tyrosine phosphatase family
000000F|arrow	BAS83_000286	PF03493.13	Calcium-activated BK potassium channel alpha subunit
000000F|arrow	BAS83_000286	PF07885.11	Ion channel
000000F|arrow	BAS83_000287	PF12796.2	Ankyrin repeats (3 copies)
000000F|arrow	BAS83_000287	PF13857.1	Ankyrin repeats (many copies)
000000F|arrow	BAS83_000287	PF00023.25	Ankyrin repeat
000000F|arrow	BAS83_000287	PF00023.25	Ankyrin repeat
000000F|arrow	BAS83_000287	PF13606.1	Ankyrin repeat
000000F|arrow	BAS83_000287	PF13637.1	Ankyrin repeats (many copies)
000000F|arrow	BAS83_000287	PF00018.23	SH3 domain
000000F|arrow	BAS83_000287	PF14604.1	Variant SH3 domain
000000F|arrow	BAS83_000287	PF07653.12	Variant SH3 domain
000000F|arrow	BAS83_000290	PF03959.8	Serine hydrolase (FSH1)
000000F|arrow	BAS83_000291	PF00447.12	HSF-type DNA-binding
000000F|arrow	BAS83_000291	PF00447.12	HSF-type DNA-binding
000000F|arrow	BAS83_000291	PF00072.19	Response regulator receiver domain
000000F|arrow	BAS83_000291	PF00072.19	Response regulator receiver domain
000000F|arrow	BAS83_000294	PF03159.13	XRN 5'-3' exonuclease N-terminus
000000F|arrow	BAS83_000298	PF01602.15	Adaptin N terminal region
000000F|arrow	BAS83_000299	PF12678.2	RING-H2 zinc finger
000000F|arrow	BAS83_000299	PF12861.2	Anaphase-promoting complex subunit 11 RING-H2 finger
000000F|arrow	BAS83_000299	PF13639.1	Ring finger domain
000000F|arrow	BAS83_000300	PF05010.9	Transforming acidic coiled-coil-containing protein (TACC)
000000F|arrow	BAS83_000303	PF00078.22	Reverse transcriptase (RNA-dependent DNA polymerase)
000000F|arrow	BAS83_000305	PF00078.22	Reverse transcriptase (RNA-dependent DNA polymerase)
000000F|arrow	BAS83_000306	PF00464.14	Serine hydroxymethyltransferase
000000F|arrow	BAS83_000306	PF00464.14	Serine hydroxymethyltransferase
000000F|arrow	BAS83_000307	PF09243.5	Mitochondrial small ribosomal subunit Rsm22
000000F|arrow	BAS83_000308	PF00250.13	Fork head domain
000000F|arrow	BAS83_000309	PF02330.11	Mitochondrial glycoprotein
000000F|arrow	BAS83_000310	PF13934.1	Nuclear pore complex assembly
000000F|arrow	BAS83_000313	PF00106.20	short chain dehydrogenase
000000F|arrow	BAS83_000314	PF00106.20	short chain dehydrogenase
000009F|arrow	BAS83_002517	PF00078.22	Reverse transcriptase (RNA-dependent DNA polymerase)
000009F|arrow	BAS83_002523	PF00227.21	Proteasome subunit
000009F|arrow	BAS83_002523	PF10584.4	Proteasome subunit A N-terminal signature
000009F|arrow	BAS83_002524	PF13855.1	Leucine rich repeat
000009F|arrow	BAS83_002524	PF13855.1	Leucine rich repeat
000009F|arrow	BAS83_002524	PF13855.1	Leucine rich repeat
000009F|arrow	BAS83_002524	PF13855.1	Leucine rich repeat
000009F|arrow	BAS83_002524	PF13855.1	Leucine rich repeat
000009F|arrow	BAS83_002524	PF13855.1	Leucine rich repeat
000009F|arrow	BAS83_002524	PF13855.1	Leucine rich repeat
000009F|arrow	BAS83_002524	PF12799.2	Leucine Rich repeats (2 copies)
000009F|arrow	BAS83_002524	PF12799.2	Leucine Rich repeats (2 copies)
000009F|arrow	BAS83_002524	PF12799.2	Leucine Rich repeats (2 copies)
000009F|arrow	BAS83_002524	PF00560.28	Leucine Rich Repeat
000009F|arrow	BAS83_002524	PF00560.28	Leucine Rich Repeat
000009F|arrow	BAS83_002524	PF00560.28	Leucine Rich Repeat
000009F|arrow	BAS83_002524	PF00560.28	Leucine Rich Repeat
000009F|arrow	BAS83_002524	PF00560.28	Leucine Rich Repeat
000009F|arrow	BAS83_002524	PF13516.1	Leucine Rich repeat
000009F|arrow	BAS83_002524	PF13516.1	Leucine Rich repeat
000009F|arrow	BAS83_002524	PF13516.1	Leucine Rich repeat
000009F|arrow	BAS83_002524	PF13516.1	Leucine Rich repeat
000009F|arrow	BAS83_002524	PF13516.1	Leucine Rich repeat
000009F|arrow	BAS83_002524	PF13504.1	Leucine rich repeat
000009F|arrow	BAS83_002524	PF13504.1	Leucine rich repeat
000009F|arrow	BAS83_002524	PF13504.1	Leucine rich repeat
000009F|arrow	BAS83_002524	PF13504.1	Leucine rich repeat
000009F|arrow	BAS83_002524	PF13504.1	Leucine rich repeat
000009F|arrow	BAS83_002524	PF13504.1	Leucine rich repeat
000009F|arrow	BAS83_002524	PF13504.1	Leucine rich repeat
000009F|arrow	BAS83_002524	PF13504.1	Leucine rich repeat
000009F|arrow	BAS83_002524	PF13504.1	Leucine rich repeat
000009F|arrow	BAS83_002524	PF13504.1	Leucine rich repeat
000009F|arrow	BAS83_002524	PF13504.1	Leucine rich repeat
000009F|arrow	BAS83_002524	PF13504.1	Leucine rich repeat
000009F|arrow	BAS83_002524	PF13504.1	Leucine rich repeat
000009F|arrow	BAS83_002524	PF13504.1	Leucine rich repeat
000009F|arrow	BAS83_002524	PF13504.1	Leucine rich repeat
000009F|arrow	BAS83_002524	PF13504.1	Leucine rich repeat
000009F|arrow	BAS83_002524	PF13504.1	Leucine rich repeat
000009F|arrow	BAS83_002524	PF13504.1	Leucine rich repeat
000009F|arrow	BAS83_002524	PF13504.1	Leucine rich repeat
000009F|arrow	BAS83_002525	PF00117.23	Glutamine amidotransferase class-I
000009F|arrow	BAS83_002525	PF00958.17	GMP synthase C terminal domain
000009F|arrow	BAS83_002525	PF07722.8	Peptidase C26
000009F|arrow	BAS83_002528	PF14033.1	Protein of unknown function (DUF4246)
000009F|arrow	BAS83_002528	PF14033.1	Protein of unknown function (DUF4246)
000009F|arrow	BAS83_002530	PF00856.23	SET domain
000009F|arrow	BAS83_002530	PF09273.6	Rubisco LSMT substrate-binding
000009F|arrow	BAS83_002531	PF00076.17	RNA recognition motif. (a.k.a. RRM, RBD, or RNP domain)
000009F|arrow	BAS83_002531	PF00076.17	RNA recognition motif. (a.k.a. RRM, RBD, or RNP domain)
000009F|arrow	BAS83_002531	PF14259.1	RNA recognition motif (a.k.a. RRM, RBD, or RNP domain)
000009F|arrow	BAS83_002531	PF14259.1	RNA recognition motif (a.k.a. RRM, RBD, or RNP domain)
000009F|arrow	BAS83_002531	PF14259.1	RNA recognition motif (a.k.a. RRM, RBD, or RNP domain)
000009F|arrow	BAS83_002531	PF13893.1	RNA recognition motif. (a.k.a. RRM, RBD, or RNP domain)
000009F|arrow	BAS83_002531	PF13893.1	RNA recognition motif. (a.k.a. RRM, RBD, or RNP domain)
000009F|arrow	BAS83_002532	PF10516.4	SHNi-TPR
000009F|arrow	BAS83_002533	PF08159.7	NUC153 domain
000009F|arrow	BAS83_002534	PF00179.21	Ubiquitin-conjugating enzyme
000009F|arrow	BAS83_002535	PF00584.15	SecE/Sec61-gamma subunits of protein translocation complex
000009F|arrow	BAS83_002536	PF13793.1	N-terminal domain of ribose phosphate pyrophosphokinase
000009F|arrow	BAS83_002536	PF14572.1	Phosphoribosyl synthetase-associated domain
000009F|arrow	BAS83_002536	PF00156.22	Phosphoribosyl transferase domain
000009F|arrow	BAS83_002539	PF00742.14	Homoserine dehydrogenase
000009F|arrow	BAS83_002539	PF03447.11	Homoserine dehydrogenase, NAD binding domain
000009F|arrow	BAS83_002540	PF12697.2	Alpha/beta hydrolase family
000009F|arrow	BAS83_002540	PF12695.2	Alpha/beta hydrolase family
000009F|arrow	BAS83_002542	PF00450.17	Serine carboxypeptidase
000009F|arrow	BAS83_002545	PF13639.1	Ring finger domain
000009F|arrow	BAS83_002546	PF00153.22	Mitochondrial carrier protein
000009F|arrow	BAS83_002546	PF00153.22	Mitochondrial carrier protein
000009F|arrow	BAS83_002546	PF00153.22	Mitochondrial carrier protein
000009F|arrow	BAS83_002548	PF04190.8	Protein of unknown function (DUF410)
000009F|arrow	BAS83_002549	PF07798.6	Protein of unknown function (DUF1640)
000009F|arrow	BAS83_002550	PF00180.15	Isocitrate/isopropylmalate dehydrogenase
000009F|arrow	BAS83_002551	PF03896.11	Translocon-associated protein (TRAP), alpha subunit
000009F|arrow	BAS83_002553	PF04389.12	Peptidase family M28
000009F|arrow	BAS83_002553	PF01546.23	Peptidase family M20/M25/M40
000009F|arrow	BAS83_002554	PF02128.10	Fungalysin metallopeptidase (M36)
000009F|arrow	BAS83_002554	PF07504.8	Fungalysin/Thermolysin Propeptide Motif
000009F|arrow	BAS83_002556	PF02128.10	Fungalysin metallopeptidase (M36)
000009F|arrow	BAS83_002556	PF07504.8	Fungalysin/Thermolysin Propeptide Motif
000009F|arrow	BAS83_002557	PF02128.10	Fungalysin metallopeptidase (M36)
000009F|arrow	BAS83_002557	PF07504.8	Fungalysin/Thermolysin Propeptide Motif
000009F|arrow	BAS83_002558	PF02128.10	Fungalysin metallopeptidase (M36)
000009F|arrow	BAS83_002558	PF02128.10	Fungalysin metallopeptidase (M36)
000009F|arrow	BAS83_002560	PF12776.2	Myb/SANT-like DNA-binding domain
000009F|arrow	BAS83_002561	PF06602.9	Myotubularin-like phosphatase domain
000009F|arrow	BAS83_002562	PF13418.1	Galactose oxidase, central domain
000009F|arrow	BAS83_002562	PF13418.1	Galactose oxidase, central domain
000009F|arrow	BAS83_002564	PF00025.16	ADP-ribosylation factor family
000009F|arrow	BAS83_002564	PF00071.17	Ras family
000009F|arrow	BAS83_002564	PF09439.5	Signal recognition particle receptor beta subunit
000009F|arrow	BAS83_002564	PF04670.7	Gtr1/RagA G protein conserved region
000009F|arrow	BAS83_002564	PF08477.8	Miro-like protein
000009F|arrow	BAS83_002564	PF01926.18	50S ribosome-binding GTPase
000009F|arrow	BAS83_002564	PF00009.22	Elongation factor Tu GTP binding domain
000009F|arrow	BAS83_002565	PF01245.15	Ribosomal protein L19
000009F|arrow	BAS83_002567	PF10537.4	ATP-utilising chromatin assembly and remodelling N-terminal
000009F|arrow	BAS83_002567	PF02791.12	DDT domain
000009F|arrow	BAS83_002567	PF15613.1	WSTF, HB1, Itc1p, MBD9 motif 2
000009F|arrow	BAS83_002568	PF02752.17	Arrestin (or S-antigen), C-terminal domain
000009F|arrow	BAS83_002569	PF04157.11	EAP30/Vps36 family
000009F|arrow	BAS83_002570	PF00149.23	Calcineurin-like phosphoesterase
000009F|arrow	BAS83_002571	PF00069.20	Protein kinase domain
000009F|arrow	BAS83_002571	PF07714.12	Protein tyrosine kinase
000009F|arrow	BAS83_002572	PF07522.9	DNA repair metallo-beta-lactamase
000009F|arrow	BAS83_002573	PF00478.20	IMP dehydrogenase / GMP reductase domain
000009F|arrow	BAS83_002573	PF00571.23	CBS domain
000009F|arrow	BAS83_002573	PF00571.23	CBS domain
000009F|arrow	BAS83_002573	PF03060.10	Nitronate monooxygenase
000009F|arrow	BAS83_002573	PF00977.16	Histidine biosynthesis protein
000009F|arrow	BAS83_002573	PF01070.13	FMN-dependent dehydrogenase
000009F|arrow	BAS83_002575	PF09419.5	Mitochondrial PGP phosphatase
000009F|arrow	BAS83_002576	PF01535.15	PPR repeat
000009F|arrow	BAS83_002576	PF01535.15	PPR repeat
000009F|arrow	BAS83_002576	PF01535.15	PPR repeat
000009F|arrow	BAS83_002578	PF00245.15	Alkaline phosphatase
000009F|arrow	BAS83_002578	PF01663.17	Type I phosphodiesterase / nucleotide pyrophosphatase
000009F|arrow	BAS83_002581	PF00245.15	Alkaline phosphatase
000009F|arrow	BAS83_002584	PF00583.19	Acetyltransferase (GNAT) family
000009F|arrow	BAS83_002584	PF13673.1	Acetyltransferase (GNAT) domain
000009F|arrow	BAS83_002585	PF00560.28	Leucine Rich Repeat
000009F|arrow	BAS83_002586	PF11744.3	Aluminium activated malate transporter
000009F|arrow	BAS83_002586	PF13515.1	Fusaric acid resistance protein-like
000009F|arrow	BAS83_002586	PF04632.7	Fusaric acid resistance protein family
000009F|arrow	BAS83_002587	PF00856.23	SET domain
000009F|arrow	BAS83_002587	PF01753.13	MYND finger
000009F|arrow	BAS83_002589	PF01370.16	NAD dependent epimerase/dehydratase family
000009F|arrow	BAS83_002589	PF04321.12	RmlD substrate binding domain
000009F|arrow	BAS83_002589	PF13460.1	NADH(P)-binding
000009F|arrow	BAS83_002589	PF01073.14	3-beta hydroxysteroid dehydrogenase/isomerase family
000009F|arrow	BAS83_002590	PF10436.4	Mitochondrial branched-chain alpha-ketoacid dehydrogenase kinase
000009F|arrow	BAS83_002590	PF02518.21	Histidine kinase-, DNA gyrase B-, and HSP90-like ATPase
000009F|arrow	BAS83_002591	PF00096.21	Zinc finger, C2H2 type
000009F|arrow	BAS83_002591	PF00096.21	Zinc finger, C2H2 type
000009F|arrow	BAS83_002591	PF13894.1	C2H2-type zinc finger
000009F|arrow	BAS83_002591	PF13894.1	C2H2-type zinc finger
000009F|arrow	BAS83_002592	PF08438.5	GTPase of unknown function C-terminal
000009F|arrow	BAS83_002592	PF01926.18	50S ribosome-binding GTPase
000009F|arrow	BAS83_002592	PF02421.13	Ferrous iron transport protein B
000009F|arrow	BAS83_002593	PF00069.20	Protein kinase domain
000009F|arrow	BAS83_002593	PF07714.12	Protein tyrosine kinase
000009F|arrow	BAS83_002593	PF02149.14	Kinase associated domain 1
000009F|arrow	BAS83_002595	PF12090.3	Spt20 family
000009F|arrow	BAS83_002598	PF00400.27	WD domain, G-beta repeat
000009F|arrow	BAS83_002598	PF00400.27	WD domain, G-beta repeat
000009F|arrow	BAS83_002598	PF00400.27	WD domain, G-beta repeat
000009F|arrow	BAS83_002599	PF03188.11	Eukaryotic cytochrome b561
000009F|arrow	BAS83_002600	PF01764.20	Lipase (class 3)
000009F|arrow	BAS83_002601	PF03031.13	NLI interacting factor-like phosphatase
000009F|arrow	BAS83_002602	PF05706.7	Cyclin-dependent kinase inhibitor 3 (CDKN3)
000009F|arrow	BAS83_002602	PF00782.15	Dual specificity phosphatase, catalytic domain
000009F|arrow	BAS83_002603	PF01852.14	START domain
000009F|arrow	BAS83_002604	PF13639.1	Ring finger domain
000009F|arrow	BAS83_002604	PF12678.2	RING-H2 zinc finger
000009F|arrow	BAS83_002604	PF13923.1	Zinc finger, C3HC4 type (RING finger)
000009F|arrow	BAS83_002604	PF14634.1	zinc-RING finger domain
000009F|arrow	BAS83_002604	PF00097.20	Zinc finger, C3HC4 type (RING finger)
000009F|arrow	BAS83_002611	PF00078.22	Reverse transcriptase (RNA-dependent DNA polymerase)
000009F|arrow	BAS83_002617	PF00710.15	Asparaginase
000009F|arrow	BAS83_002617	PF12796.2	Ankyrin repeats (3 copies)
000009F|arrow	BAS83_002617	PF12796.2	Ankyrin repeats (3 copies)
000009F|arrow	BAS83_002617	PF00023.25	Ankyrin repeat
000009F|arrow	BAS83_002617	PF00023.25	Ankyrin repeat
000009F|arrow	BAS83_002617	PF13857.1	Ankyrin repeats (many copies)
000009F|arrow	BAS83_002617	PF13606.1	Ankyrin repeat
000009F|arrow	BAS83_002617	PF13606.1	Ankyrin repeat
000009F|arrow	BAS83_002617	PF13637.1	Ankyrin repeats (many copies)
000009F|arrow	BAS83_002618	PF00443.24	Ubiquitin carboxyl-terminal hydrolase
000009F|arrow	BAS83_002618	PF13423.1	Ubiquitin carboxyl-terminal hydrolase
000009F|arrow	BAS83_002619	PF03162.8	Tyrosine phosphatase family
000009F|arrow	BAS83_002620	PF11707.3	Ribosome 60S biogenesis N-terminal
000009F|arrow	BAS83_002622	PF13805.1	Eisosome component PIL1
000009F|arrow	BAS83_002623	PF00106.20	short chain dehydrogenase
000009F|arrow	BAS83_002623	PF01370.16	NAD dependent epimerase/dehydratase family
000009F|arrow	BAS83_002623	PF08659.5	KR domain
000009F|arrow	BAS83_002624	PF00005.22	ABC transporter
000009F|arrow	BAS83_002626	PF01215.14	Cytochrome c oxidase subunit Vb
000009F|arrow	BAS83_002629	PF00078.22	Reverse transcriptase (RNA-dependent DNA polymerase)
000009F|arrow	BAS83_002631	PF00078.22	Reverse transcriptase (RNA-dependent DNA polymerase)
000009F|arrow	BAS83_002634	PF02897.10	Prolyl oligopeptidase, N-terminal beta-propeller domain
000009F|arrow	BAS83_002634	PF00326.16	Prolyl oligopeptidase family
000009F|arrow	BAS83_002638	PF00078.22	Reverse transcriptase (RNA-dependent DNA polymerase)
000009F|arrow	BAS83_002641	PF03463.10	eRF1 domain 1
000009F|arrow	BAS83_002641	PF03464.10	eRF1 domain 2
000009F|arrow	BAS83_002641	PF03465.10	eRF1 domain 3
000009F|arrow	BAS83_002644	PF08083.6	PROCN (NUC071) domain
000009F|arrow	BAS83_002644	PF08083.6	PROCN (NUC071) domain
000009F|arrow	BAS83_002644	PF12134.3	PRP8 domain IV core
000009F|arrow	BAS83_002644	PF10596.4	U6-snRNA interacting domain of PrP8
000009F|arrow	BAS83_002644	PF10596.4	U6-snRNA interacting domain of PrP8
000009F|arrow	BAS83_002644	PF08082.6	PRO8NT (NUC069), PrP8 N-terminal domain
000009F|arrow	BAS83_002644	PF10597.4	U5-snRNA binding site 2 of PrP8
000009F|arrow	BAS83_002644	PF08084.6	PROCT (NUC072) domain
000009F|arrow	BAS83_002644	PF10598.4	RNA recognition motif of the spliceosomal PrP8
000009F|arrow	BAS83_002644	PF05203.11	Hom_end-associated Hint
000009F|arrow	BAS83_002644	PF05203.11	Hom_end-associated Hint
000009F|arrow	BAS83_002644	PF01398.16	JAB1/Mov34/MPN/PAD-1 ubiquitin protease
000009F|arrow	BAS83_002645	PF09495.5	Protein of unknown function (DUF2462)
000009F|arrow	BAS83_002646	PF11095.3	Gem-associated protein 7 (Gemin7)
000009F|arrow	BAS83_002647	PF00250.13	Fork head domain
000009F|arrow	BAS83_002648	PF10312.4	Conserved mid region of cactin
000009F|arrow	BAS83_002648	PF09732.4	Cactus-binding C-terminus of cactin protein
000009F|arrow	BAS83_002651	PF05071.11	NADH ubiquinone oxidoreductase subunit NDUFA12
000009F|arrow	BAS83_002652	PF00071.17	Ras family
000009F|arrow	BAS83_002652	PF08477.8	Miro-like protein
000009F|arrow	BAS83_002652	PF00025.16	ADP-ribosylation factor family
000009F|arrow	BAS83_002652	PF00009.22	Elongation factor Tu GTP binding domain
000009F|arrow	BAS83_002653	PF12231.3	Rap1-interacting factor 1 N terminal
000009F|arrow	BAS83_002658	PF00078.22	Reverse transcriptase (RNA-dependent DNA polymerase)
000009F|arrow	BAS83_002664	PF00620.22	RhoGAP domain
000009F|arrow	BAS83_002664	PF00412.17	LIM domain
000009F|arrow	BAS83_002666	PF00515.23	Tetratricopeptide repeat
000009F|arrow	BAS83_002667	PF05827.7	Vacuolar ATP synthase subunit S1 (ATP6S1)
000009F|arrow	BAS83_002668	PF08123.8	Histone methylation protein DOT1
000009F|arrow	BAS83_002670	PF14976.1	FAM72 protein
000009F|arrow	BAS83_002671	PF00094.20	von Willebrand factor type D domain
000009F|arrow	BAS83_002675	PF00078.22	Reverse transcriptase (RNA-dependent DNA polymerase)
000009F|arrow	BAS83_002679	PF01105.19	emp24/gp25L/p24 family/GOLD
000009F|arrow	BAS83_002680	PF06588.6	Muskelin N-terminus
000009F|arrow	BAS83_002680	PF13415.1	Galactose oxidase, central domain
000009F|arrow	BAS83_002680	PF13415.1	Galactose oxidase, central domain
000009F|arrow	BAS83_002680	PF13418.1	Galactose oxidase, central domain
000009F|arrow	BAS83_002680	PF13418.1	Galactose oxidase, central domain
000009F|arrow	BAS83_002680	PF13418.1	Galactose oxidase, central domain
000009F|arrow	BAS83_002680	PF07646.10	Kelch motif
000009F|arrow	BAS83_002681	PF13637.1	Ankyrin repeats (many copies)
000009F|arrow	BAS83_002681	PF13637.1	Ankyrin repeats (many copies)
000009F|arrow	BAS83_002681	PF12796.2	Ankyrin repeats (3 copies)
000009F|arrow	BAS83_002681	PF12796.2	Ankyrin repeats (3 copies)
000009F|arrow	BAS83_002681	PF00023.25	Ankyrin repeat
000009F|arrow	BAS83_002681	PF00023.25	Ankyrin repeat
000009F|arrow	BAS83_002681	PF13857.1	Ankyrin repeats (many copies)
000009F|arrow	BAS83_002681	PF13857.1	Ankyrin repeats (many copies)
000009F|arrow	BAS83_002681	PF13606.1	Ankyrin repeat
000009F|arrow	BAS83_002681	PF13606.1	Ankyrin repeat
000009F|arrow	BAS83_002682	PF00883.16	Cytosol aminopeptidase family, catalytic domain
000009F|arrow	BAS83_002683	PF12937.2	F-box-like
000009F|arrow	BAS83_002683	PF00646.28	F-box domain
000009F|arrow	BAS83_002684	PF00266.14	Aminotransferase class-V
000009F|arrow	BAS83_002685	PF01061.19	ABC-2 type transporter
000009F|arrow	BAS83_002685	PF00005.22	ABC transporter
000009F|arrow	BAS83_002685	PF12698.2	ABC-2 family transporter protein
000009F|arrow	BAS83_002687	PF00254.23	FKBP-type peptidyl-prolyl cis-trans isomerase
000009F|arrow	BAS83_002688	PF12874.2	Zinc-finger of C2H2 type
000009F|arrow	BAS83_002689	PF00072.19	Response regulator receiver domain
000009F|arrow	BAS83_002690	PF00069.20	Protein kinase domain
000009F|arrow	BAS83_002694	PF01061.19	ABC-2 type transporter
000009F|arrow	BAS83_002694	PF12698.2	ABC-2 family transporter protein
000009F|arrow	BAS83_002695	PF01061.19	ABC-2 type transporter
000009F|arrow	BAS83_002695	PF00005.22	ABC transporter
000009F|arrow	BAS83_002696	PF01061.19	ABC-2 type transporter
000009F|arrow	BAS83_002696	PF00078.22	Reverse transcriptase (RNA-dependent DNA polymerase)
000009F|arrow	BAS83_002696	PF00005.22	ABC transporter
000009F|arrow	BAS83_002697	PF05793.7	Transcription initiation factor IIF, alpha subunit (TFIIF-alpha)
000009F|arrow	BAS83_002698	PF12937.2	F-box-like
000009F|arrow	BAS83_002699	PF04145.10	Ctr copper transporter family
000009F|arrow	BAS83_002700	PF00581.15	Rhodanese-like domain
000009F|arrow	BAS83_002704	PF01048.15	Phosphorylase superfamily
000009F|arrow	BAS83_002706	PF00078.22	Reverse transcriptase (RNA-dependent DNA polymerase)
000009F|arrow	BAS83_002709	PF04434.12	SWIM zinc finger
000009F|arrow	BAS83_002713	PF00501.23	AMP-binding enzyme
000009F|arrow	BAS83_002714	PF01764.20	Lipase (class 3)
000009F|arrow	BAS83_002715	PF00067.17	Cytochrome P450
000009F|arrow	BAS83_002717	PF00638.13	RanBP1 domain
000009F|arrow	BAS83_002718	PF00999.16	Sodium/hydrogen exchanger family
000009F|arrow	BAS83_002718	PF00999.16	Sodium/hydrogen exchanger family
000009F|arrow	BAS83_002719	PF02269.11	Transcription initiation factor IID, 18kD subunit
000009F|arrow	BAS83_002720	PF00441.19	Acyl-CoA dehydrogenase, C-terminal domain
000009F|arrow	BAS83_002720	PF08028.6	Acyl-CoA dehydrogenase, C-terminal domain
000009F|arrow	BAS83_002720	PF02771.11	Acyl-CoA dehydrogenase, N-terminal domain
000009F|arrow	BAS83_002720	PF02770.14	Acyl-CoA dehydrogenase, middle domain
000009F|arrow	BAS83_002720	PF02770.14	Acyl-CoA dehydrogenase, middle domain
000009F|arrow	BAS83_002723	PF00078.22	Reverse transcriptase (RNA-dependent DNA polymerase)
000009F|arrow	BAS83_002724	PF00076.17	RNA recognition motif. (a.k.a. RRM, RBD, or RNP domain)
000009F|arrow	BAS83_002724	PF14259.1	RNA recognition motif (a.k.a. RRM, RBD, or RNP domain)
000009F|arrow	BAS83_002724	PF13893.1	RNA recognition motif. (a.k.a. RRM, RBD, or RNP domain)
000009F|arrow	BAS83_002727	PF01207.12	Dihydrouridine synthase (Dus)
000009F|arrow	BAS83_002729	PF00004.24	ATPase family associated with various cellular activities (AAA)
000009F|arrow	BAS83_002729	PF00439.20	Bromodomain
000009F|arrow	BAS83_002731	PF12718.2	Tropomyosin like
000009F|arrow	BAS83_002735	PF00226.26	DnaJ domain
000009F|arrow	BAS83_002736	PF00211.15	Adenylate and Guanylate cyclase catalytic domain
000009F|arrow	BAS83_002736	PF00498.21	FHA domain
000009F|arrow	BAS83_002736	PF13492.1	GAF domain
000009F|arrow	BAS83_002736	PF01590.21	GAF domain
000009F|arrow	BAS83_002736	PF13185.1	GAF domain
000009F|arrow	BAS83_002737	PF04674.7	Phosphate-induced protein 1 conserved region
000009F|arrow	BAS83_002739	PF03604.8	DNA directed RNA polymerase, 7 kDa subunit
000009F|arrow	BAS83_002740	PF00215.19	Orotidine 5'-phosphate decarboxylase / HUMPS family
000009F|arrow	BAS83_002741	PF14748.1	Pyrroline-5-carboxylate reductase dimerisation
000009F|arrow	BAS83_002741	PF03807.12	NADP oxidoreductase coenzyme F420-dependent
000009F|arrow	BAS83_002741	PF02558.11	Ketopantoate reductase PanE/ApbA
000009F|arrow	BAS83_002742	PF13920.1	Zinc finger, C3HC4 type (RING finger)
000009F|arrow	BAS83_002742	PF13923.1	Zinc finger, C3HC4 type (RING finger)
000009F|arrow	BAS83_002742	PF00097.20	Zinc finger, C3HC4 type (RING finger)
000009F|arrow	BAS83_002746	PF02752.17	Arrestin (or S-antigen), C-terminal domain
000009F|arrow	BAS83_002747	PF02374.10	Anion-transporting ATPase
000009F|arrow	BAS83_002747	PF02374.10	Anion-transporting ATPase
000009F|arrow	BAS83_002760	PF00094.20	von Willebrand factor type D domain
000009F|arrow	BAS83_002765	PF00160.16	Cyclophilin type peptidyl-prolyl cis-trans isomerase/CLD
000009F|arrow	BAS83_002766	PF00176.18	SNF2 family N-terminal domain
000009F|arrow	BAS83_002766	PF00271.26	Helicase conserved C-terminal domain
000009F|arrow	BAS83_002766	PF08797.6	HIRAN domain
000009F|arrow	BAS83_002766	PF00097.20	Zinc finger, C3HC4 type (RING finger)
000009F|arrow	BAS83_002766	PF04851.10	Type III restriction enzyme, res subunit
000009F|arrow	BAS83_002767	PF04937.10	Protein of unknown function (DUF 659)
000009F|arrow	BAS83_002767	PF05699.9	hAT family C-terminal dimerisation region
000009F|arrow	BAS83_002771	PF05699.9	hAT family C-terminal dimerisation region
000009F|arrow	BAS83_002773	PF00164.20	Ribosomal protein S12/S23
000009F|arrow	BAS83_002774	PF00888.17	Cullin family
000009F|arrow	BAS83_002774	PF10557.4	Cullin protein neddylation domain
000009F|arrow	BAS83_002775	PF00762.14	Ferrochelatase
000009F|arrow	BAS83_002776	PF00762.14	Ferrochelatase
000009F|arrow	BAS83_002778	PF00085.15	Thioredoxin
000013F|arrow	BAS83_003391	PF00069.20	Protein kinase domain
000013F|arrow	BAS83_003391	PF07714.12	Protein tyrosine kinase
000013F|arrow	BAS83_003392	PF00474.12	Sodium:solute symporter family
000013F|arrow	BAS83_003393	PF00078.22	Reverse transcriptase (RNA-dependent DNA polymerase)
000013F|arrow	BAS83_003396	PF01699.19	Sodium/calcium exchanger protein
000013F|arrow	BAS83_003397	PF01699.19	Sodium/calcium exchanger protein
000013F|arrow	BAS83_003399	PF11051.3	Mannosyltransferase putative
000013F|arrow	BAS83_003402	PF00474.12	Sodium:solute symporter family
000013F|arrow	BAS83_003404	PF02128.10	Fungalysin metallopeptidase (M36)
000013F|arrow	BAS83_003405	PF00069.20	Protein kinase domain
000013F|arrow	BAS83_003405	PF07714.12	Protein tyrosine kinase
000013F|arrow	BAS83_003414	PF00078.22	Reverse transcriptase (RNA-dependent DNA polymerase)
000013F|arrow	BAS83_003416	PF14687.1	Domain of unknown function (DUF4460)
000013F|arrow	BAS83_003417	PF02671.16	Paired amphipathic helix repeat
000013F|arrow	BAS83_003418	PF01363.16	FYVE zinc finger
000013F|arrow	BAS83_003419	PF00566.13	Rab-GTPase-TBC domain
000013F|arrow	BAS83_003424	PF00078.22	Reverse transcriptase (RNA-dependent DNA polymerase)
000013F|arrow	BAS83_003424	PF00069.20	Protein kinase domain
000013F|arrow	BAS83_003424	PF07714.12	Protein tyrosine kinase
000013F|arrow	BAS83_003427	PF00078.22	Reverse transcriptase (RNA-dependent DNA polymerase)
000013F|arrow	BAS83_003427	PF00069.20	Protein kinase domain
000013F|arrow	BAS83_003427	PF07714.12	Protein tyrosine kinase
000013F|arrow	BAS83_003428	PF14821.1	Threonine synthase N terminus
000013F|arrow	BAS83_003428	PF00291.20	Pyridoxal-phosphate dependent enzyme
000013F|arrow	BAS83_003429	PF00632.20	HECT-domain (ubiquitin-transferase)
000013F|arrow	BAS83_003429	PF06025.7	Domain of Unknown Function (DUF913)
000013F|arrow	BAS83_003429	PF06012.7	Domain of Unknown Function (DUF908)
000013F|arrow	BAS83_003429	PF14377.1	Domain of unknown function (DUF4414)
000013F|arrow	BAS83_003429	PF00627.26	UBA/TS-N domain
000013F|arrow	BAS83_003430	PF06046.8	Exocyst complex component Sec6
000013F|arrow	BAS83_003431	PF15072.1	Domain of unknown function (DUF4539)
000013F|arrow	BAS83_003432	PF00134.18	Cyclin, N-terminal domain
000013F|arrow	BAS83_003435	PF00071.17	Ras family
000013F|arrow	BAS83_003435	PF08477.8	Miro-like protein
000013F|arrow	BAS83_003435	PF00025.16	ADP-ribosylation factor family
000013F|arrow	BAS83_003436	PF00027.24	Cyclic nucleotide-binding domain
000013F|arrow	BAS83_003437	PF04752.7	ChaC-like protein
000013F|arrow	BAS83_003438	PF10217.4	Uncharacterized conserved protein (DUF2039)
000013F|arrow	BAS83_003439	PF14768.1	Replication protein A interacting C-terminal
000013F|arrow	BAS83_003439	PF14766.1	Replication protein A interacting N-terminal
000013F|arrow	BAS83_003440	PF00069.20	Protein kinase domain
000013F|arrow	BAS83_003440	PF00069.20	Protein kinase domain
000013F|arrow	BAS83_003440	PF07714.12	Protein tyrosine kinase
000013F|arrow	BAS83_003442	PF00069.20	Protein kinase domain
000013F|arrow	BAS83_003442	PF07714.12	Protein tyrosine kinase
000013F|arrow	BAS83_003443	PF00069.20	Protein kinase domain
000013F|arrow	BAS83_003443	PF07714.12	Protein tyrosine kinase
000013F|arrow	BAS83_003445	PF00078.22	Reverse transcriptase (RNA-dependent DNA polymerase)
000013F|arrow	BAS83_003447	PF00753.22	Metallo-beta-lactamase superfamily
000013F|arrow	BAS83_003449	PF00650.15	CRAL/TRIO domain
000013F|arrow	BAS83_003449	PF03765.10	CRAL/TRIO, N-terminal domain
000013F|arrow	BAS83_003450	PF10568.4	Outer mitochondrial membrane transport complex protein
000013F|arrow	BAS83_003453	PF12799.2	Leucine Rich repeats (2 copies)
000013F|arrow	BAS83_003453	PF12799.2	Leucine Rich repeats (2 copies)
000013F|arrow	BAS83_003453	PF12799.2	Leucine Rich repeats (2 copies)
000013F|arrow	BAS83_003453	PF13855.1	Leucine rich repeat
000013F|arrow	BAS83_003453	PF13855.1	Leucine rich repeat
000013F|arrow	BAS83_003453	PF00560.28	Leucine Rich Repeat
000013F|arrow	BAS83_003453	PF00560.28	Leucine Rich Repeat
000013F|arrow	BAS83_003453	PF13516.1	Leucine Rich repeat
000013F|arrow	BAS83_003453	PF13516.1	Leucine Rich repeat
000013F|arrow	BAS83_003454	PF01222.12	Ergosterol biosynthesis ERG4/ERG24 family
000013F|arrow	BAS83_003458	PF05742.7	NRDE protein
000013F|arrow	BAS83_003458	PF05742.7	NRDE protein
000013F|arrow	BAS83_003459	PF01256.12	Carbohydrate kinase
000013F|arrow	BAS83_003461	PF00731.15	AIR carboxylase
000013F|arrow	BAS83_003461	PF02222.17	ATP-grasp domain
000013F|arrow	BAS83_003461	PF02786.12	Carbamoyl-phosphate synthase L chain, ATP binding domain
000013F|arrow	BAS83_003463	PF03062.14	MBOAT, membrane-bound O-acyltransferase family
000013F|arrow	BAS83_003464	PF00078.22	Reverse transcriptase (RNA-dependent DNA polymerase)
000013F|arrow	BAS83_003465	PF00069.20	Protein kinase domain
000013F|arrow	BAS83_003467	PF00078.22	Reverse transcriptase (RNA-dependent DNA polymerase)
000013F|arrow	BAS83_003469	PF00078.22	Reverse transcriptase (RNA-dependent DNA polymerase)
000013F|arrow	BAS83_003471	PF00069.20	Protein kinase domain
000013F|arrow	BAS83_003471	PF07714.12	Protein tyrosine kinase
000013F|arrow	BAS83_003471	PF01163.17	RIO1 family
000013F|arrow	BAS83_003472	PF00078.22	Reverse transcriptase (RNA-dependent DNA polymerase)
000013F|arrow	BAS83_003473	PF12400.3	Vaculolar membrane protein
000013F|arrow	BAS83_003474	PF00069.20	Protein kinase domain
000013F|arrow	BAS83_003474	PF07714.12	Protein tyrosine kinase
000013F|arrow	BAS83_003474	PF02149.14	Kinase associated domain 1
000013F|arrow	BAS83_003474	PF01163.17	RIO1 family
000013F|arrow	BAS83_003475	PF02862.12	DDHD domain
000013F|arrow	BAS83_003477	PF03572.13	Peptidase family S41
000013F|arrow	BAS83_003479	PF00078.22	Reverse transcriptase (RNA-dependent DNA polymerase)
000013F|arrow	BAS83_003480	PF00078.22	Reverse transcriptase (RNA-dependent DNA polymerase)
000013F|arrow	BAS83_003480	PF03572.13	Peptidase family S41
000013F|arrow	BAS83_003483	PF00652.17	Ricin-type beta-trefoil lectin domain
000013F|arrow	BAS83_003483	PF00652.17	Ricin-type beta-trefoil lectin domain
000013F|arrow	BAS83_003483	PF00704.23	Glycosyl hydrolases family 18
000013F|arrow	BAS83_003483	PF03498.9	Cytolethal distending toxin A/C family
000013F|arrow	BAS83_003484	PF00350.18	Dynamin family
000013F|arrow	BAS83_003484	PF12763.2	Cytoskeletal-regulatory complex EF hand
000013F|arrow	BAS83_003484	PF01926.18	50S ribosome-binding GTPase
000013F|arrow	BAS83_003486	PF13236.1	Clustered mitochondria
000013F|arrow	BAS83_003486	PF12807.2	Translation initiation factor eIF3 subunit 135
000013F|arrow	BAS83_003486	PF15044.1	Mitochondrial function, CLU-N-term
000013F|arrow	BAS83_003486	PF13424.1	Tetratricopeptide repeat
000013F|arrow	BAS83_003486	PF13374.1	Tetratricopeptide repeat
000013F|arrow	BAS83_003486	PF13374.1	Tetratricopeptide repeat
000013F|arrow	BAS83_003487	PF01370.16	NAD dependent epimerase/dehydratase family
000013F|arrow	BAS83_003487	PF01073.14	3-beta hydroxysteroid dehydrogenase/isomerase family
000013F|arrow	BAS83_003487	PF02719.10	Polysaccharide biosynthesis protein
000013F|arrow	BAS83_003487	PF07993.7	Male sterility protein
000013F|arrow	BAS83_003487	PF04321.12	RmlD substrate binding domain
000013F|arrow	BAS83_003487	PF00106.20	short chain dehydrogenase
000013F|arrow	BAS83_003487	PF08659.5	KR domain
000013F|arrow	BAS83_003488	PF01636.18	Phosphotransferase enzyme family
000013F|arrow	BAS83_003489	PF05648.9	Peroxisomal biogenesis factor 11 (PEX11)
000013F|arrow	BAS83_003491	PF00005.22	ABC transporter
000013F|arrow	BAS83_003491	PF00005.22	ABC transporter
000013F|arrow	BAS83_003491	PF00385.19	Chromo (CHRromatin Organisation MOdifier) domain
000013F|arrow	BAS83_003492	PF09995.4	Uncharacterized protein conserved in bacteria (DUF2236)
000013F|arrow	BAS83_003493	PF09995.4	Uncharacterized protein conserved in bacteria (DUF2236)
000013F|arrow	BAS83_003495	PF02582.9	Uncharacterised ACR, YagE family COG1723
000013F|arrow	BAS83_003498	PF01602.15	Adaptin N terminal region
000013F|arrow	BAS83_003499	PF01545.16	Cation efflux family
000013F|arrow	BAS83_003500	PF07992.9	Pyridine nucleotide-disulphide oxidoreductase
000013F|arrow	BAS83_003500	PF00070.22	Pyridine nucleotide-disulphide oxidoreductase
000013F|arrow	BAS83_003501	PF03388.8	Legume-like lectin family
000013F|arrow	BAS83_003501	PF03388.8	Legume-like lectin family
000013F|arrow	BAS83_003502	PF04722.8	Ssu72-like protein
000013F|arrow	BAS83_003510	PF02732.10	ERCC4 domain
000013F|arrow	BAS83_003511	PF00787.19	PX domain
000013F|arrow	BAS83_003512	PF14529.1	Endonuclease-reverse transcriptase
000013F|arrow	BAS83_003512	PF03372.18	Endonuclease/Exonuclease/phosphatase family
000013F|arrow	BAS83_003513	PF01591.13	6-phosphofructo-2-kinase
000013F|arrow	BAS83_003513	PF01591.13	6-phosphofructo-2-kinase
000013F|arrow	BAS83_003513	PF00300.17	Histidine phosphatase superfamily (branch 1)
000013F|arrow	BAS83_003515	PF00814.20	Glycoprotease family
000013F|arrow	BAS83_003518	PF09334.6	tRNA synthetases class I (M)
000013F|arrow	BAS83_003518	PF00133.17	tRNA synthetases class I (I, L, M and V)
000013F|arrow	BAS83_003518	PF00133.17	tRNA synthetases class I (I, L, M and V)
000013F|arrow	BAS83_003518	PF01406.14	tRNA synthetases class I (C) catalytic domain
000013F|arrow	BAS83_003519	PF02002.12	TFIIE alpha subunit
000013F|arrow	BAS83_003521	PF00245.15	Alkaline phosphatase
000013F|arrow	BAS83_003522	PF01875.12	Memo-like protein
000013F|arrow	BAS83_003523	PF01165.15	Ribosomal protein S21
000013F|arrow	BAS83_003524	PF00027.24	Cyclic nucleotide-binding domain
000013F|arrow	BAS83_003526	PF03969.11	AFG1-like ATPase
000013F|arrow	BAS83_003527	PF00481.16	Protein phosphatase 2C
000013F|arrow	BAS83_003528	PF00338.17	Ribosomal protein S10p/S20e
000013F|arrow	BAS83_003529	PF00249.26	Myb-like DNA-binding domain
000013F|arrow	BAS83_003530	PF01465.15	GRIP domain
000013F|arrow	BAS83_003531	PF08423.6	Rad51
000013F|arrow	BAS83_003531	PF13481.1	AAA domain
000013F|arrow	BAS83_003531	PF06745.8	KaiC
000013F|arrow	BAS83_003532	PF13913.1	zinc-finger of a C2HC-type
000013F|arrow	BAS83_003532	PF13913.1	zinc-finger of a C2HC-type
000013F|arrow	BAS83_003533	PF01063.14	Aminotransferase class IV
000013F|arrow	BAS83_003534	PF02466.14	Tim17/Tim22/Tim23/Pmp24 family
000013F|arrow	BAS83_003535	PF04811.10	Sec23/Sec24 trunk domain
000013F|arrow	BAS83_003535	PF04815.10	Sec23/Sec24 helical domain
000013F|arrow	BAS83_003535	PF08033.7	Sec23/Sec24 beta-sandwich domain
000013F|arrow	BAS83_003535	PF04810.10	Sec23/Sec24 zinc finger
000013F|arrow	BAS83_003535	PF00626.17	Gelsolin repeat
000013F|arrow	BAS83_003536	PF00400.27	WD domain, G-beta repeat
000013F|arrow	BAS83_003536	PF00400.27	WD domain, G-beta repeat
000013F|arrow	BAS83_003536	PF00400.27	WD domain, G-beta repeat
000013F|arrow	BAS83_003536	PF00400.27	WD domain, G-beta repeat
000013F|arrow	BAS83_003536	PF00400.27	WD domain, G-beta repeat
000013F|arrow	BAS83_003536	PF00400.27	WD domain, G-beta repeat
000013F|arrow	BAS83_003536	PF00400.27	WD domain, G-beta repeat
000013F|arrow	BAS83_003536	PF04003.7	Dip2/Utp12 Family
000013F|arrow	BAS83_003537	PF00788.18	Ras association (RalGDS/AF-6) domain
000013F|arrow	BAS83_003537	PF00788.18	Ras association (RalGDS/AF-6) domain
000013F|arrow	BAS83_003537	PF00018.23	SH3 domain
000013F|arrow	BAS83_003538	PF01608.12	I/LWEQ domain
000013F|arrow	BAS83_003538	PF09141.5	Talin, middle domain
000013F|arrow	BAS83_003538	PF00373.13	FERM central domain
000013F|arrow	BAS83_003538	PF09379.5	FERM N-terminal domain
000013F|arrow	BAS83_003540	PF00464.14	Serine hydroxymethyltransferase
000013F|arrow	BAS83_003541	PF01363.16	FYVE zinc finger
000013F|arrow	BAS83_003542	PF00830.14	Ribosomal L28 family
000013F|arrow	BAS83_003544	PF00198.18	2-oxoacid dehydrogenases acyltransferase (catalytic domain)
000013F|arrow	BAS83_003544	PF00364.17	Biotin-requiring enzyme
000013F|arrow	BAS83_003545	PF00400.27	WD domain, G-beta repeat
000013F|arrow	BAS83_003545	PF00400.27	WD domain, G-beta repeat
000013F|arrow	BAS83_003545	PF00400.27	WD domain, G-beta repeat
000013F|arrow	BAS83_003545	PF00400.27	WD domain, G-beta repeat
000013F|arrow	BAS83_003545	PF00400.27	WD domain, G-beta repeat
000013F|arrow	BAS83_003545	PF08614.6	Autophagy protein 16 (ATG16)
000013F|arrow	BAS83_003546	PF01412.13	Putative GTPase activating protein for Arf
000013F|arrow	BAS83_003548	PF00106.20	short chain dehydrogenase
000013F|arrow	BAS83_003548	PF13561.1	Enoyl-(Acyl carrier protein) reductase
000013F|arrow	BAS83_003548	PF08659.5	KR domain
000014F|arrow	BAS83_003552	PF01624.15	MutS domain I
000014F|arrow	BAS83_003553	PF00488.16	MutS domain V
000014F|arrow	BAS83_003553	PF05192.13	MutS domain III
000014F|arrow	BAS83_003553	PF01624.15	MutS domain I
000014F|arrow	BAS83_003553	PF05188.12	MutS domain II
000014F|arrow	BAS83_003553	PF05190.13	MutS family domain IV
000014F|arrow	BAS83_003554	PF00899.16	ThiF family
000014F|arrow	BAS83_003554	PF08825.5	E2 binding domain
000014F|arrow	BAS83_003554	PF02134.16	Repeat in ubiquitin-activating (UBA) protein
000014F|arrow	BAS83_003554	PF10585.4	Ubiquitin-activating enzyme active site
000014F|arrow	BAS83_003555	PF06424.7	PRP1 splicing factor, N-terminal
000014F|arrow	BAS83_003555	PF14559.1	Tetratricopeptide repeat
000014F|arrow	BAS83_003557	PF09747.4	Coiled-coil domain containing protein (DUF2052)
000014F|arrow	BAS83_003558	PF03649.8	Uncharacterised protein family (UPF0014)
000014F|arrow	BAS83_003559	PF13913.1	zinc-finger of a C2HC-type
000014F|arrow	BAS83_003560	PF02128.10	Fungalysin metallopeptidase (M36)
000014F|arrow	BAS83_003560	PF07504.8	Fungalysin/Thermolysin Propeptide Motif
000014F|arrow	BAS83_003563	PF00487.19	Fatty acid desaturase
000014F|arrow	BAS83_003563	PF11960.3	Domain of unknown function (DUF3474)
000014F|arrow	BAS83_003564	PF08241.7	Methyltransferase domain
000014F|arrow	BAS83_003564	PF13489.1	Methyltransferase domain
000014F|arrow	BAS83_003564	PF13847.1	Methyltransferase domain
000014F|arrow	BAS83_003564	PF08242.7	Methyltransferase domain
000014F|arrow	BAS83_003564	PF01209.13	ubiE/COQ5 methyltransferase family
000014F|arrow	BAS83_003565	PF01920.15	Prefoldin subunit
000014F|arrow	BAS83_003566	PF00085.15	Thioredoxin
000014F|arrow	BAS83_003566	PF00085.15	Thioredoxin
000014F|arrow	BAS83_003566	PF13848.1	Thioredoxin-like domain
000014F|arrow	BAS83_003566	PF13098.1	Thioredoxin-like domain
000014F|arrow	BAS83_003568	PF10441.4	Urb2/Npa2 family
000014F|arrow	BAS83_003569	PF13324.1	Grap2 and cyclin-D-interacting
000014F|arrow	BAS83_003570	PF00620.22	RhoGAP domain
000014F|arrow	BAS83_003570	PF00412.17	LIM domain
000014F|arrow	BAS83_003570	PF00412.17	LIM domain
000014F|arrow	BAS83_003570	PF00412.17	LIM domain
000014F|arrow	BAS83_003571	PF08660.6	Oligosaccharide biosynthesis protein Alg14 like
000014F|arrow	BAS83_003573	PF12719.2	Nuclear condensing complex subunits, C-term domain
000014F|arrow	BAS83_003574	PF03126.13	Plus-3 domain
000014F|arrow	BAS83_003575	PF00400.27	WD domain, G-beta repeat
000014F|arrow	BAS83_003575	PF00400.27	WD domain, G-beta repeat
000014F|arrow	BAS83_003575	PF00400.27	WD domain, G-beta repeat
000014F|arrow	BAS83_003575	PF00400.27	WD domain, G-beta repeat
000014F|arrow	BAS83_003575	PF00400.27	WD domain, G-beta repeat
000014F|arrow	BAS83_003575	PF00400.27	WD domain, G-beta repeat
000014F|arrow	BAS83_003576	PF00400.27	WD domain, G-beta repeat
000014F|arrow	BAS83_003576	PF00400.27	WD domain, G-beta repeat
000014F|arrow	BAS83_003576	PF00400.27	WD domain, G-beta repeat
000014F|arrow	BAS83_003576	PF00400.27	WD domain, G-beta repeat
000014F|arrow	BAS83_003576	PF00400.27	WD domain, G-beta repeat
000014F|arrow	BAS83_003576	PF00400.27	WD domain, G-beta repeat
000014F|arrow	BAS83_003576	PF13833.1	EF-hand domain pair
000014F|arrow	BAS83_003578	PF07727.9	Reverse transcriptase (RNA-dependent DNA polymerase)
000014F|arrow	BAS83_003583	PF04434.12	SWIM zinc finger
000014F|arrow	BAS83_003584	PF00069.20	Protein kinase domain
000014F|arrow	BAS83_003584	PF07714.12	Protein tyrosine kinase
000014F|arrow	BAS83_003585	PF00443.24	Ubiquitin carboxyl-terminal hydrolase
000014F|arrow	BAS83_003585	PF13423.1	Ubiquitin carboxyl-terminal hydrolase
000014F|arrow	BAS83_003586	PF00400.27	WD domain, G-beta repeat
000014F|arrow	BAS83_003592	PF00225.18	Kinesin motor domain
000014F|arrow	BAS83_003594	PF05182.8	Fip1 motif
000014F|arrow	BAS83_003595	PF03914.12	CBF/Mak21 family
000014F|arrow	BAS83_003598	PF00735.13	Septin
000014F|arrow	BAS83_003598	PF00735.13	Septin
000014F|arrow	BAS83_003601	PF01494.14	FAD binding domain
000014F|arrow	BAS83_003601	PF08491.5	Squalene epoxidase
000014F|arrow	BAS83_003602	PF00463.16	Isocitrate lyase family
000014F|arrow	BAS83_003603	PF00463.16	Isocitrate lyase family
000014F|arrow	BAS83_003604	PF00463.16	Isocitrate lyase family
000014F|arrow	BAS83_003606	PF13414.1	TPR repeat
000014F|arrow	BAS83_003606	PF00515.23	Tetratricopeptide repeat
000014F|arrow	BAS83_003606	PF07719.12	Tetratricopeptide repeat
000014F|arrow	BAS83_003607	PF00071.17	Ras family
000014F|arrow	BAS83_003607	PF08477.8	Miro-like protein
000014F|arrow	BAS83_003607	PF00025.16	ADP-ribosylation factor family
000014F|arrow	BAS83_003607	PF00009.22	Elongation factor Tu GTP binding domain
000014F|arrow	BAS83_003608	PF12157.3	Protein of unknown function (DUF3591)
000014F|arrow	BAS83_003608	PF00439.20	Bromodomain
000014F|arrow	BAS83_003608	PF09247.6	TATA box-binding protein binding
000014F|arrow	BAS83_003609	PF00076.17	RNA recognition motif. (a.k.a. RRM, RBD, or RNP domain)
000014F|arrow	BAS83_003609	PF00076.17	RNA recognition motif. (a.k.a. RRM, RBD, or RNP domain)
000014F|arrow	BAS83_003609	PF14259.1	RNA recognition motif (a.k.a. RRM, RBD, or RNP domain)
000014F|arrow	BAS83_003610	PF13499.1	EF-hand domain pair
000014F|arrow	BAS83_003615	PF03177.9	Non-repetitive/WGA-negative nucleoporin C-terminal
000014F|arrow	BAS83_003615	PF08801.6	Nup133 N terminal like
000014F|arrow	BAS83_003616	PF13851.1	Growth-arrest specific micro-tubule binding
000014F|arrow	BAS83_003617	PF02902.14	Ulp1 protease family, C-terminal catalytic domain
000014F|arrow	BAS83_003619	PF04652.11	Vta1 like
000014F|arrow	BAS83_003620	PF04652.11	Vta1 like
000014F|arrow	BAS83_003621	PF05920.6	Homeobox KN domain
000014F|arrow	BAS83_003621	PF05920.6	Homeobox KN domain
000014F|arrow	BAS83_003623	PF10236.4	Mitochondrial ribosomal death-associated protein 3
000014F|arrow	BAS83_003624	PF05970.9	PIF1-like helicase
000014F|arrow	BAS83_003624	PF05970.9	PIF1-like helicase
000014F|arrow	BAS83_003624	PF13604.1	AAA domain
000014F|arrow	BAS83_003624	PF02689.9	Helicase
000014F|arrow	BAS83_003626	PF07653.12	Variant SH3 domain
000014F|arrow	BAS83_003627	PF01490.13	Transmembrane amino acid transporter protein
000014F|arrow	BAS83_003630	PF03572.13	Peptidase family S41
000014F|arrow	BAS83_003632	PF03572.13	Peptidase family S41
000014F|arrow	BAS83_003635	PF02128.10	Fungalysin metallopeptidase (M36)
000014F|arrow	BAS83_003639	PF03572.13	Peptidase family S41
000014F|arrow	BAS83_003641	PF00069.20	Protein kinase domain
000014F|arrow	BAS83_003641	PF00069.20	Protein kinase domain
000014F|arrow	BAS83_003642	PF09755.4	Uncharacterized conserved protein H4 (DUF2046)
000014F|arrow	BAS83_003644	PF13019.1	Telomere stability and silencing
000014F|arrow	BAS83_003647	PF00078.22	Reverse transcriptase (RNA-dependent DNA polymerase)
000014F|arrow	BAS83_003652	PF13650.1	Aspartyl protease
000014F|arrow	BAS83_003655	PF00665.21	Integrase core domain
000014F|arrow	BAS83_003658	PF00665.21	Integrase core domain
000014F|arrow	BAS83_003661	PF00078.22	Reverse transcriptase (RNA-dependent DNA polymerase)
000014F|arrow	BAS83_003665	PF00665.21	Integrase core domain
000014F|arrow	BAS83_003665	PF00078.22	Reverse transcriptase (RNA-dependent DNA polymerase)
000014F|arrow	BAS83_003666	PF04434.12	SWIM zinc finger
000014F|arrow	BAS83_003667	PF02773.11	S-adenosylmethionine synthetase, C-terminal domain
000014F|arrow	BAS83_003667	PF02772.11	S-adenosylmethionine synthetase, central domain
000014F|arrow	BAS83_003667	PF00438.15	S-adenosylmethionine synthetase, N-terminal domain
000014F|arrow	BAS83_003668	PF00078.22	Reverse transcriptase (RNA-dependent DNA polymerase)
000014F|arrow	BAS83_003669	PF01798.13	Putative snoRNA binding domain
000014F|arrow	BAS83_003669	PF08060.8	NOSIC (NUC001) domain
000014F|arrow	BAS83_003669	PF08156.8	NOP5NT (NUC127) domain
000014F|arrow	BAS83_003671	PF01217.15	Clathrin adaptor complex small chain
000014F|arrow	BAS83_003672	PF00903.20	Glyoxalase/Bleomycin resistance protein/Dioxygenase superfamily
000014F|arrow	BAS83_003674	PF00180.15	Isocitrate/isopropylmalate dehydrogenase
000014F|arrow	BAS83_003675	PF03153.8	Transcription factor IIA, alpha/beta subunit
000014F|arrow	BAS83_003676	PF00689.16	Cation transporting ATPase, C-terminus
000014F|arrow	BAS83_003676	PF00702.21	haloacid dehalogenase-like hydrolase
000014F|arrow	BAS83_003676	PF12710.2	haloacid dehalogenase-like hydrolase
000014F|arrow	BAS83_003676	PF08282.7	haloacid dehalogenase-like hydrolase
000014F|arrow	BAS83_003677	PF00122.15	E1-E2 ATPase
000014F|arrow	BAS83_003677	PF00690.21	Cation transporter/ATPase, N-terminus
000014F|arrow	BAS83_003677	PF13246.1	Putative hydrolase of sodium-potassium ATPase alpha subunit
000014F|arrow	BAS83_003679	PF00076.17	RNA recognition motif. (a.k.a. RRM, RBD, or RNP domain)
000014F|arrow	BAS83_003679	PF00076.17	RNA recognition motif. (a.k.a. RRM, RBD, or RNP domain)
000014F|arrow	BAS83_003679	PF13893.1	RNA recognition motif. (a.k.a. RRM, RBD, or RNP domain)
000014F|arrow	BAS83_003679	PF14259.1	RNA recognition motif (a.k.a. RRM, RBD, or RNP domain)
000014F|arrow	BAS83_003679	PF14259.1	RNA recognition motif (a.k.a. RRM, RBD, or RNP domain)
000014F|arrow	BAS83_003680	PF00615.14	Regulator of G protein signaling domain
000014F|arrow	BAS83_003680	PF00615.14	Regulator of G protein signaling domain
000014F|arrow	BAS83_003680	PF00610.16	Domain found in Dishevelled, Egl-10, and Pleckstrin (DEP)
000014F|arrow	BAS83_003680	PF00610.16	Domain found in Dishevelled, Egl-10, and Pleckstrin (DEP)
000014F|arrow	BAS83_003681	PF13639.1	Ring finger domain
000014F|arrow	BAS83_003682	PF00069.20	Protein kinase domain
000014F|arrow	BAS83_003682	PF07714.12	Protein tyrosine kinase
000014F|arrow	BAS83_003683	PF14604.1	Variant SH3 domain
000014F|arrow	BAS83_003683	PF14604.1	Variant SH3 domain
000014F|arrow	BAS83_003683	PF00018.23	SH3 domain
000014F|arrow	BAS83_003683	PF00018.23	SH3 domain
000014F|arrow	BAS83_003683	PF07653.12	Variant SH3 domain
000014F|arrow	BAS83_003683	PF07653.12	Variant SH3 domain
000014F|arrow	BAS83_003684	PF00611.18	Fes/CIP4, and EFC/F-BAR homology domain
000014F|arrow	BAS83_003685	PF03770.11	Inositol polyphosphate kinase
000014F|arrow	BAS83_003686	PF00400.27	WD domain, G-beta repeat
000014F|arrow	BAS83_003686	PF00400.27	WD domain, G-beta repeat
000014F|arrow	BAS83_003686	PF00400.27	WD domain, G-beta repeat
000014F|arrow	BAS83_003686	PF00400.27	WD domain, G-beta repeat
000014F|arrow	BAS83_003686	PF00400.27	WD domain, G-beta repeat
000014F|arrow	BAS83_003686	PF04158.9	Sof1-like domain
000014F|arrow	BAS83_003687	PF04695.8	Peroxisomal membrane anchor protein (Pex14p) conserved region
000014F|arrow	BAS83_003688	PF00400.27	WD domain, G-beta repeat
000014F|arrow	BAS83_003688	PF00400.27	WD domain, G-beta repeat
000014F|arrow	BAS83_003689	PF04757.9	Pex2 / Pex12 amino terminal region
000014F|arrow	BAS83_003689	PF13923.1	Zinc finger, C3HC4 type (RING finger)
000014F|arrow	BAS83_003690	PF02201.13	SWIB/MDM2 domain
000014F|arrow	BAS83_003694	PF00503.15	G-protein alpha subunit
000014F|arrow	BAS83_003694	PF00025.16	ADP-ribosylation factor family
000014F|arrow	BAS83_003695	PF00616.14	GTPase-activator protein for Ras-like GTPase
000014F|arrow	BAS83_003695	PF03836.10	RasGAP C-terminus
000014F|arrow	BAS83_003697	PF00503.15	G-protein alpha subunit
000014F|arrow	BAS83_003697	PF00503.15	G-protein alpha subunit
000014F|arrow	BAS83_003697	PF00025.16	ADP-ribosylation factor family
000014F|arrow	BAS83_003697	PF00025.16	ADP-ribosylation factor family
000014F|arrow	BAS83_003698	PF00503.15	G-protein alpha subunit
000014F|arrow	BAS83_003698	PF00025.16	ADP-ribosylation factor family
000014F|arrow	BAS83_003699	PF00503.15	G-protein alpha subunit
000014F|arrow	BAS83_003699	PF00025.16	ADP-ribosylation factor family
000014F|arrow	BAS83_003699	PF04670.7	Gtr1/RagA G protein conserved region
000014F|arrow	BAS83_003700	PF00503.15	G-protein alpha subunit
000014F|arrow	BAS83_003700	PF00025.16	ADP-ribosylation factor family
000014F|arrow	BAS83_003701	PF01571.16	Aminomethyltransferase folate-binding domain
000014F|arrow	BAS83_003702	PF01853.13	MOZ/SAS family
000014F|arrow	BAS83_003702	PF11717.3	RNA binding activity-knot of a chromodomain
000014F|arrow	BAS83_003703	PF00400.27	WD domain, G-beta repeat
000014F|arrow	BAS83_003703	PF00400.27	WD domain, G-beta repeat
000014F|arrow	BAS83_003703	PF00400.27	WD domain, G-beta repeat
000014F|arrow	BAS83_003703	PF00400.27	WD domain, G-beta repeat
000014F|arrow	BAS83_003703	PF00400.27	WD domain, G-beta repeat
000014F|arrow	BAS83_003703	PF00400.27	WD domain, G-beta repeat
000014F|arrow	BAS83_003703	PF00400.27	WD domain, G-beta repeat
000014F|arrow	BAS83_003704	PF07690.11	Major Facilitator Superfamily
000014F|arrow	BAS83_003704	PF06813.8	Nodulin-like
000014F|arrow	BAS83_003705	PF05557.8	Mitotic checkpoint protein
000014F|arrow	BAS83_003707	PF07859.8	alpha/beta hydrolase fold
000014F|arrow	BAS83_003707	PF07859.8	alpha/beta hydrolase fold
000014F|arrow	BAS83_003708	PF00503.15	G-protein alpha subunit
000014F|arrow	BAS83_003708	PF00025.16	ADP-ribosylation factor family
000014F|arrow	BAS83_003709	PF00171.17	Aldehyde dehydrogenase family
000014F|arrow	BAS83_003710	PF00078.22	Reverse transcriptase (RNA-dependent DNA polymerase)
000014F|arrow	BAS83_003711	PF01138.16	3' exoribonuclease family, domain 1
000014F|arrow	BAS83_003713	PF00620.22	RhoGAP domain
000014F|arrow	BAS83_003713	PF00620.22	RhoGAP domain
000014F|arrow	BAS83_003714	PF00583.19	Acetyltransferase (GNAT) family
000014F|arrow	BAS83_003714	PF08445.5	FR47-like protein
000014F|arrow	BAS83_003714	PF13523.1	Acetyltransferase (GNAT) domain
000014F|arrow	BAS83_003714	PF13673.1	Acetyltransferase (GNAT) domain
000014F|arrow	BAS83_003715	PF00462.19	Glutaredoxin
000014F|arrow	BAS83_003716	PF12799.2	Leucine Rich repeats (2 copies)
000014F|arrow	BAS83_003716	PF12799.2	Leucine Rich repeats (2 copies)
000014F|arrow	BAS83_003716	PF13855.1	Leucine rich repeat
000014F|arrow	BAS83_003716	PF13855.1	Leucine rich repeat
000014F|arrow	BAS83_003716	PF00560.28	Leucine Rich Repeat
000014F|arrow	BAS83_003716	PF00560.28	Leucine Rich Repeat
000014F|arrow	BAS83_003716	PF00560.28	Leucine Rich Repeat
000014F|arrow	BAS83_003716	PF13504.1	Leucine rich repeat
000014F|arrow	BAS83_003716	PF13504.1	Leucine rich repeat
000014F|arrow	BAS83_003716	PF13504.1	Leucine rich repeat
000014F|arrow	BAS83_003716	PF13504.1	Leucine rich repeat
000014F|arrow	BAS83_003716	PF13504.1	Leucine rich repeat
000014F|arrow	BAS83_003716	PF13504.1	Leucine rich repeat
000014F|arrow	BAS83_003716	PF13504.1	Leucine rich repeat
000014F|arrow	BAS83_003716	PF13504.1	Leucine rich repeat
000014F|arrow	BAS83_003716	PF13516.1	Leucine Rich repeat
000014F|arrow	BAS83_003716	PF13516.1	Leucine Rich repeat
000014F|arrow	BAS83_003719	PF00621.15	RhoGEF domain
000014F|arrow	BAS83_003719	PF00397.21	WW domain
000014F|arrow	BAS83_003720	PF14988.1	Domain of unknown function (DUF4515)
000014F|arrow	BAS83_003721	PF00400.27	WD domain, G-beta repeat
000014F|arrow	BAS83_003723	PF00078.22	Reverse transcriptase (RNA-dependent DNA polymerase)
000014F|arrow	BAS83_003723	PF00665.21	Integrase core domain
000014F|arrow	BAS83_003726	PF00078.22	Reverse transcriptase (RNA-dependent DNA polymerase)
000014F|arrow	BAS83_003726	PF13650.1	Aspartyl protease
000016F|arrow	BAS83_003925	PF00078.22	Reverse transcriptase (RNA-dependent DNA polymerase)
000016F|arrow	BAS83_003928	PF00665.21	Integrase core domain
000016F|arrow	BAS83_003929	PF00078.22	Reverse transcriptase (RNA-dependent DNA polymerase)
000016F|arrow	BAS83_003932	PF00069.20	Protein kinase domain
000016F|arrow	BAS83_003932	PF07714.12	Protein tyrosine kinase
000016F|arrow	BAS83_003935	PF04434.12	SWIM zinc finger
000016F|arrow	BAS83_003936	PF04433.12	SWIRM domain
000016F|arrow	BAS83_003937	PF13465.1	Zinc-finger double domain
000016F|arrow	BAS83_003937	PF13465.1	Zinc-finger double domain
000016F|arrow	BAS83_003938	PF07719.12	Tetratricopeptide repeat
000016F|arrow	BAS83_003938	PF07719.12	Tetratricopeptide repeat
000016F|arrow	BAS83_003938	PF00515.23	Tetratricopeptide repeat
000016F|arrow	BAS83_003938	PF00515.23	Tetratricopeptide repeat
000016F|arrow	BAS83_003938	PF13414.1	TPR repeat
000016F|arrow	BAS83_003938	PF13181.1	Tetratricopeptide repeat
000016F|arrow	BAS83_003938	PF13174.1	Tetratricopeptide repeat
000016F|arrow	BAS83_003939	PF00498.21	FHA domain
000016F|arrow	BAS83_003939	PF13639.1	Ring finger domain
000016F|arrow	BAS83_003941	PF00069.20	Protein kinase domain
000016F|arrow	BAS83_003941	PF07714.12	Protein tyrosine kinase
000016F|arrow	BAS83_003943	PF05699.9	hAT family C-terminal dimerisation region
000016F|arrow	BAS83_003943	PF04937.10	Protein of unknown function (DUF 659)
000016F|arrow	BAS83_003945	PF00400.27	WD domain, G-beta repeat
000016F|arrow	BAS83_003945	PF00400.27	WD domain, G-beta repeat
000016F|arrow	BAS83_003945	PF00400.27	WD domain, G-beta repeat
000016F|arrow	BAS83_003945	PF00400.27	WD domain, G-beta repeat
000016F|arrow	BAS83_003945	PF00400.27	WD domain, G-beta repeat
000016F|arrow	BAS83_003945	PF00400.27	WD domain, G-beta repeat
000016F|arrow	BAS83_003945	PF00400.27	WD domain, G-beta repeat
000016F|arrow	BAS83_003945	PF12937.2	F-box-like
000016F|arrow	BAS83_003945	PF00646.28	F-box domain
000016F|arrow	BAS83_003947	PF13766.1	2-enoyl-CoA Hydratase C-terminal region
000016F|arrow	BAS83_003947	PF00378.15	Enoyl-CoA hydratase/isomerase family
000016F|arrow	BAS83_003948	PF01253.17	Translation initiation factor SUI1
000016F|arrow	BAS83_003949	PF01490.13	Transmembrane amino acid transporter protein
000016F|arrow	BAS83_003949	PF03222.8	Tryptophan/tyrosine permease family
000016F|arrow	BAS83_003950	PF00626.17	Gelsolin repeat
000016F|arrow	BAS83_003950	PF00626.17	Gelsolin repeat
000016F|arrow	BAS83_003950	PF08954.6	Domain of unknown function (DUF1900)
000016F|arrow	BAS83_003950	PF02209.14	Villin headpiece domain
000016F|arrow	BAS83_003950	PF00400.27	WD domain, G-beta repeat
000016F|arrow	BAS83_003951	PF00850.14	Histone deacetylase domain
000016F|arrow	BAS83_003952	PF04055.16	Radical SAM superfamily
000016F|arrow	BAS83_003953	PF01180.16	Dihydroorotate dehydrogenase
000016F|arrow	BAS83_003954	PF03464.10	eRF1 domain 2
000016F|arrow	BAS83_003954	PF03465.10	eRF1 domain 3
000016F|arrow	BAS83_003954	PF03463.10	eRF1 domain 1
000016F|arrow	BAS83_003956	PF04568.7	Mitochondrial ATPase inhibitor, IATP
000016F|arrow	BAS83_003956	PF04568.7	Mitochondrial ATPase inhibitor, IATP
000016F|arrow	BAS83_003958	PF07851.8	TMPIT-like protein
000016F|arrow	BAS83_003960	PF12352.3	Snare region anchored in the vesicle membrane C-terminus
000016F|arrow	BAS83_003963	PF02265.11	S1/P1 Nuclease
000016F|arrow	BAS83_003964	PF00005.22	ABC transporter
000016F|arrow	BAS83_003964	PF00005.22	ABC transporter
000016F|arrow	BAS83_003964	PF00664.18	ABC transporter transmembrane region
000016F|arrow	BAS83_003964	PF00664.18	ABC transporter transmembrane region
000016F|arrow	BAS83_003965	PF02265.11	S1/P1 Nuclease
000016F|arrow	BAS83_003966	PF00005.22	ABC transporter
000016F|arrow	BAS83_003966	PF00005.22	ABC transporter
000016F|arrow	BAS83_003966	PF00664.18	ABC transporter transmembrane region
000016F|arrow	BAS83_003966	PF00664.18	ABC transporter transmembrane region
000016F|arrow	BAS83_003968	PF00097.20	Zinc finger, C3HC4 type (RING finger)
000016F|arrow	BAS83_003969	PF02184.11	HAT (Half-A-TPR) repeat
000016F|arrow	BAS83_003971	PF08030.7	Ferric reductase NAD binding domain
000016F|arrow	BAS83_003971	PF08022.7	FAD-binding domain
000016F|arrow	BAS83_003971	PF01794.14	Ferric reductase like transmembrane component
000016F|arrow	BAS83_003971	PF00970.19	Oxidoreductase FAD-binding domain
000016F|arrow	BAS83_003972	PF12799.2	Leucine Rich repeats (2 copies)
000016F|arrow	BAS83_003972	PF13504.1	Leucine rich repeat
000016F|arrow	BAS83_003972	PF13504.1	Leucine rich repeat
000016F|arrow	BAS83_003972	PF13504.1	Leucine rich repeat
000016F|arrow	BAS83_003972	PF13504.1	Leucine rich repeat
000016F|arrow	BAS83_003974	PF02020.13	eIF4-gamma/eIF5/eIF2-epsilon
000016F|arrow	BAS83_003975	PF00566.13	Rab-GTPase-TBC domain
000016F|arrow	BAS83_003978	PF00106.20	short chain dehydrogenase
000016F|arrow	BAS83_003978	PF13561.1	Enoyl-(Acyl carrier protein) reductase
000016F|arrow	BAS83_003978	PF08659.5	KR domain
000016F|arrow	BAS83_003981	PF01369.15	Sec7 domain
000016F|arrow	BAS83_003981	PF12783.2	Guanine nucleotide exchange factor in Golgi transport N-terminal
000016F|arrow	BAS83_003981	PF09324.5	Domain of unknown function (DUF1981)
000016F|arrow	BAS83_003982	PF01369.15	Sec7 domain
000016F|arrow	BAS83_003982	PF12783.2	Guanine nucleotide exchange factor in Golgi transport N-terminal
000016F|arrow	BAS83_003982	PF09324.5	Domain of unknown function (DUF1981)
000016F|arrow	BAS83_003983	PF00179.21	Ubiquitin-conjugating enzyme
000016F|arrow	BAS83_003984	PF07773.6	Protein of unknown function (DUF1619)
000016F|arrow	BAS83_003987	PF00036.27	EF hand
000016F|arrow	BAS83_003987	PF13499.1	EF-hand domain pair
000016F|arrow	BAS83_003987	PF13833.1	EF-hand domain pair
000016F|arrow	BAS83_003987	PF13405.1	EF-hand domain
000016F|arrow	BAS83_003988	PF14886.1	FAM183A and FAM183B related
000016F|arrow	BAS83_003989	PF00617.14	RasGEF domain
000016F|arrow	BAS83_003992	PF00078.22	Reverse transcriptase (RNA-dependent DNA polymerase)
000016F|arrow	BAS83_004000	PF00571.23	CBS domain
000016F|arrow	BAS83_004000	PF00571.23	CBS domain
000016F|arrow	BAS83_004000	PF00571.23	CBS domain
000016F|arrow	BAS83_004000	PF00564.19	PB1 domain
000016F|arrow	BAS83_004001	PF03707.11	Bacterial signalling protein N terminal repeat
000016F|arrow	BAS83_004002	PF00755.15	Choline/Carnitine o-acyltransferase
000016F|arrow	BAS83_004003	PF00324.16	Amino acid permease
000016F|arrow	BAS83_004003	PF13520.1	Amino acid permease
000016F|arrow	BAS83_004008	PF00665.21	Integrase core domain
000016F|arrow	BAS83_004010	PF00078.22	Reverse transcriptase (RNA-dependent DNA polymerase)
000016F|arrow	BAS83_004012	PF02128.10	Fungalysin metallopeptidase (M36)
000016F|arrow	BAS83_004013	PF02128.10	Fungalysin metallopeptidase (M36)
000016F|arrow	BAS83_004013	PF07504.8	Fungalysin/Thermolysin Propeptide Motif
000016F|arrow	BAS83_004014	PF00078.22	Reverse transcriptase (RNA-dependent DNA polymerase)
000016F|arrow	BAS83_004016	PF00324.16	Amino acid permease
000016F|arrow	BAS83_004016	PF13520.1	Amino acid permease
000016F|arrow	BAS83_004017	PF00787.19	PX domain
000016F|arrow	BAS83_004017	PF09325.5	Vps5 C terminal like
000016F|arrow	BAS83_004018	PF03663.9	Glycosyl hydrolase family 76
000016F|arrow	BAS83_004019	PF02265.11	S1/P1 Nuclease
000016F|arrow	BAS83_004020	PF02265.11	S1/P1 Nuclease
000016F|arrow	BAS83_004021	PF00227.21	Proteasome subunit
000016F|arrow	BAS83_004022	PF04055.16	Radical SAM superfamily
000016F|arrow	BAS83_004023	PF00702.21	haloacid dehalogenase-like hydrolase
000016F|arrow	BAS83_004023	PF00122.15	E1-E2 ATPase
000016F|arrow	BAS83_004023	PF12710.2	haloacid dehalogenase-like hydrolase
000016F|arrow	BAS83_004024	PF00096.21	Zinc finger, C2H2 type
000016F|arrow	BAS83_004024	PF00096.21	Zinc finger, C2H2 type
000016F|arrow	BAS83_004024	PF00096.21	Zinc finger, C2H2 type
000016F|arrow	BAS83_004024	PF13894.1	C2H2-type zinc finger
000016F|arrow	BAS83_004024	PF13894.1	C2H2-type zinc finger
000016F|arrow	BAS83_004024	PF13894.1	C2H2-type zinc finger
000016F|arrow	BAS83_004024	PF13894.1	C2H2-type zinc finger
000016F|arrow	BAS83_004026	PF05347.10	Complex 1 protein (LYR family)
000016F|arrow	BAS83_004026	PF13232.1	Complex1_LYR-like
000016F|arrow	BAS83_004027	PF01871.12	AMMECR1
000016F|arrow	BAS83_004029	PF07989.6	Microtubule associated
000016F|arrow	BAS83_004030	PF00179.21	Ubiquitin-conjugating enzyme
000016F|arrow	BAS83_004031	PF00318.15	Ribosomal protein S2
000016F|arrow	BAS83_004031	PF00318.15	Ribosomal protein S2
000016F|arrow	BAS83_004032	PF08389.7	Exportin 1-like protein
000016F|arrow	BAS83_004033	PF01428.11	AN1-like Zinc finger
000016F|arrow	BAS83_004035	PF00179.21	Ubiquitin-conjugating enzyme
000016F|arrow	BAS83_004036	PF01408.17	Oxidoreductase family, NAD-binding Rossmann fold
000016F|arrow	BAS83_004038	PF13639.1	Ring finger domain
000016F|arrow	BAS83_004038	PF12861.2	Anaphase-promoting complex subunit 11 RING-H2 finger
000016F|arrow	BAS83_004038	PF13923.1	Zinc finger, C3HC4 type (RING finger)
000016F|arrow	BAS83_004038	PF00097.20	Zinc finger, C3HC4 type (RING finger)
000016F|arrow	BAS83_004039	PF04699.9	ARP2/3 complex 16 kDa subunit (p16-Arc)
000016F|arrow	BAS83_004040	PF00808.18	Histone-like transcription factor (CBF/NF-Y) and archaeal histone
000016F|arrow	BAS83_004041	PF02878.11	Phosphoglucomutase/phosphomannomutase, alpha/beta/alpha domain I
000016F|arrow	BAS83_004041	PF02879.11	Phosphoglucomutase/phosphomannomutase, alpha/beta/alpha domain II
000016F|arrow	BAS83_004041	PF02880.11	Phosphoglucomutase/phosphomannomutase, alpha/beta/alpha domain III
000016F|arrow	BAS83_004041	PF00408.15	Phosphoglucomutase/phosphomannomutase, C-terminal domain
000016F|arrow	BAS83_004045	PF08385.7	Dynein heavy chain, N-terminal region 1
000016F|arrow	BAS83_004045	PF03028.10	Dynein heavy chain and region D6 of dynein motor
000016F|arrow	BAS83_004045	PF08393.8	Dynein heavy chain, N-terminal region 2
000016F|arrow	BAS83_004045	PF12774.2	Hydrolytic ATP binding site of dynein motor region D1
000016F|arrow	BAS83_004045	PF12777.2	Microtubule-binding stalk of dynein motor
000016F|arrow	BAS83_004045	PF12781.2	ATP-binding dynein motor region D5
000016F|arrow	BAS83_004045	PF12780.2	P-loop containing dynein motor region D4
000016F|arrow	BAS83_004045	PF07728.9	AAA domain (dynein-related subfamily)
000016F|arrow	BAS83_004045	PF07728.9	AAA domain (dynein-related subfamily)
000016F|arrow	BAS83_004045	PF12775.2	P-loop containing dynein motor region D3
000016F|arrow	BAS83_004063	PF05739.14	SNARE domain
000016F|arrow	BAS83_004063	PF00804.20	Syntaxin
000016F|arrow	BAS83_004064	PF06814.8	Lung seven transmembrane receptor
000016F|arrow	BAS83_004065	PF12171.3	Zinc-finger double-stranded RNA-binding
000016F|arrow	BAS83_004066	PF02666.10	Phosphatidylserine decarboxylase
000016F|arrow	BAS83_004066	PF00168.25	C2 domain
000016F|arrow	BAS83_004066	PF00168.25	C2 domain
000016F|arrow	BAS83_004068	PF09750.4	Alternative splicing regulator
000016F|arrow	BAS83_004071	PF00400.27	WD domain, G-beta repeat
000018F|arrow	BAS83_004258	PF00078.22	Reverse transcriptase (RNA-dependent DNA polymerase)
000018F|arrow	BAS83_004260	PF00078.22	Reverse transcriptase (RNA-dependent DNA polymerase)
000018F|arrow	BAS83_004269	PF03114.13	BAR domain
000018F|arrow	BAS83_004269	PF03114.13	BAR domain
000018F|arrow	BAS83_004270	PF00071.17	Ras family
000018F|arrow	BAS83_004270	PF08477.8	Miro-like protein
000018F|arrow	BAS83_004270	PF00025.16	ADP-ribosylation factor family
000018F|arrow	BAS83_004270	PF01926.18	50S ribosome-binding GTPase
000018F|arrow	BAS83_004271	PF04116.8	Fatty acid hydroxylase superfamily
000018F|arrow	BAS83_004272	PF13812.1	Pentatricopeptide repeat domain
000018F|arrow	BAS83_004273	PF13812.1	Pentatricopeptide repeat domain
000018F|arrow	BAS83_004273	PF13812.1	Pentatricopeptide repeat domain
000018F|arrow	BAS83_004273	PF13812.1	Pentatricopeptide repeat domain
000018F|arrow	BAS83_004273	PF01535.15	PPR repeat
000018F|arrow	BAS83_004274	PF00249.26	Myb-like DNA-binding domain
000018F|arrow	BAS83_004274	PF13921.1	Myb-like DNA-binding domain
000018F|arrow	BAS83_004275	PF13868.1	Tumour suppressor, Mitostatin
000018F|arrow	BAS83_004280	PF00804.20	Syntaxin
000018F|arrow	BAS83_004280	PF05739.14	SNARE domain
000018F|arrow	BAS83_004281	PF03121.10	Herpesviridae UL52/UL70 DNA primase
000018F|arrow	BAS83_004283	PF13414.1	TPR repeat
000018F|arrow	BAS83_004283	PF13414.1	TPR repeat
000018F|arrow	BAS83_004283	PF07719.12	Tetratricopeptide repeat
000018F|arrow	BAS83_004283	PF07719.12	Tetratricopeptide repeat
000018F|arrow	BAS83_004283	PF00515.23	Tetratricopeptide repeat
000018F|arrow	BAS83_004283	PF13432.1	Tetratricopeptide repeat
000018F|arrow	BAS83_004283	PF13431.1	Tetratricopeptide repeat
000018F|arrow	BAS83_004283	PF14559.1	Tetratricopeptide repeat
000018F|arrow	BAS83_004283	PF13181.1	Tetratricopeptide repeat
000018F|arrow	BAS83_004288	PF00587.20	tRNA synthetase class II core domain (G, H, P, S and T)
000018F|arrow	BAS83_004290	PF00023.25	Ankyrin repeat
000018F|arrow	BAS83_004291	PF00078.22	Reverse transcriptase (RNA-dependent DNA polymerase)
000018F|arrow	BAS83_004292	PF03643.10	Vacuolar protein sorting-associated protein 26
000018F|arrow	BAS83_004293	PF02128.10	Fungalysin metallopeptidase (M36)
000018F|arrow	BAS83_004293	PF07504.8	Fungalysin/Thermolysin Propeptide Motif
000018F|arrow	BAS83_004295	PF00078.22	Reverse transcriptase (RNA-dependent DNA polymerase)
000018F|arrow	BAS83_004299	PF00067.17	Cytochrome P450
000018F|arrow	BAS83_004302	PF01061.19	ABC-2 type transporter
000018F|arrow	BAS83_004302	PF00005.22	ABC transporter
000018F|arrow	BAS83_004303	PF00005.22	ABC transporter
000018F|arrow	BAS83_004304	PF07933.9	Protein of unknown function (DUF1681)
000018F|arrow	BAS83_004320	PF00078.22	Reverse transcriptase (RNA-dependent DNA polymerase)
000018F|arrow	BAS83_004323	PF01194.12	RNA polymerases N / 8 kDa subunit
000018F|arrow	BAS83_004325	PF00587.20	tRNA synthetase class II core domain (G, H, P, S and T)
000018F|arrow	BAS83_004328	PF00588.14	SpoU rRNA Methylase family
000018F|arrow	BAS83_004329	PF00996.13	GDP dissociation inhibitor
000018F|arrow	BAS83_004334	PF03062.14	MBOAT, membrane-bound O-acyltransferase family
000018F|arrow	BAS83_004335	PF00400.27	WD domain, G-beta repeat
000018F|arrow	BAS83_004335	PF00400.27	WD domain, G-beta repeat
000018F|arrow	BAS83_004335	PF00400.27	WD domain, G-beta repeat
000018F|arrow	BAS83_004335	PF07304.6	Steroid receptor RNA activator (SRA1)
000018F|arrow	BAS83_004336	PF03062.14	MBOAT, membrane-bound O-acyltransferase family
000018F|arrow	BAS83_004336	PF13813.1	Membrane bound O-acyl transferase family
000018F|arrow	BAS83_004337	PF04937.10	Protein of unknown function (DUF 659)
000018F|arrow	BAS83_004337	PF05699.9	hAT family C-terminal dimerisation region
000018F|arrow	BAS83_004339	PF08645.6	Polynucleotide kinase 3 phosphatase
000018F|arrow	BAS83_004339	PF13671.1	AAA domain
000018F|arrow	BAS83_004346	PF13639.1	Ring finger domain
000018F|arrow	BAS83_004346	PF12678.2	RING-H2 zinc finger
000018F|arrow	BAS83_004346	PF13923.1	Zinc finger, C3HC4 type (RING finger)
000018F|arrow	BAS83_004346	PF13920.1	Zinc finger, C3HC4 type (RING finger)
000018F|arrow	BAS83_004346	PF00097.20	Zinc finger, C3HC4 type (RING finger)
000018F|arrow	BAS83_004346	PF14634.1	zinc-RING finger domain
000018F|arrow	BAS83_004348	PF00488.16	MutS domain V
000018F|arrow	BAS83_004348	PF05192.13	MutS domain III
000018F|arrow	BAS83_004348	PF05188.12	MutS domain II
000018F|arrow	BAS83_004348	PF05190.13	MutS family domain IV
000018F|arrow	BAS83_004350	PF00533.21	BRCA1 C Terminus (BRCT) domain
000018F|arrow	BAS83_004352	PF00005.22	ABC transporter
000018F|arrow	BAS83_004352	PF00005.22	ABC transporter
000018F|arrow	BAS83_004352	PF00664.18	ABC transporter transmembrane region
000018F|arrow	BAS83_004352	PF00664.18	ABC transporter transmembrane region
000018F|arrow	BAS83_004355	PF10257.4	Retinoic acid induced 16-like protein
000018F|arrow	BAS83_004356	PF00621.15	RhoGEF domain
000018F|arrow	BAS83_004356	PF00621.15	RhoGEF domain
000018F|arrow	BAS83_004357	PF03985.8	Paf1
000018F|arrow	BAS83_004361	PF02128.10	Fungalysin metallopeptidase (M36)
000018F|arrow	BAS83_004361	PF07504.8	Fungalysin/Thermolysin Propeptide Motif
000018F|arrow	BAS83_004363	PF00078.22	Reverse transcriptase (RNA-dependent DNA polymerase)
000018F|arrow	BAS83_004367	PF02128.10	Fungalysin metallopeptidase (M36)
000018F|arrow	BAS83_004367	PF07504.8	Fungalysin/Thermolysin Propeptide Motif
000018F|arrow	BAS83_004369	PF00078.22	Reverse transcriptase (RNA-dependent DNA polymerase)
000018F|arrow	BAS83_004370	PF00078.22	Reverse transcriptase (RNA-dependent DNA polymerase)
000018F|arrow	BAS83_004373	PF02128.10	Fungalysin metallopeptidase (M36)
000018F|arrow	BAS83_004374	PF02128.10	Fungalysin metallopeptidase (M36)
000018F|arrow	BAS83_004374	PF07504.8	Fungalysin/Thermolysin Propeptide Motif
000018F|arrow	BAS83_004375	PF00069.20	Protein kinase domain
000018F|arrow	BAS83_004375	PF07714.12	Protein tyrosine kinase
000018F|arrow	BAS83_004375	PF00433.19	Protein kinase C terminal domain
000018F|arrow	BAS83_004376	PF07406.6	NICE-3 protein
000018F|arrow	BAS83_004377	PF06522.6	NADH-ubiquinone reductase complex 1 MLRQ subunit
000018F|arrow	BAS83_004378	PF02037.22	SAP domain
000018F|arrow	BAS83_004378	PF02037.22	SAP domain
000018F|arrow	BAS83_004378	PF02037.22	SAP domain
000018F|arrow	BAS83_004378	PF02037.22	SAP domain
000018F|arrow	BAS83_004378	PF02037.22	SAP domain
000018F|arrow	BAS83_004378	PF02037.22	SAP domain
000018F|arrow	BAS83_004378	PF02037.22	SAP domain
000018F|arrow	BAS83_004378	PF02037.22	SAP domain
000018F|arrow	BAS83_004378	PF02037.22	SAP domain
000018F|arrow	BAS83_004378	PF02037.22	SAP domain
000018F|arrow	BAS83_004380	PF00264.15	Common central domain of tyrosinase
000018F|arrow	BAS83_004381	PF00122.15	E1-E2 ATPase
000018F|arrow	BAS83_004381	PF00122.15	E1-E2 ATPase
000018F|arrow	BAS83_004381	PF00702.21	haloacid dehalogenase-like hydrolase
000018F|arrow	BAS83_004381	PF13246.1	Putative hydrolase of sodium-potassium ATPase alpha subunit
000018F|arrow	BAS83_004381	PF12710.2	haloacid dehalogenase-like hydrolase
000018F|arrow	BAS83_004381	PF00690.21	Cation transporter/ATPase, N-terminus
000018F|arrow	BAS83_004381	PF00689.16	Cation transporting ATPase, C-terminus
000018F|arrow	BAS83_004381	PF08282.7	haloacid dehalogenase-like hydrolase
000018F|arrow	BAS83_004382	PF06963.7	Ferroportin1 (FPN1)
000018F|arrow	BAS83_004383	PF13012.1	Maintenance of mitochondrial structure and function
000018F|arrow	BAS83_004383	PF01398.16	JAB1/Mov34/MPN/PAD-1 ubiquitin protease
000018F|arrow	BAS83_004384	PF15247.1	Histone RNA hairpin-binding protein RNA-binding domain
000018F|arrow	BAS83_004385	PF08393.8	Dynein heavy chain, N-terminal region 2
000018F|arrow	BAS83_004385	PF08385.7	Dynein heavy chain, N-terminal region 1
000018F|arrow	BAS83_004385	PF12774.2	Hydrolytic ATP binding site of dynein motor region D1
000018F|arrow	BAS83_004386	PF03028.10	Dynein heavy chain and region D6 of dynein motor
000018F|arrow	BAS83_004386	PF12780.2	P-loop containing dynein motor region D4
000018F|arrow	BAS83_004386	PF12777.2	Microtubule-binding stalk of dynein motor
000018F|arrow	BAS83_004386	PF12781.2	ATP-binding dynein motor region D5
000018F|arrow	BAS83_004386	PF12775.2	P-loop containing dynein motor region D3
000018F|arrow	BAS83_004386	PF07728.9	AAA domain (dynein-related subfamily)
000018F|arrow	BAS83_004388	PF00782.15	Dual specificity phosphatase, catalytic domain
000018F|arrow	BAS83_004390	PF00704.23	Glycosyl hydrolases family 18
000018F|arrow	BAS83_004392	PF13185.1	GAF domain
000018F|arrow	BAS83_004392	PF01590.21	GAF domain
000018F|arrow	BAS83_004394	PF01846.14	FF domain
000018F|arrow	BAS83_004394	PF01846.14	FF domain
000018F|arrow	BAS83_004394	PF01846.14	FF domain
000018F|arrow	BAS83_004394	PF00397.21	WW domain
000018F|arrow	BAS83_004395	PF06248.8	Centromere/kinetochore Zw10
000018F|arrow	BAS83_004395	PF06248.8	Centromere/kinetochore Zw10
000018F|arrow	BAS83_004397	PF00676.15	Dehydrogenase E1 component
000018F|arrow	BAS83_004399	PF00078.22	Reverse transcriptase (RNA-dependent DNA polymerase)
000018F|arrow	BAS83_004405	PF02265.11	S1/P1 Nuclease
000018F|arrow	BAS83_004406	PF13499.1	EF-hand domain pair
000018F|arrow	BAS83_004406	PF13405.1	EF-hand domain
000018F|arrow	BAS83_004407	PF08449.6	UAA transporter family
000018F|arrow	BAS83_004407	PF04142.10	Nucleotide-sugar transporter
000018F|arrow	BAS83_004407	PF00892.15	EamA-like transporter family
000018F|arrow	BAS83_004408	PF08588.5	Protein of unknown function (DUF1769)
000018F|arrow	BAS83_004408	PF08588.5	Protein of unknown function (DUF1769)
000018F|arrow	BAS83_004409	PF01246.15	Ribosomal protein L24e
000018F|arrow	BAS83_004411	PF02128.10	Fungalysin metallopeptidase (M36)
000018F|arrow	BAS83_004411	PF07504.8	Fungalysin/Thermolysin Propeptide Motif
000018F|arrow	BAS83_004412	PF12813.2	XPG domain containing
000018F|arrow	BAS83_004415	PF00665.21	Integrase core domain
000018F|arrow	BAS83_004415	PF00078.22	Reverse transcriptase (RNA-dependent DNA polymerase)
000018F|arrow	BAS83_004415	PF13650.1	Aspartyl protease
000018F|arrow	BAS83_004417	PF00078.22	Reverse transcriptase (RNA-dependent DNA polymerase)
000018F|arrow	BAS83_004417	PF13650.1	Aspartyl protease
000018F|arrow	BAS83_004418	PF00665.21	Integrase core domain
000020F|arrow	BAS83_004561	PF02128.10	Fungalysin metallopeptidase (M36)
000020F|arrow	BAS83_004562	PF00078.22	Reverse transcriptase (RNA-dependent DNA polymerase)
000020F|arrow	BAS83_004570	PF09280.6	XPC-binding domain
000020F|arrow	BAS83_004570	PF00627.26	UBA/TS-N domain
000020F|arrow	BAS83_004570	PF00627.26	UBA/TS-N domain
000020F|arrow	BAS83_004570	PF00240.18	Ubiquitin family
000020F|arrow	BAS83_004571	PF02516.9	Oligosaccharyl transferase STT3 subunit
000020F|arrow	BAS83_004573	PF05285.7	SDA1
000020F|arrow	BAS83_004573	PF08158.7	NUC130/3NT domain
000020F|arrow	BAS83_004574	PF04511.10	Der1-like family
000020F|arrow	BAS83_004576	PF01255.14	Putative undecaprenyl diphosphate synthase
000020F|arrow	BAS83_004577	PF00069.20	Protein kinase domain
000020F|arrow	BAS83_004577	PF07714.12	Protein tyrosine kinase
000020F|arrow	BAS83_004578	PF12812.2	PDZ-like domain
000020F|arrow	BAS83_004578	PF13365.1	Trypsin-like peptidase domain
000020F|arrow	BAS83_004579	PF05918.6	Apoptosis inhibitory protein 5 (API5)
000020F|arrow	BAS83_004580	PF00639.16	PPIC-type PPIASE domain
000020F|arrow	BAS83_004580	PF13616.1	PPIC-type PPIASE domain
000020F|arrow	BAS83_004580	PF00397.21	WW domain
000020F|arrow	BAS83_004581	PF00254.23	FKBP-type peptidyl-prolyl cis-trans isomerase
000020F|arrow	BAS83_004581	PF13414.1	TPR repeat
000020F|arrow	BAS83_004581	PF00515.23	Tetratricopeptide repeat
000020F|arrow	BAS83_004587	PF01851.17	Proteasome/cyclosome repeat
000020F|arrow	BAS83_004587	PF01851.17	Proteasome/cyclosome repeat
000020F|arrow	BAS83_004587	PF01851.17	Proteasome/cyclosome repeat
000020F|arrow	BAS83_004590	PF05914.7	RIB43A
000020F|arrow	BAS83_004591	PF01522.16	Polysaccharide deacetylase
000020F|arrow	BAS83_004593	PF03164.9	Trafficking protein Mon1
000020F|arrow	BAS83_004603	PF02128.10	Fungalysin metallopeptidase (M36)
000020F|arrow	BAS83_004603	PF07504.8	Fungalysin/Thermolysin Propeptide Motif
000020F|arrow	BAS83_004604	PF03169.10	OPT oligopeptide transporter protein
000020F|arrow	BAS83_004605	PF03169.10	OPT oligopeptide transporter protein
000020F|arrow	BAS83_004606	PF03572.13	Peptidase family S41
000020F|arrow	BAS83_004609	PF04145.10	Ctr copper transporter family
000020F|arrow	BAS83_004610	PF03164.9	Trafficking protein Mon1
000020F|arrow	BAS83_004612	PF01522.16	Polysaccharide deacetylase
000020F|arrow	BAS83_004613	PF03169.10	OPT oligopeptide transporter protein
000020F|arrow	BAS83_004613	PF03169.10	OPT oligopeptide transporter protein
000020F|arrow	BAS83_004614	PF03169.10	OPT oligopeptide transporter protein
000020F|arrow	BAS83_004617	PF00160.16	Cyclophilin type peptidyl-prolyl cis-trans isomerase/CLD
000020F|arrow	BAS83_004617	PF00160.16	Cyclophilin type peptidyl-prolyl cis-trans isomerase/CLD
000020F|arrow	BAS83_004618	PF00076.17	RNA recognition motif. (a.k.a. RRM, RBD, or RNP domain)
000020F|arrow	BAS83_004618	PF00076.17	RNA recognition motif. (a.k.a. RRM, RBD, or RNP domain)
000020F|arrow	BAS83_004618	PF14259.1	RNA recognition motif (a.k.a. RRM, RBD, or RNP domain)
000020F|arrow	BAS83_004618	PF14259.1	RNA recognition motif (a.k.a. RRM, RBD, or RNP domain)
000020F|arrow	BAS83_004618	PF13893.1	RNA recognition motif. (a.k.a. RRM, RBD, or RNP domain)
000020F|arrow	BAS83_004619	PF05856.7	ARP2/3 complex 20 kDa subunit (ARPC4)
000020F|arrow	BAS83_004620	PF13639.1	Ring finger domain
000020F|arrow	BAS83_004620	PF12678.2	RING-H2 zinc finger
000020F|arrow	BAS83_004620	PF00097.20	Zinc finger, C3HC4 type (RING finger)
000020F|arrow	BAS83_004621	PF00254.23	FKBP-type peptidyl-prolyl cis-trans isomerase
000020F|arrow	BAS83_004621	PF00254.23	FKBP-type peptidyl-prolyl cis-trans isomerase
000020F|arrow	BAS83_004622	PF00078.22	Reverse transcriptase (RNA-dependent DNA polymerase)
000020F|arrow	BAS83_004622	PF14529.1	Endonuclease-reverse transcriptase
000020F|arrow	BAS83_004624	PF00078.22	Reverse transcriptase (RNA-dependent DNA polymerase)
000020F|arrow	BAS83_004625	PF13650.1	Aspartyl protease
000020F|arrow	BAS83_004627	PF00665.21	Integrase core domain
000020F|arrow	BAS83_004629	PF13650.1	Aspartyl protease
000020F|arrow	BAS83_004634	PF00098.18	Zinc knuckle
000020F|arrow	BAS83_004640	PF09139.6	Mitochondrial matrix Mmp37
000020F|arrow	BAS83_004642	PF01967.16	MoaC family
000020F|arrow	BAS83_004642	PF06463.8	Molybdenum Cofactor Synthesis C
000020F|arrow	BAS83_004642	PF04055.16	Radical SAM superfamily
000020F|arrow	BAS83_004642	PF13353.1	4Fe-4S single cluster domain
000020F|arrow	BAS83_004642	PF13394.1	4Fe-4S single cluster domain
000020F|arrow	BAS83_004643	PF00069.20	Protein kinase domain
000020F|arrow	BAS83_004643	PF07714.12	Protein tyrosine kinase
000020F|arrow	BAS83_004643	PF14531.1	Kinase-like
000020F|arrow	BAS83_004644	PF03493.13	Calcium-activated BK potassium channel alpha subunit
000020F|arrow	BAS83_004644	PF07885.11	Ion channel
000020F|arrow	BAS83_004646	PF09295.5	ChAPs (Chs5p-Arf1p-binding proteins)
000020F|arrow	BAS83_004647	PF05859.7	Mis12 protein
000020F|arrow	BAS83_004648	PF00230.15	Major intrinsic protein
000020F|arrow	BAS83_004650	PF13499.1	EF-hand domain pair
000020F|arrow	BAS83_004650	PF13405.1	EF-hand domain
000020F|arrow	BAS83_004650	PF08355.7	EF hand associated
000020F|arrow	BAS83_004650	PF08356.7	EF hand associated
000020F|arrow	BAS83_004651	PF00621.15	RhoGEF domain
000020F|arrow	BAS83_004651	PF00620.22	RhoGAP domain
000020F|arrow	BAS83_004652	PF05160.8	DSS1/SEM1 family
000020F|arrow	BAS83_004656	PF10252.4	Casein kinase substrate phosphoprotein PP28
000020F|arrow	BAS83_004657	PF00696.23	Amino acid kinase family
000020F|arrow	BAS83_004657	PF01842.20	ACT domain
000020F|arrow	BAS83_004657	PF13840.1	ACT domain
000020F|arrow	BAS83_004658	PF02036.12	SCP-2 sterol transfer family
000020F|arrow	BAS83_004659	PF10493.4	Rough deal protein C-terminal region
000020F|arrow	BAS83_004659	PF10493.4	Rough deal protein C-terminal region
000020F|arrow	BAS83_004660	PF13638.1	PIN domain
000020F|arrow	BAS83_004661	PF03982.8	Diacylglycerol acyltransferase
000020F|arrow	BAS83_004663	PF07160.7	Protein of unknown function (DUF1395)
000020F|arrow	BAS83_004664	PF08617.5	Kinase binding protein CGI-121
000020F|arrow	BAS83_004665	PF00071.17	Ras family
000020F|arrow	BAS83_004665	PF08477.8	Miro-like protein
000020F|arrow	BAS83_004667	PF01504.13	Phosphatidylinositol-4-phosphate 5-Kinase
000020F|arrow	BAS83_004668	PF02493.15	MORN repeat
000020F|arrow	BAS83_004668	PF02493.15	MORN repeat
000020F|arrow	BAS83_004668	PF02493.15	MORN repeat
000020F|arrow	BAS83_004668	PF02493.15	MORN repeat
000020F|arrow	BAS83_004668	PF02493.15	MORN repeat
000020F|arrow	BAS83_004668	PF02493.15	MORN repeat
000020F|arrow	BAS83_004668	PF02493.15	MORN repeat
000020F|arrow	BAS83_004669	PF07992.9	Pyridine nucleotide-disulphide oxidoreductase
000020F|arrow	BAS83_004669	PF00070.22	Pyridine nucleotide-disulphide oxidoreductase
000020F|arrow	BAS83_004669	PF00070.22	Pyridine nucleotide-disulphide oxidoreductase
000020F|arrow	BAS83_004669	PF00355.21	Rieske [2Fe-2S] domain
000020F|arrow	BAS83_004669	PF13738.1	Pyridine nucleotide-disulphide oxidoreductase
000020F|arrow	BAS83_004669	PF14759.1	Reductase C-terminal
000020F|arrow	BAS83_004673	PF00483.18	Nucleotidyl transferase
000020F|arrow	BAS83_004673	PF00132.19	Bacterial transferase hexapeptide (six repeats)
000020F|arrow	BAS83_004674	PF13893.1	RNA recognition motif. (a.k.a. RRM, RBD, or RNP domain)
000020F|arrow	BAS83_004675	PF00069.20	Protein kinase domain
000020F|arrow	BAS83_004675	PF07714.12	Protein tyrosine kinase
000020F|arrow	BAS83_004681	PF00078.22	Reverse transcriptase (RNA-dependent DNA polymerase)
000020F|arrow	BAS83_004682	PF00235.14	Profilin
000020F|arrow	BAS83_004683	PF08569.6	Mo25-like
000020F|arrow	BAS83_004684	PF07393.6	Exocyst complex component Sec10
000020F|arrow	BAS83_004684	PF07393.6	Exocyst complex component Sec10
000020F|arrow	BAS83_004685	PF00579.20	tRNA synthetases class I (W and Y)
000020F|arrow	BAS83_004685	PF01588.15	Putative tRNA binding domain
000020F|arrow	BAS83_004687	PF10191.4	Golgi complex component 7 (COG7)
000020F|arrow	BAS83_004688	PF02939.11	UcrQ family
000020F|arrow	BAS83_004689	PF00327.15	Ribosomal protein L30p/L7e
000020F|arrow	BAS83_004692	PF10156.4	Subunit 17 of Mediator complex
000020F|arrow	BAS83_004693	PF08433.5	Chromatin associated protein KTI12
000020F|arrow	BAS83_004694	PF00069.20	Protein kinase domain
000020F|arrow	BAS83_004694	PF07714.12	Protein tyrosine kinase
000020F|arrow	BAS83_004695	PF01873.12	Domain found in IF2B/IF5
000020F|arrow	BAS83_004695	PF02020.13	eIF4-gamma/eIF5/eIF2-epsilon
000020F|arrow	BAS83_004696	PF00004.24	ATPase family associated with various cellular activities (AAA)
000020F|arrow	BAS83_004696	PF07728.9	AAA domain (dynein-related subfamily)
000020F|arrow	BAS83_004696	PF07724.9	AAA domain (Cdc48 subfamily)
000020F|arrow	BAS83_004696	PF05496.7	Holliday junction DNA helicase ruvB N-terminus
000020F|arrow	BAS83_004697	PF06159.8	Protein of unknown function (DUF974)
000020F|arrow	BAS83_004698	PF09802.4	Preprotein translocase subunit Sec66
000020F|arrow	BAS83_004699	PF00069.20	Protein kinase domain
000020F|arrow	BAS83_004699	PF07714.12	Protein tyrosine kinase
000020F|arrow	BAS83_004700	PF13847.1	Methyltransferase domain
000020F|arrow	BAS83_004700	PF12847.2	Methyltransferase domain
000020F|arrow	BAS83_004700	PF08241.7	Methyltransferase domain
000020F|arrow	BAS83_004700	PF06325.8	Ribosomal protein L11 methyltransferase (PrmA)
000020F|arrow	BAS83_004700	PF13659.1	Methyltransferase domain
000020F|arrow	BAS83_004700	PF05175.9	Methyltransferase small domain
000020F|arrow	BAS83_004701	PF00078.22	Reverse transcriptase (RNA-dependent DNA polymerase)
000020F|arrow	BAS83_004704	PF13650.1	Aspartyl protease
000020F|arrow	BAS83_004706	PF00078.22	Reverse transcriptase (RNA-dependent DNA polymerase)
000020F|arrow	BAS83_004706	PF00665.21	Integrase core domain
000020F|arrow	BAS83_004706	PF13650.1	Aspartyl protease
000020F|arrow	BAS83_004710	PF00665.21	Integrase core domain
000020F|arrow	BAS83_004711	PF00078.22	Reverse transcriptase (RNA-dependent DNA polymerase)
000020F|arrow	BAS83_004712	PF13650.1	Aspartyl protease
000029F|arrow	BAS83_005874	PF00441.19	Acyl-CoA dehydrogenase, C-terminal domain
000029F|arrow	BAS83_005874	PF02770.14	Acyl-CoA dehydrogenase, middle domain
000029F|arrow	BAS83_005874	PF02771.11	Acyl-CoA dehydrogenase, N-terminal domain
000029F|arrow	BAS83_005874	PF08028.6	Acyl-CoA dehydrogenase, C-terminal domain
000029F|arrow	BAS83_005875	PF00999.16	Sodium/hydrogen exchanger family
000029F|arrow	BAS83_005886	PF02045.10	CCAAT-binding transcription factor (CBF-B/NF-YA) subunit B
000029F|arrow	BAS83_005886	PF02045.10	CCAAT-binding transcription factor (CBF-B/NF-YA) subunit B
000029F|arrow	BAS83_005886	PF02045.10	CCAAT-binding transcription factor (CBF-B/NF-YA) subunit B
000029F|arrow	BAS83_005888	PF00583.19	Acetyltransferase (GNAT) family
000029F|arrow	BAS83_005888	PF13673.1	Acetyltransferase (GNAT) domain
000029F|arrow	BAS83_005889	PF01699.19	Sodium/calcium exchanger protein
000029F|arrow	BAS83_005889	PF01699.19	Sodium/calcium exchanger protein
000029F|arrow	BAS83_005890	PF01380.17	SIS domain
000029F|arrow	BAS83_005890	PF01380.17	SIS domain
000029F|arrow	BAS83_005890	PF00310.16	Glutamine amidotransferases class-II
000029F|arrow	BAS83_005890	PF13522.1	Glutamine amidotransferase domain
000029F|arrow	BAS83_005890	PF13537.1	Glutamine amidotransferase domain
000029F|arrow	BAS83_005890	PF13230.1	Glutamine amidotransferases class-II
000029F|arrow	BAS83_005891	PF01466.14	Skp1 family, dimerisation domain
000029F|arrow	BAS83_005891	PF03931.10	Skp1 family, tetramerisation domain
000029F|arrow	BAS83_005894	PF01909.18	Nucleotidyltransferase domain
000029F|arrow	BAS83_005895	PF01868.11	Domain of unknown function UPF0086
000029F|arrow	BAS83_005906	PF09825.4	Biotin-protein ligase, N terminal
000029F|arrow	BAS83_005906	PF09825.4	Biotin-protein ligase, N terminal
000029F|arrow	BAS83_005906	PF09825.4	Biotin-protein ligase, N terminal
000029F|arrow	BAS83_005906	PF03099.14	Biotin/lipoate A/B protein ligase family
000029F|arrow	BAS83_005907	PF02128.10	Fungalysin metallopeptidase (M36)
000029F|arrow	BAS83_005908	PF02128.10	Fungalysin metallopeptidase (M36)
000029F|arrow	BAS83_005908	PF07504.8	Fungalysin/Thermolysin Propeptide Motif
000029F|arrow	BAS83_005908	PF04886.7	PT repeat
000029F|arrow	BAS83_005909	PF00078.22	Reverse transcriptase (RNA-dependent DNA polymerase)
000029F|arrow	BAS83_005911	PF00078.22	Reverse transcriptase (RNA-dependent DNA polymerase)
000029F|arrow	BAS83_005911	PF00078.22	Reverse transcriptase (RNA-dependent DNA polymerase)
000029F|arrow	BAS83_005914	PF00078.22	Reverse transcriptase (RNA-dependent DNA polymerase)
000029F|arrow	BAS83_005916	PF01522.16	Polysaccharide deacetylase
000029F|arrow	BAS83_005917	PF14200.1	Ricin-type beta-trefoil lectin domain-like
000029F|arrow	BAS83_005917	PF14587.1	O-Glycosyl hydrolase family 30
000029F|arrow	BAS83_005917	PF00652.17	Ricin-type beta-trefoil lectin domain
000029F|arrow	BAS83_005919	PF00149.23	Calcineurin-like phosphoesterase
000029F|arrow	BAS83_005926	PF09736.4	Pre-mRNA-splicing factor of RES complex
000029F|arrow	BAS83_005928	PF00176.18	SNF2 family N-terminal domain
000029F|arrow	BAS83_005928	PF00271.26	Helicase conserved C-terminal domain
000029F|arrow	BAS83_005928	PF13923.1	Zinc finger, C3HC4 type (RING finger)
000029F|arrow	BAS83_005928	PF13639.1	Ring finger domain
000029F|arrow	BAS83_005928	PF00097.20	Zinc finger, C3HC4 type (RING finger)
000029F|arrow	BAS83_005928	PF13920.1	Zinc finger, C3HC4 type (RING finger)
000029F|arrow	BAS83_005928	PF11789.3	Zinc-finger of the MIZ type in Nse subunit
000029F|arrow	BAS83_005929	PF00004.24	ATPase family associated with various cellular activities (AAA)
000029F|arrow	BAS83_005929	PF13173.1	AAA domain
000029F|arrow	BAS83_005929	PF05496.7	Holliday junction DNA helicase ruvB N-terminus
000029F|arrow	BAS83_005930	PF04117.7	Mpv17 / PMP22 family
000029F|arrow	BAS83_005935	PF13650.1	Aspartyl protease
000029F|arrow	BAS83_005939	PF08616.5	Stabilization of polarity axis
000029F|arrow	BAS83_005940	PF04117.7	Mpv17 / PMP22 family
000029F|arrow	BAS83_005942	PF01435.13	Peptidase family M48
000029F|arrow	BAS83_005944	PF00078.22	Reverse transcriptase (RNA-dependent DNA polymerase)
000029F|arrow	BAS83_005945	PF02128.10	Fungalysin metallopeptidase (M36)
000029F|arrow	BAS83_005949	PF03572.13	Peptidase family S41
000029F|arrow	BAS83_005953	PF03572.13	Peptidase family S41
000029F|arrow	BAS83_005955	PF00096.21	Zinc finger, C2H2 type
000029F|arrow	BAS83_005955	PF00096.21	Zinc finger, C2H2 type
000029F|arrow	BAS83_005955	PF00096.21	Zinc finger, C2H2 type
000029F|arrow	BAS83_005955	PF13465.1	Zinc-finger double domain
000029F|arrow	BAS83_005955	PF13465.1	Zinc-finger double domain
000029F|arrow	BAS83_005955	PF13894.1	C2H2-type zinc finger
000029F|arrow	BAS83_005955	PF13894.1	C2H2-type zinc finger
000029F|arrow	BAS83_005955	PF13894.1	C2H2-type zinc finger
000029F|arrow	BAS83_005955	PF12874.2	Zinc-finger of C2H2 type
000029F|arrow	BAS83_005956	PF00106.20	short chain dehydrogenase
000029F|arrow	BAS83_005957	PF00171.17	Aldehyde dehydrogenase family
000029F|arrow	BAS83_005958	PF11527.3	The ARF-like 2 binding protein BART
000029F|arrow	BAS83_005959	PF13383.1	Methyltransferase domain
000029F|arrow	BAS83_005959	PF05050.7	Methyltransferase FkbM domain
000029F|arrow	BAS83_005960	PF01070.13	FMN-dependent dehydrogenase
000029F|arrow	BAS83_005960	PF00173.23	Cytochrome b5-like Heme/Steroid binding domain
000029F|arrow	BAS83_005960	PF01645.12	Conserved region in glutamate synthase
000029F|arrow	BAS83_005969	PF00067.17	Cytochrome P450
000029F|arrow	BAS83_005970	PF08540.5	Hydroxymethylglutaryl-coenzyme A synthase C terminal
000029F|arrow	BAS83_005970	PF01154.12	Hydroxymethylglutaryl-coenzyme A synthase N terminal
000029F|arrow	BAS83_005972	PF00106.20	short chain dehydrogenase
000029F|arrow	BAS83_005972	PF13561.1	Enoyl-(Acyl carrier protein) reductase
000029F|arrow	BAS83_005972	PF08659.5	KR domain
000029F|arrow	BAS83_005973	PF10471.4	Anaphase-promoting complex APC subunit 1
000029F|arrow	BAS83_005974	PF02671.16	Paired amphipathic helix repeat
000029F|arrow	BAS83_005974	PF02671.16	Paired amphipathic helix repeat
000029F|arrow	BAS83_005974	PF02671.16	Paired amphipathic helix repeat
000029F|arrow	BAS83_005974	PF08295.7	Sin3 family co-repressor
000029F|arrow	BAS83_005975	PF01687.12	Riboflavin kinase
000029F|arrow	BAS83_005979	PF00078.22	Reverse transcriptase (RNA-dependent DNA polymerase)
000029F|arrow	BAS83_005980	PF02128.10	Fungalysin metallopeptidase (M36)
000029F|arrow	BAS83_005980	PF07504.8	Fungalysin/Thermolysin Propeptide Motif
000029F|arrow	BAS83_005981	PF00069.20	Protein kinase domain
000029F|arrow	BAS83_005981	PF00069.20	Protein kinase domain
000029F|arrow	BAS83_005982	PF00078.22	Reverse transcriptase (RNA-dependent DNA polymerase)
000029F|arrow	BAS83_005984	PF00069.20	Protein kinase domain
000029F|arrow	BAS83_005984	PF07714.12	Protein tyrosine kinase
000029F|arrow	BAS83_005985	PF00078.22	Reverse transcriptase (RNA-dependent DNA polymerase)
000029F|arrow	BAS83_005988	PF01150.12	GDA1/CD39 (nucleoside phosphatase) family
000029F|arrow	BAS83_005990	PF03966.11	Trm112p-like protein
000029F|arrow	BAS83_005992	PF03133.10	Tubulin-tyrosine ligase family
000029F|arrow	BAS83_005996	PF00403.21	Heavy-metal-associated domain
000029F|arrow	BAS83_005998	PF13646.1	HEAT repeats
000029F|arrow	BAS83_005999	PF09329.6	Primase zinc finger
000029F|arrow	BAS83_006000	PF00400.27	WD domain, G-beta repeat
000029F|arrow	BAS83_006000	PF00400.27	WD domain, G-beta repeat
000029F|arrow	BAS83_006000	PF00400.27	WD domain, G-beta repeat
000029F|arrow	BAS83_006000	PF00400.27	WD domain, G-beta repeat
000029F|arrow	BAS83_006000	PF00400.27	WD domain, G-beta repeat
000029F|arrow	BAS83_006000	PF00400.27	WD domain, G-beta repeat
000029F|arrow	BAS83_006003	PF00078.22	Reverse transcriptase (RNA-dependent DNA polymerase)
000029F|arrow	BAS83_006003	PF13650.1	Aspartyl protease
000029F|arrow	BAS83_006004	PF00665.21	Integrase core domain
000029F|arrow	BAS83_006008	PF13650.1	Aspartyl protease
000041F|arrow	BAS83_007294	PF00078.22	Reverse transcriptase (RNA-dependent DNA polymerase)
000041F|arrow	BAS83_007294	PF00078.22	Reverse transcriptase (RNA-dependent DNA polymerase)
000041F|arrow	BAS83_007298	PF08294.6	TIM21
000041F|arrow	BAS83_007300	PF09282.5	Mago binding
000041F|arrow	BAS83_007301	PF08423.6	Rad51
000041F|arrow	BAS83_007304	PF08294.6	TIM21
000041F|arrow	BAS83_007312	PF02265.11	S1/P1 Nuclease
000041F|arrow	BAS83_007313	PF14681.1	Uracil phosphoribosyltransferase
000041F|arrow	BAS83_007313	PF14681.1	Uracil phosphoribosyltransferase
000041F|arrow	BAS83_007314	PF12471.3	GTP cyclohydrolase N terminal
000041F|arrow	BAS83_007314	PF00925.15	GTP cyclohydrolase II
000041F|arrow	BAS83_007315	PF00171.17	Aldehyde dehydrogenase family
000041F|arrow	BAS83_007315	PF00171.17	Aldehyde dehydrogenase family
000041F|arrow	BAS83_007316	PF01282.14	Ribosomal protein S24e
000041F|arrow	BAS83_007317	PF00118.19	TCP-1/cpn60 chaperonin family
000041F|arrow	BAS83_007318	PF03221.11	Tc5 transposase DNA-binding domain
000041F|arrow	BAS83_007319	PF12353.3	Eukaryotic translation initiation factor 3 subunit G
000041F|arrow	BAS83_007319	PF00076.17	RNA recognition motif. (a.k.a. RRM, RBD, or RNP domain)
000041F|arrow	BAS83_007319	PF14259.1	RNA recognition motif (a.k.a. RRM, RBD, or RNP domain)
000041F|arrow	BAS83_007319	PF13893.1	RNA recognition motif. (a.k.a. RRM, RBD, or RNP domain)
000041F|arrow	BAS83_007320	PF00562.23	RNA polymerase Rpb2, domain 6
000041F|arrow	BAS83_007320	PF04563.10	RNA polymerase beta subunit
000041F|arrow	BAS83_007320	PF04565.11	RNA polymerase Rpb2, domain 3
000041F|arrow	BAS83_007320	PF06883.7	RNA polymerase I, Rpa2 specific domain
000041F|arrow	BAS83_007320	PF04561.9	RNA polymerase Rpb2, domain 2
000041F|arrow	BAS83_007320	PF04560.15	RNA polymerase Rpb2, domain 7
000041F|arrow	BAS83_007321	PF02518.21	Histidine kinase-, DNA gyrase B-, and HSP90-like ATPase
000041F|arrow	BAS83_007321	PF00072.19	Response regulator receiver domain
000041F|arrow	BAS83_007321	PF00512.20	His Kinase A (phospho-acceptor) domain
000041F|arrow	BAS83_007322	PF13414.1	TPR repeat
000041F|arrow	BAS83_007322	PF07719.12	Tetratricopeptide repeat
000041F|arrow	BAS83_007322	PF07719.12	Tetratricopeptide repeat
000041F|arrow	BAS83_007322	PF00515.23	Tetratricopeptide repeat
000041F|arrow	BAS83_007322	PF00515.23	Tetratricopeptide repeat
000041F|arrow	BAS83_007322	PF13181.1	Tetratricopeptide repeat
000041F|arrow	BAS83_007323	PF02889.11	Sec63 Brl domain
000041F|arrow	BAS83_007323	PF02889.11	Sec63 Brl domain
000041F|arrow	BAS83_007323	PF00270.24	DEAD/DEAH box helicase
000041F|arrow	BAS83_007323	PF00270.24	DEAD/DEAH box helicase
000041F|arrow	BAS83_007323	PF04851.10	Type III restriction enzyme, res subunit
000041F|arrow	BAS83_007323	PF04851.10	Type III restriction enzyme, res subunit
000041F|arrow	BAS83_007323	PF00271.26	Helicase conserved C-terminal domain
000041F|arrow	BAS83_007326	PF04718.10	Mitochondrial ATP synthase g subunit
000041F|arrow	BAS83_007328	PF00004.24	ATPase family associated with various cellular activities (AAA)
000041F|arrow	BAS83_007330	PF06428.6	GDP/GTP exchange factor Sec2p
000041F|arrow	BAS83_007331	PF08609.5	Nucleotide exchange factor Fes1
000041F|arrow	BAS83_007332	PF00578.16	AhpC/TSA family
000041F|arrow	BAS83_007332	PF08534.5	Redoxin
000041F|arrow	BAS83_007332	PF10417.4	C-terminal domain of 1-Cys peroxiredoxin
000041F|arrow	BAS83_007333	PF10296.4	Putative integral membrane protein conserved region (DUF2404)
000041F|arrow	BAS83_007337	PF10294.4	Putative methyltransferase
000041F|arrow	BAS83_007342	PF03572.13	Peptidase family S41
000041F|arrow	BAS83_007350	PF00078.22	Reverse transcriptase (RNA-dependent DNA polymerase)
000041F|arrow	BAS83_007356	PF00241.15	Cofilin/tropomyosin-type actin-binding protein
000041F|arrow	BAS83_007356	PF00241.15	Cofilin/tropomyosin-type actin-binding protein
000041F|arrow	BAS83_007357	PF04696.8	pinin/SDK/memA/ protein conserved region
000041F|arrow	BAS83_007358	PF00443.24	Ubiquitin carboxyl-terminal hydrolase
000041F|arrow	BAS83_007358	PF13423.1	Ubiquitin carboxyl-terminal hydrolase
000041F|arrow	BAS83_007359	PF02845.11	CUE domain
000041F|arrow	BAS83_007359	PF02845.11	CUE domain
000041F|arrow	BAS83_007359	PF08590.5	Domain of unknown function (DUF1771)
000041F|arrow	BAS83_007362	PF00078.22	Reverse transcriptase (RNA-dependent DNA polymerase)
000041F|arrow	BAS83_007370	PF01644.12	Chitin synthase
000041F|arrow	BAS83_007370	PF03142.10	Chitin synthase
000041F|arrow	BAS83_007370	PF13632.1	Glycosyl transferase family group 2
000041F|arrow	BAS83_007370	PF13641.1	Glycosyltransferase like family 2
000041F|arrow	BAS83_007379	PF03097.13	BRO1-like domain
000041F|arrow	BAS83_007379	PF13949.1	ALIX V-shaped domain binding to HIV
000041F|arrow	BAS83_007380	PF08238.7	Sel1 repeat
000041F|arrow	BAS83_007380	PF08238.7	Sel1 repeat
000041F|arrow	BAS83_007380	PF08238.7	Sel1 repeat
000041F|arrow	BAS83_007380	PF08238.7	Sel1 repeat
000041F|arrow	BAS83_007380	PF08238.7	Sel1 repeat
000041F|arrow	BAS83_007380	PF08238.7	Sel1 repeat
000041F|arrow	BAS83_007380	PF08238.7	Sel1 repeat
000041F|arrow	BAS83_007380	PF08238.7	Sel1 repeat
000041F|arrow	BAS83_007380	PF08238.7	Sel1 repeat
000041F|arrow	BAS83_007380	PF08238.7	Sel1 repeat
000041F|arrow	BAS83_007380	PF08238.7	Sel1 repeat
000041F|arrow	BAS83_007380	PF08238.7	Sel1 repeat
000041F|arrow	BAS83_007387	PF06201.8	PITH domain
000041F|arrow	BAS83_007388	PF09822.4	ABC-type uncharacterized transport system
000041F|arrow	BAS83_007389	PF00307.26	Calponin homology (CH) domain
000041F|arrow	BAS83_007390	PF06916.8	Protein of unknown function (DUF1279)
000041F|arrow	BAS83_007393	PF01644.12	Chitin synthase
000041F|arrow	BAS83_007393	PF08407.6	Chitin synthase N-terminal
000050F|arrow	BAS83_008086	PF00850.14	Histone deacetylase domain
000050F|arrow	BAS83_008087	PF03874.11	RNA polymerase Rpb4
000050F|arrow	BAS83_008089	PF13639.1	Ring finger domain
000050F|arrow	BAS83_008090	PF04433.12	SWIRM domain
000050F|arrow	BAS83_008091	PF08286.6	Spc24 subunit of Ndc80
000050F|arrow	BAS83_008092	PF00787.19	PX domain
000050F|arrow	BAS83_008094	PF00102.22	Protein-tyrosine phosphatase
000050F|arrow	BAS83_008095	PF00643.19	B-box zinc finger
000050F|arrow	BAS83_008095	PF00643.19	B-box zinc finger
000050F|arrow	BAS83_008095	PF00643.19	B-box zinc finger
000050F|arrow	BAS83_008095	PF00643.19	B-box zinc finger
000050F|arrow	BAS83_008096	PF01112.13	Asparaginase
000050F|arrow	BAS83_008098	PF01569.16	PAP2 superfamily
000050F|arrow	BAS83_008100	PF01535.15	PPR repeat
000050F|arrow	BAS83_008101	PF01423.17	LSM domain
000050F|arrow	BAS83_008102	PF01625.16	Peptide methionine sulfoxide reductase
000050F|arrow	BAS83_008102	PF00498.21	FHA domain
000050F|arrow	BAS83_008103	PF00753.22	Metallo-beta-lactamase superfamily
000050F|arrow	BAS83_008103	PF00515.23	Tetratricopeptide repeat
000050F|arrow	BAS83_008106	PF00078.22	Reverse transcriptase (RNA-dependent DNA polymerase)
000050F|arrow	BAS83_008106	PF00078.22	Reverse transcriptase (RNA-dependent DNA polymerase)
000050F|arrow	BAS83_008107	PF14529.1	Endonuclease-reverse transcriptase
000050F|arrow	BAS83_008107	PF03372.18	Endonuclease/Exonuclease/phosphatase family
000050F|arrow	BAS83_008109	PF00078.22	Reverse transcriptase (RNA-dependent DNA polymerase)
000050F|arrow	BAS83_008118	PF00078.22	Reverse transcriptase (RNA-dependent DNA polymerase)
000050F|arrow	BAS83_008120	PF00078.22	Reverse transcriptase (RNA-dependent DNA polymerase)
000050F|arrow	BAS83_008123	PF00078.22	Reverse transcriptase (RNA-dependent DNA polymerase)
000050F|arrow	BAS83_008124	PF00650.15	CRAL/TRIO domain
000050F|arrow	BAS83_008126	PF00400.27	WD domain, G-beta repeat
000050F|arrow	BAS83_008127	PF13489.1	Methyltransferase domain
000050F|arrow	BAS83_008127	PF08241.7	Methyltransferase domain
000050F|arrow	BAS83_008127	PF13847.1	Methyltransferase domain
000050F|arrow	BAS83_008127	PF12847.2	Methyltransferase domain
000050F|arrow	BAS83_008127	PF02353.15	Mycolic acid cyclopropane synthetase
000050F|arrow	BAS83_008127	PF08242.7	Methyltransferase domain
000050F|arrow	BAS83_008127	PF13659.1	Methyltransferase domain
000050F|arrow	BAS83_008127	PF13649.1	Methyltransferase domain
000050F|arrow	BAS83_008127	PF06325.8	Ribosomal protein L11 methyltransferase (PrmA)
000050F|arrow	BAS83_008129	PF13041.1	PPR repeat family
000050F|arrow	BAS83_008129	PF13041.1	PPR repeat family
000050F|arrow	BAS83_008129	PF13041.1	PPR repeat family
000050F|arrow	BAS83_008129	PF13041.1	PPR repeat family
000050F|arrow	BAS83_008129	PF01535.15	PPR repeat
000050F|arrow	BAS83_008129	PF01535.15	PPR repeat
000050F|arrow	BAS83_008129	PF01535.15	PPR repeat
000050F|arrow	BAS83_008129	PF01535.15	PPR repeat
000050F|arrow	BAS83_008129	PF01535.15	PPR repeat
000050F|arrow	BAS83_008129	PF01535.15	PPR repeat
000050F|arrow	BAS83_008129	PF01535.15	PPR repeat
000050F|arrow	BAS83_008129	PF13812.1	Pentatricopeptide repeat domain
000050F|arrow	BAS83_008129	PF13812.1	Pentatricopeptide repeat domain
000050F|arrow	BAS83_008129	PF13812.1	Pentatricopeptide repeat domain
000050F|arrow	BAS83_008129	PF13812.1	Pentatricopeptide repeat domain
000050F|arrow	BAS83_008129	PF13812.1	Pentatricopeptide repeat domain
000050F|arrow	BAS83_008129	PF13812.1	Pentatricopeptide repeat domain
000050F|arrow	BAS83_008129	PF12854.2	PPR repeat
000050F|arrow	BAS83_008136	PF03572.13	Peptidase family S41
000050F|arrow	BAS83_008139	PF08144.6	CPL (NUC119) domain
000050F|arrow	BAS83_008140	PF11901.3	Protein of unknown function (DUF3421)
000050F|arrow	BAS83_008140	PF11901.3	Protein of unknown function (DUF3421)
000050F|arrow	BAS83_008141	PF11901.3	Protein of unknown function (DUF3421)
000050F|arrow	BAS83_008141	PF11901.3	Protein of unknown function (DUF3421)
000050F|arrow	BAS83_008141	PF11901.3	Protein of unknown function (DUF3421)
000050F|arrow	BAS83_008142	PF05670.8	Domain of unknown function (DUF814)
000050F|arrow	BAS83_008143	PF11901.3	Protein of unknown function (DUF3421)
000050F|arrow	BAS83_008143	PF11901.3	Protein of unknown function (DUF3421)
000050F|arrow	BAS83_008150	PF03169.10	OPT oligopeptide transporter protein
000050F|arrow	BAS83_008151	PF00627.26	UBA/TS-N domain
000050F|arrow	BAS83_008151	PF00240.18	Ubiquitin family
000050F|arrow	BAS83_008152	PF07534.11	TLD
000050F|arrow	BAS83_008153	PF00078.22	Reverse transcriptase (RNA-dependent DNA polymerase)
000050F|arrow	BAS83_008153	PF03572.13	Peptidase family S41
000050F|arrow	BAS83_008161	PF13650.1	Aspartyl protease
000058F|arrow	BAS83_008696	PF02128.10	Fungalysin metallopeptidase (M36)
000058F|arrow	BAS83_008701	PF00078.22	Reverse transcriptase (RNA-dependent DNA polymerase)
000058F|arrow	BAS83_008704	PF08534.5	Redoxin
000058F|arrow	BAS83_008704	PF00578.16	AhpC/TSA family
000058F|arrow	BAS83_008708	PF00069.20	Protein kinase domain
000058F|arrow	BAS83_008708	PF07714.12	Protein tyrosine kinase
000058F|arrow	BAS83_008708	PF14531.1	Kinase-like
000058F|arrow	BAS83_008709	PF00153.22	Mitochondrial carrier protein
000058F|arrow	BAS83_008709	PF00153.22	Mitochondrial carrier protein
000058F|arrow	BAS83_008709	PF00153.22	Mitochondrial carrier protein
000058F|arrow	BAS83_008712	PF07690.11	Major Facilitator Superfamily
000058F|arrow	BAS83_008716	PF00078.22	Reverse transcriptase (RNA-dependent DNA polymerase)
000058F|arrow	BAS83_008717	PF14529.1	Endonuclease-reverse transcriptase
000058F|arrow	BAS83_008717	PF03372.18	Endonuclease/Exonuclease/phosphatase family
000058F|arrow	BAS83_008723	PF00069.20	Protein kinase domain
000058F|arrow	BAS83_008723	PF07714.12	Protein tyrosine kinase
000058F|arrow	BAS83_008724	PF00069.20	Protein kinase domain
000058F|arrow	BAS83_008724	PF07714.12	Protein tyrosine kinase
000058F|arrow	BAS83_008725	PF00078.22	Reverse transcriptase (RNA-dependent DNA polymerase)
000058F|arrow	BAS83_008726	PF01199.13	Ribosomal protein L34e
000058F|arrow	BAS83_008727	PF07915.8	Glucosidase II beta subunit-like protein
000058F|arrow	BAS83_008728	PF01535.15	PPR repeat
000058F|arrow	BAS83_008728	PF01535.15	PPR repeat
000058F|arrow	BAS83_008728	PF13041.1	PPR repeat family
000058F|arrow	BAS83_008728	PF13812.1	Pentatricopeptide repeat domain
000058F|arrow	BAS83_008729	PF04185.9	Phosphoesterase family
000058F|arrow	BAS83_008730	PF00069.20	Protein kinase domain
000058F|arrow	BAS83_008730	PF07714.12	Protein tyrosine kinase
000058F|arrow	BAS83_008734	PF00078.22	Reverse transcriptase (RNA-dependent DNA polymerase)
000058F|arrow	BAS83_008741	PF00078.22	Reverse transcriptase (RNA-dependent DNA polymerase)
000058F|arrow	BAS83_008743	PF00069.20	Protein kinase domain
000058F|arrow	BAS83_008745	PF02353.15	Mycolic acid cyclopropane synthetase
000058F|arrow	BAS83_008745	PF13489.1	Methyltransferase domain
000058F|arrow	BAS83_008745	PF08241.7	Methyltransferase domain
000058F|arrow	BAS83_008745	PF12847.2	Methyltransferase domain
000058F|arrow	BAS83_008745	PF13659.1	Methyltransferase domain
000058F|arrow	BAS83_008745	PF13847.1	Methyltransferase domain
000058F|arrow	BAS83_008745	PF05175.9	Methyltransferase small domain
000058F|arrow	BAS83_008746	PF00400.27	WD domain, G-beta repeat
000058F|arrow	BAS83_008746	PF00400.27	WD domain, G-beta repeat
000058F|arrow	BAS83_008746	PF00400.27	WD domain, G-beta repeat
000058F|arrow	BAS83_008746	PF00400.27	WD domain, G-beta repeat
000058F|arrow	BAS83_008746	PF00400.27	WD domain, G-beta repeat
000058F|arrow	BAS83_008746	PF00400.27	WD domain, G-beta repeat
000058F|arrow	BAS83_008746	PF12937.2	F-box-like
000058F|arrow	BAS83_008747	PF03669.8	Uncharacterised protein family (UPF0139)
000058F|arrow	BAS83_008748	PF13405.1	EF-hand domain
000058F|arrow	BAS83_008748	PF13405.1	EF-hand domain
000058F|arrow	BAS83_008748	PF13499.1	EF-hand domain pair
000058F|arrow	BAS83_008748	PF13202.1	EF hand
000058F|arrow	BAS83_008748	PF13202.1	EF hand
000058F|arrow	BAS83_008748	PF13833.1	EF-hand domain pair
000058F|arrow	BAS83_008749	PF11204.3	Protein of unknown function (DUF2985)
000058F|arrow	BAS83_008750	PF00723.16	Glycosyl hydrolases family 15
000058F|arrow	BAS83_008751	PF03914.12	CBF/Mak21 family
000058F|arrow	BAS83_008752	PF13516.1	Leucine Rich repeat
000058F|arrow	BAS83_008752	PF12937.2	F-box-like
000058F|arrow	BAS83_008755	PF03572.13	Peptidase family S41
000058F|arrow	BAS83_008756	PF00069.20	Protein kinase domain
000058F|arrow	BAS83_008758	PF00069.20	Protein kinase domain
000058F|arrow	BAS83_008758	PF07714.12	Protein tyrosine kinase
000074F|arrow	BAS83_009715	PF12850.2	Calcineurin-like phosphoesterase superfamily domain
000074F|arrow	BAS83_009720	PF00078.22	Reverse transcriptase (RNA-dependent DNA polymerase)
000074F|arrow	BAS83_009720	PF00078.22	Reverse transcriptase (RNA-dependent DNA polymerase)
000074F|arrow	BAS83_009720	PF08595.6	RXT2-like, N-terminal
000074F|arrow	BAS83_009721	PF12766.2	Pyridoxamine 5'-phosphate oxidase
000074F|arrow	BAS83_009724	PF00078.22	Reverse transcriptase (RNA-dependent DNA polymerase)
000074F|arrow	BAS83_009725	PF00085.15	Thioredoxin
000074F|arrow	BAS83_009725	PF13905.1	Thioredoxin-like
000074F|arrow	BAS83_009725	PF13098.1	Thioredoxin-like domain
000074F|arrow	BAS83_009725	PF00578.16	AhpC/TSA family
000074F|arrow	BAS83_009726	PF00098.18	Zinc knuckle
000074F|arrow	BAS83_009727	PF13465.1	Zinc-finger double domain
000074F|arrow	BAS83_009727	PF13465.1	Zinc-finger double domain
000074F|arrow	BAS83_009727	PF00096.21	Zinc finger, C2H2 type
000074F|arrow	BAS83_009727	PF13894.1	C2H2-type zinc finger
000074F|arrow	BAS83_009727	PF13894.1	C2H2-type zinc finger
000074F|arrow	BAS83_009729	PF04998.12	RNA polymerase Rpb1, domain 5
000074F|arrow	BAS83_009729	PF00623.15	RNA polymerase Rpb1, domain 2
000074F|arrow	BAS83_009729	PF04983.13	RNA polymerase Rpb1, domain 3
000074F|arrow	BAS83_009729	PF04997.7	RNA polymerase Rpb1, domain 1
000074F|arrow	BAS83_009729	PF04997.7	RNA polymerase Rpb1, domain 1
000074F|arrow	BAS83_009729	PF05000.12	RNA polymerase Rpb1, domain 4
000074F|arrow	BAS83_009730	PF00149.23	Calcineurin-like phosphoesterase
000074F|arrow	BAS83_009731	PF00149.23	Calcineurin-like phosphoesterase
000074F|arrow	BAS83_009733	PF00149.23	Calcineurin-like phosphoesterase
000074F|arrow	BAS83_009734	PF00149.23	Calcineurin-like phosphoesterase
000074F|arrow	BAS83_009735	PF00149.23	Calcineurin-like phosphoesterase
000074F|arrow	BAS83_009736	PF00149.23	Calcineurin-like phosphoesterase
000074F|arrow	BAS83_009737	PF13599.1	Pentapeptide repeats (9 copies)
000074F|arrow	BAS83_009740	PF00203.16	Ribosomal protein S19
000074F|arrow	BAS83_009741	PF01416.15	tRNA pseudouridine synthase
000074F|arrow	BAS83_009741	PF01416.15	tRNA pseudouridine synthase
000074F|arrow	BAS83_009742	PF00626.17	Gelsolin repeat
000074F|arrow	BAS83_009742	PF00626.17	Gelsolin repeat
000074F|arrow	BAS83_009753	PF01388.16	ARID/BRIGHT DNA binding domain
000074F|arrow	BAS83_009754	PF00616.14	GTPase-activator protein for Ras-like GTPase
000074F|arrow	BAS83_009754	PF13716.1	Divergent CRAL/TRIO domain
000074F|arrow	BAS83_009754	PF00650.15	CRAL/TRIO domain
000074F|arrow	BAS83_009755	PF09649.5	Histone chaperone domain CHZ
000074F|arrow	BAS83_009757	PF00270.24	DEAD/DEAH box helicase
000074F|arrow	BAS83_009757	PF00271.26	Helicase conserved C-terminal domain
000074F|arrow	BAS83_009757	PF04851.10	Type III restriction enzyme, res subunit
000079F|arrow	BAS83_010006	PF09729.4	Gti1/Pac2 family
000079F|arrow	BAS83_010007	PF03239.9	Iron permease FTR1 family
000079F|arrow	BAS83_010007	PF03239.9	Iron permease FTR1 family
000079F|arrow	BAS83_010008	PF07731.9	Multicopper oxidase
000079F|arrow	BAS83_010008	PF07732.10	Multicopper oxidase
000079F|arrow	BAS83_010008	PF00394.17	Multicopper oxidase
000079F|arrow	BAS83_010009	PF09335.6	SNARE associated Golgi protein
000079F|arrow	BAS83_010010	PF00650.15	CRAL/TRIO domain
000079F|arrow	BAS83_010010	PF03765.10	CRAL/TRIO, N-terminal domain
[truncated: 139 more rows]

## Sheet: Pfams_sig_enrichment_dec_CNV
Pfam	Description		count2	fisher p	multi test corrected p	relative prop
PF00005.22	ABC transporter	23	54	0.000356926	0.0362015	2.6
PF00560.28	Leucine Rich Repeat	15	26	0.000262871	0.033406	3.53
PF00615.14	Regulator of G protein signaling domain	8	5	9.90318e-05	0.0153818	9.78
PF00665.21	Integrase core domain	14	276	4.02622e-07	0.000187608	0.31
PF01061.19	ABC-2 type transporter	7	3	8.65375e-05	0.0151213	14.27
PF01535.15	PPR repeat	20	35	2.86546e-05	0.00572229	3.49
PF02037.22	SAP domain	10	3	5.52816e-07	0.000193195	20.38
PF02671.16	Paired amphipathic helix repeat	4	0	0.000388457	0.0362015	2.44568e+06
PF03169.10	OPT oligopeptide transporter protein	6	3	0.000436758	0.0381589	12.23
PF03732.12	Retrotransposon gag protein	0	342	1.56208e-23	2.18362e-20	0
PF08284.6	Retroviral aspartyl protease	0	57	0.000346088	0.0362015	0
PF10551.4	MULE transposase domain	0	75	1.61715e-05	0.00376768	0
PF11901.3	Protein of unknown function (DUF3421)	7	4	0.000209065	0.0292251	10.7
PF12799.2	Leucine Rich repeats (2 copies)	14	25	0.00052527	0.0431925	3.42
PF13345.1	Domain of unknown function (DUF4098)	4	0	0.000388457	0.0362015	2.44568e+06
PF13504.1	Leucine rich repeat	39	75	3.64949e-08	2.5508e-05	3.18
PF13855.1	Leucine rich repeat	14	15	1.06253e-05	0.00297062	5.71

## Sheet: Pfams_sig_enrichment_inc_CNV
Pfam	Description	count1	count2	fisher p	multi test corrected p	relative prop
PF00013.24	KH domain	13	10	0.000163731	0.0126727	5.01
PF00078.22	Reverse transcriptase (RNA-dependent DNA polymerase)	100	861	4.48287e-19	2.94926e-16	0.45
PF00117.23	Glutamine amidotransferase class-I	6	1	0.000438879	0.0240614	23.11
PF00400.27	WD domain, G-beta repeat	169	422	1.66282e-06	0.000312561	1.54
PF00418.14	Tau and MAP protein, tubulin-binding repeat	6	0	7.61003e-05	0.00770246	2.31086e+06
PF00571.23	CBS domain	13	11	0.000290163	0.0190896	4.55
PF00582.21	Universal stress protein family	7	2	0.000379074	0.0226719	13.48
PF00621.15	RhoGEF domain	13	8	4.41842e-05	0.00528519	6.26
PF00637.15	Region in Clathrin and VPS	10	1	1.21035e-06	0.000265428	38.51
PF00664.18	ABC transporter transmembrane region	18	21	0.000413702	0.0236672	3.3
PF00665.21	Integrase core domain	18	272	6.48492e-12	2.1332e-09	0.25
PF00780.17	CNH domain	8	2	9.66484e-05	0.00900151	15.41
PF00806.14	Pumilio-family RNA binding repeat	14	7	6.31718e-06	0.000831207	7.7
PF00872.13	Transposase, Mutator family	0	40	0.000219474	0.015199	0
PF01239.17	Protein prenyltransferase alpha subunit repeat	7	1	0.000102617	0.00900151	26.96
PF03028.10	Dynein heavy chain and region D6 of dynein motor	10	5	0.00014539	0.0119564	7.7
PF03184.14	DDE superfamily endonuclease	0	39	0.000200717	0.0146723	0
PF03732.12	Retrotransposon gag protein	0	342	1.17663e-35	1.5482e-32	0
PF04130.8	Spc97 / Spc98 family	6	0	7.61003e-05	0.00770246	2.31086e+06
PF04191.8	Phospholipid methyltransferase	5	0	0.000370158	0.0226719	1.92572e+06
PF05001.8	RNA polymerase Rpb1 C-terminal repeat	23	0	1.47078e-16	6.45079e-14	8.85831e+06
PF08284.6	Retroviral aspartyl protease	0	57	3.22686e-06	0.000471763	0
PF10551.4	MULE transposase domain	0	75	5.2383e-08	1.3785e-05	0
PF12777.2	Microtubule-binding stalk of dynein motor	9	5	0.000478004	0.0251581	6.93
PF13650.1	Aspartyl protease	9	133	2.88398e-06	0.000471763	0.26
