# Supplementary material for: Diversity, multifaceted evolution, and facultative saprotrophism in the European Batrachochytrium salamandrivorans epidemic
Source: Nat Commun. 2021 Nov 18;12:6688. doi: 10.1038/s41467-021-27005-0 (PMC8602665; doi:10.1038/s41467-021-27005-0)
Supplement: Supplementary file 7 — Supplementary Data 3 [file 41467_2021_27005_MOESM7_ESM.xlsx]

## Sheet: Sheet1
Isolate	Gene	Pfam	Alieness AI	DarkHorse2 LPI	DarkHorse_hits	Alieness best Hit species	Alieness best hit lineage
AMFP15/3	BAS60_000593T0	PF00576.16	55.26	0.006	Candidatus Cloacimonetes bacterium,Bacteria;FCB;Candidatus Cloacimonetes	Thamnocephalis sphaerospora	;cellular organisms;Eukaryota;Opisthokonta;Fungi;Fungi incertae sedis;Zoopagomycota;Zoopagomycotina;Zoopagomycetes;Zoopagales;Sigmoideomycetaceae;Thamnocephalis;Thamnocephalis sphaerospora;
AMFP15/3	BAS60_001727T0	PF02544.11	95.61	0.003	Bacteroides sp. SM23_62_1,Bacteria;FCB;Bacteroidetes/Chlorobi;Bacteroidetes;Bacteroidia;Bacteroidales;Bacteroidaceae;Bacteroides	Deltaproteobacteria bacterium	;cellular organisms;Bacteria;Proteobacteria;delta/epsilon subdivisions;Deltaproteobacteria;unclassified Deltaproteobacteria;unclassified Deltaproteobacteria (miscellaneous);Deltaproteobacteria bacterium;
AMFP15/3	BAS60_002058T0	PF00266.14	218.75	0.003	Pseudovibrio sp. W64,Bacteria;Proteobacteria;Alphaproteobacteria;Rhodobacterales;Rhodobacteraceae;Pseudovibrio	Pseudovibrio ascidiaceicola	;cellular organisms;Bacteria;Proteobacteria;Alphaproteobacteria;Rhodobacterales;Rhodobacteraceae;Pseudovibrio;Pseudovibrio ascidiaceicola;
AMFP15/3	BAS60_002487T0	PF00583.19,PF13673.1	82.89	0.004	Xanthomonas vesicatoria,Bacteria;Proteobacteria;Gammaproteobacteria;Xanthomonadales;Xanthomonadaceae;Xanthomonas	Steroidobacter agariperforans	;cellular organisms;Bacteria;Proteobacteria;Gammaproteobacteria;Nevskiales;Sinobacteraceae;Steroidobacter;Steroidobacter agariperforans;
AMFP15/3	BAS60_002685T0	PF00576.16	55.26	0.006	Candidatus Cloacimonetes bacterium,Bacteria;FCB;Candidatus Cloacimonetes	Thamnocephalis sphaerospora	;cellular organisms;Eukaryota;Opisthokonta;Fungi;Fungi incertae sedis;Zoopagomycota;Zoopagomycotina;Zoopagomycetes;Zoopagales;Sigmoideomycetaceae;Thamnocephalis;Thamnocephalis sphaerospora;
AMFP15/3	BAS60_003164T0	PF04828.9	69.43	0.003	Legionella drozanskii,Bacteria;Proteobacteria;Gammaproteobacteria;Legionellales;Legionellaceae;Legionella	Plasmodiophora brassicae	;cellular organisms;Eukaryota;Rhizaria;Cercozoa;Imbricatea;Plasmodiophorida;Plasmodiophoridae;Plasmodiophora;Plasmodiophora brassicae;
AMFP15/3	BAS60_004078T0	PF13444.1, PF00583.19	33.85	0.007	Firmicutes bacterium ZOR0006,Bacteria;Terrabacteria;Firmicutes	Rhizopus stolonifer	;cellular organisms;Eukaryota;Opisthokonta;Fungi;Fungi incertae sedis;Mucoromycota;Mucoromycotina;Mucoromycetes;Mucorales;Mucorineae;Rhizopodaceae;Rhizopus;Rhizopus stolonifer;
AMFP15/3	BAS60_008181T0	PF00255.14, PF00578.16	125.54	0.003	Paenibacillus sophorae,Bacteria;Terrabacteria;Firmicutes;Bacilli;Bacillales;Paenibacillaceae;Paenibacillus	Paenibacillus sophorae	;cellular organisms;Bacteria;Terrabacteria group;Firmicutes;Bacilli;Bacillales;Paenibacillaceae;Paenibacillus;Paenibacillus sophorae;
AMFP15/3	BAS60_008593T0	PF02566.14	82.89	0.005	Glaciimonas sp. PCH181,Bacteria;Proteobacteria;Betaproteobacteria;Burkholderiales;Oxalobacteraceae;Glaciimonas	Gonapodya prolifera JEL478	;cellular organisms;Eukaryota;Opisthokonta;Fungi;Fungi incertae sedis;Chytridiomycota;Monoblepharidomycetes;Monoblepharidales;Gonapodyaceae;Gonapodya;Gonapodya prolifera;Gonapodya prolifera JEL478;
AMFP15/3	BAS60_008986T0	PF02566.14	82.2	0.005	Glaciimonas sp. PCH181,Bacteria;Proteobacteria;Betaproteobacteria;Burkholderiales;Oxalobacteraceae;Glaciimonas	Gonapodya prolifera JEL478	;cellular organisms;Eukaryota;Opisthokonta;Fungi;Fungi incertae sedis;Chytridiomycota;Monoblepharidomycetes;Monoblepharidales;Gonapodyaceae;Gonapodya;Gonapodya prolifera;Gonapodya prolifera JEL478;
AMFP15/3	BAS60_009388T0	PF03054.11	154.78	0.006	Paenibacillus sp. CF384,Bacteria;Terrabacteria;Firmicutes;Bacilli;Bacillales;Paenibacillaceae;Paenibacillus	Rhizophagus clarus	;cellular organisms;Eukaryota;Opisthokonta;Fungi;Fungi incertae sedis;Mucoromycota;Glomeromycotina;Glomeromycetes;Glomerales;Glomeraceae;Rhizophagus;Rhizophagus clarus;
AMFP15/3	BAS60_009910T0	PF01408.17	58.08	0.004	Rhodopirellula sp. SWK7,Bacteria;PVC;Planctomycetes;Planctomycetia;Planctomycetales;Planctomycetaceae;Rhodopirellula	Capsaspora owczarzaki ATCC 30864	;cellular organisms;Eukaryota;Opisthokonta;Opisthokonta incertae sedis;Ichthyosporea;Capsaspora;Capsaspora owczarzaki;Capsaspora owczarzaki ATCC 30864;
AMFP15/3	BAS60_010786T0		80.7	0.003	Dyella sp. OK004,Bacteria;Proteobacteria;Gammaproteobacteria;Xanthomonadales;Rhodanobacteraceae;Dyella	Acidobacteria bacterium	;cellular organisms;Bacteria;Acidobacteria;unclassified Acidobacteria;unclassified Acidobacteria (miscellaneous);Acidobacteria bacterium;
AMFP15/3	BAS60_010882T0	PF13671.1, PF13238.1	60.78	0.003	Oscillatoria acuminata PCC 6304,Bacteria;Terrabacteria;Cyanobacteria/Melainabacteria;Cyanobacteria;Oscillatoriophycideae;Oscillatoriales;Oscillatoriaceae;Oscillatoria	Vibrio variabilis	;cellular organisms;Bacteria;Proteobacteria;Gammaproteobacteria;Vibrionales;Vibrionaceae;Vibrio;Vibrio variabilis;
AMFP15/1	BAS61_001111T0	PF04674.7	36.15	0.003	Sulfuricella sp. T08,Bacteria;Proteobacteria;Betaproteobacteria;Nitrosomonadales;Gallionellaceae;Sulfuricella	Bifiguratus adelaidae	;cellular organisms;Eukaryota;Opisthokonta;Fungi;Fungi incertae sedis;Mucoromycota;Mucoromycotina;Endogonomycetes;Endogonales;Endogonales incertae sedis;Bifiguratus;Bifiguratus adelaidae;
AMFP15/1	BAS61_002782T0	PF02567.11	55.96	0.003	Rhodopirellula baltica,Bacteria;PVC;Planctomycetes;Planctomycetia;Planctomycetales;Planctomycetaceae;Rhodopirellula	Pseudomonas mendocina	;cellular organisms;Bacteria;Proteobacteria;Gammaproteobacteria;Pseudomonadales;Pseudomonadaceae;Pseudomonas;Pseudomonas aeruginosa group;Pseudomonas mendocina;
AMFP15/1	BAS61_003064T0	PF02544.11	95.61	0.003	Bacteroides sp. SM23_62_1,Bacteria;FCB;Bacteroidetes/Chlorobi;Bacteroidetes;Bacteroidia;Bacteroidales;Bacteroidaceae;Bacteroides	Deltaproteobacteria bacterium	;cellular organisms;Bacteria;Proteobacteria;delta/epsilon subdivisions;Deltaproteobacteria;unclassified Deltaproteobacteria;unclassified Deltaproteobacteria (miscellaneous);Deltaproteobacteria bacterium;
AMFP15/1	BAS61_003319T0	PF00576.16	55.26	0.006	Candidatus Cloacimonetes bacterium,Bacteria;FCB;Candidatus Cloacimonetes	Thamnocephalis sphaerospora	;cellular organisms;Eukaryota;Opisthokonta;Fungi;Fungi incertae sedis;Zoopagomycota;Zoopagomycotina;Zoopagomycetes;Zoopagales;Sigmoideomycetaceae;Thamnocephalis;Thamnocephalis sphaerospora;
AMFP15/1	BAS61_003355T0	PF01408.17	57.92	0.004	Rhodopirellula sp. SWK7,Bacteria;PVC;Planctomycetes;Planctomycetia;Planctomycetales;Planctomycetaceae;Rhodopirellula	Capsaspora owczarzaki ATCC 30864	;cellular organisms;Eukaryota;Opisthokonta;Opisthokonta incertae sedis;Ichthyosporea;Capsaspora;Capsaspora owczarzaki;Capsaspora owczarzaki ATCC 30864;
AMFP15/1	BAS61_003726T0	PF00266.14	202.63	0.003	Pseudovibrio sp. W64,Bacteria;Proteobacteria;Alphaproteobacteria;Rhodobacterales;Rhodobacteraceae;Pseudovibrio	Pseudovibrio ascidiaceicola	;cellular organisms;Bacteria;Proteobacteria;Alphaproteobacteria;Rhodobacterales;Rhodobacteraceae;Pseudovibrio;Pseudovibrio ascidiaceicola;
AMFP15/1	BAS61_006603T0	PF02566.14	82.89	0.005	Glaciimonas sp. PCH181,Bacteria;Proteobacteria;Betaproteobacteria;Burkholderiales;Oxalobacteraceae;Glaciimonas	Gonapodya prolifera JEL478	;cellular organisms;Eukaryota;Opisthokonta;Fungi;Fungi incertae sedis;Chytridiomycota;Monoblepharidomycetes;Monoblepharidales;Gonapodyaceae;Gonapodya;Gonapodya prolifera;Gonapodya prolifera JEL478;
AMFP15/1	BAS61_006605T0	PF02566.14	82.89	0.005	Glaciimonas sp. PCH181,Bacteria;Proteobacteria;Betaproteobacteria;Burkholderiales;Oxalobacteraceae;Glaciimonas	Gonapodya prolifera JEL478	;cellular organisms;Eukaryota;Opisthokonta;Fungi;Fungi incertae sedis;Chytridiomycota;Monoblepharidomycetes;Monoblepharidales;Gonapodyaceae;Gonapodya;Gonapodya prolifera;Gonapodya prolifera JEL478;
AMFP15/1	BAS61_007365T0	PF00583.19, PF13673.1	82.89	0.004	Xanthomonas vesicatoria,Bacteria;Proteobacteria;Gammaproteobacteria;Xanthomonadales;Xanthomonadaceae;Xanthomonas	Steroidobacter agariperforans	;cellular organisms;Bacteria;Proteobacteria;Gammaproteobacteria;Nevskiales;Sinobacteraceae;Steroidobacter;Steroidobacter agariperforans;
AMFP15/1	BAS61_008978T0	PF13444.1, PF00583.19	33.85	0.007	Firmicutes bacterium ZOR0006,Bacteria;Terrabacteria;Firmicutes	Rhizopus stolonifer	;cellular organisms;Eukaryota;Opisthokonta;Fungi;Fungi incertae sedis;Mucoromycota;Mucoromycotina;Mucoromycetes;Mucorales;Mucorineae;Rhizopodaceae;Rhizopus;Rhizopus stolonifer;
AMFP15/1	BAS61_009643T0	PF13671.1, PF13238.1	60.78	0.003	Oscillatoria acuminata PCC 6304,Bacteria;Terrabacteria;Cyanobacteria/Melainabacteria;Cyanobacteria;Oscillatoriophycideae;Oscillatoriales;Oscillatoriaceae;Oscillatoria	Vibrio variabilis	;cellular organisms;Bacteria;Proteobacteria;Gammaproteobacteria;Vibrionales;Vibrionaceae;Vibrio;Vibrio variabilis;
AMFP15/1	BAS61_009745T0	PF00583.19, PF13673.1	82.89	0.004	Xanthomonas vesicatoria,Bacteria;Proteobacteria;Gammaproteobacteria;Xanthomonadales;Xanthomonadaceae;Xanthomonas	Steroidobacter agariperforans	;cellular organisms;Bacteria;Proteobacteria;Gammaproteobacteria;Nevskiales;Sinobacteraceae;Steroidobacter;Steroidobacter agariperforans;
AMFP15/1	BAS61_010404T0	PF03054.11	154.63	0.006	Paenibacillus sp. CF384,Bacteria;Terrabacteria;Firmicutes;Bacilli;Bacillales;Paenibacillaceae;Paenibacillus	Rhizophagus clarus	;cellular organisms;Eukaryota;Opisthokonta;Fungi;Fungi incertae sedis;Mucoromycota;Glomeromycotina;Glomeromycetes;Glomerales;Glomeraceae;Rhizophagus;Rhizophagus clarus;
AMFP15/1	BAS61_010619T0	PF04828.9	69.59	0.004	Legionella drozanskii,Bacteria;Proteobacteria;Gammaproteobacteria;Legionellales;Legionellaceae;Legionella	Plasmodiophora brassicae	;cellular organisms;Eukaryota;Rhizaria;Cercozoa;Imbricatea;Plasmodiophorida;Plasmodiophoridae;Plasmodiophora;Plasmodiophora brassicae;
AMFP15/2	BAS62_000553T0	PF00576.16	55.26	0.008	Candidatus Cloacimonetes bacterium,Bacteria;FCB;Candidatus Cloacimonetes	Thamnocephalis sphaerospora	;cellular organisms;Eukaryota;Opisthokonta;Fungi;Fungi incertae sedis;Zoopagomycota;Zoopagomycotina;Zoopagomycetes;Zoopagales;Sigmoideomycetaceae;Thamnocephalis;Thamnocephalis sphaerospora;
AMFP15/2	BAS62_000986T0	PF00266.14	218.75	0.004	Pseudovibrio sp. W64,Bacteria;Proteobacteria;Alphaproteobacteria;Rhodobacterales;Rhodobacteraceae;Pseudovibrio	Pseudovibrio ascidiaceicola	;cellular organisms;Bacteria;Proteobacteria;Alphaproteobacteria;Rhodobacterales;Rhodobacteraceae;Pseudovibrio;Pseudovibrio ascidiaceicola;
AMFP15/2	BAS62_001162T0	PF00188.21	46.16	0.004	Tolypothrix campylonemoides VB511288,Bacteria;Terrabacteria;Cyanobacteria/Melainabacteria;Cyanobacteria;Nostocales;Tolypothrichaceae;Tolypothrix	Nostoc sp. Peltigera membranacea cyanobiont 232	;cellular organisms;Bacteria;Terrabacteria group;Cyanobacteria/Melainabacteria group;Cyanobacteria;Nostocales;Nostocaceae;Nostoc;Nostoc sp. Peltigera membranacea cyanobiont 232;
AMFP15/2	BAS62_002298T0	PF03054.11	154.63	0.006	Paenibacillus sp. CF384,Bacteria;Terrabacteria;Firmicutes;Bacilli;Bacillales;Paenibacillaceae;Paenibacillus	Rhizophagus clarus	;cellular organisms;Eukaryota;Opisthokonta;Fungi;Fungi incertae sedis;Mucoromycota;Glomeromycotina;Glomeromycetes;Glomerales;Glomeraceae;Rhizophagus;Rhizophagus clarus;
AMFP15/2	BAS62_003433T0	PF10462.4	75.29	0.004	Burkholderia pseudomallei TSV28,Bacteria;Proteobacteria;Betaproteobacteria;Burkholderiales;Burkholderiaceae;Burkholderia	Burkholderia ubonensis	;cellular organisms;Bacteria;Proteobacteria;Betaproteobacteria;Burkholderiales;Burkholderiaceae;Burkholderia;Burkholderia cepacia complex;Burkholderia ubonensis;
AMFP15/2	BAS62_003482T0	PF01408.17	58.66	0.004	Rhodopirellula sp. SWK7,Bacteria;PVC;Planctomycetes;Planctomycetia;Planctomycetales;Planctomycetaceae;Rhodopirellula	Capsaspora owczarzaki ATCC 30864	;cellular organisms;Eukaryota;Opisthokonta;Opisthokonta incertae sedis;Ichthyosporea;Capsaspora;Capsaspora owczarzaki;Capsaspora owczarzaki ATCC 30864;
AMFP15/2	BAS62_004198T0	PF02566.14	82.89	0.006	Glaciimonas sp. PCH181,Bacteria;Proteobacteria;Betaproteobacteria;Burkholderiales;Oxalobacteraceae;Glaciimonas	Gonapodya prolifera JEL478	;cellular organisms;Eukaryota;Opisthokonta;Fungi;Fungi incertae sedis;Chytridiomycota;Monoblepharidomycetes;Monoblepharidales;Gonapodyaceae;Gonapodya;Gonapodya prolifera;Gonapodya prolifera JEL478;
AMFP15/2	BAS62_004200T0	PF02566.14	82.2	0.006	Glaciimonas sp. PCH181,Bacteria;Proteobacteria;Betaproteobacteria;Burkholderiales;Oxalobacteraceae;Glaciimonas	Gonapodya prolifera JEL478	;cellular organisms;Eukaryota;Opisthokonta;Fungi;Fungi incertae sedis;Chytridiomycota;Monoblepharidomycetes;Monoblepharidales;Gonapodyaceae;Gonapodya;Gonapodya prolifera;Gonapodya prolifera JEL478;
AMFP15/2	BAS62_005110T0	PF13671.1, PF13238.1	60.78	0.004	Oscillatoria acuminata PCC 6304,Bacteria;Terrabacteria;Cyanobacteria/Melainabacteria;Cyanobacteria;Oscillatoriophycideae;Oscillatoriales;Oscillatoriaceae;Oscillatoria	Vibrio variabilis	;cellular organisms;Bacteria;Proteobacteria;Gammaproteobacteria;Vibrionales;Vibrionaceae;Vibrio;Vibrio variabilis;
AMFP15/2	BAS62_005575T0	PF00583.19, PF13673.1	82.89	0.004	Xanthomonas vesicatoria,Bacteria;Proteobacteria;Gammaproteobacteria;Xanthomonadales;Xanthomonadaceae;Xanthomonas	Steroidobacter agariperforans	;cellular organisms;Bacteria;Proteobacteria;Gammaproteobacteria;Nevskiales;Sinobacteraceae;Steroidobacter;Steroidobacter agariperforans;
AMFP15/2	BAS62_006171T0	PF02955.11	82.89	0.004	Dyella sp. OK004,Bacteria;Proteobacteria;Gammaproteobacteria;Xanthomonadales;Rhodanobacteraceae;Dyella	candidate division KSB1 bacterium	;cellular organisms;Bacteria;unclassified Bacteria;Bacteria candidate phyla;candidate division KSB1;unclassified candidate division KSB1;candidate division KSB1 bacterium;
AMFP15/2	BAS62_006771T0	PF04828.9	69.59	0.004	Legionella drozanskii,Bacteria;Proteobacteria;Gammaproteobacteria;Legionellales;Legionellaceae;Legionella	Plasmodiophora brassicae	;cellular organisms;Eukaryota;Rhizaria;Cercozoa;Imbricatea;Plasmodiophorida;Plasmodiophoridae;Plasmodiophora;Plasmodiophora brassicae;
AMFP15/2	BAS62_007328T0	PF00255.14, PF00578.16	125.54	0.004	Paenibacillus sophorae,Bacteria;Terrabacteria;Firmicutes;Bacilli;Bacillales;Paenibacillaceae;Paenibacillus	Paenibacillus sophorae	;cellular organisms;Bacteria;Terrabacteria group;Firmicutes;Bacilli;Bacillales;Paenibacillaceae;Paenibacillus;Paenibacillus sophorae;
AMFP15/2	BAS62_007614T0	PF02567.11	74.04	0.003	Hymenobacter sedentarius,Bacteria;FCB;Bacteroidetes/Chlorobi;Bacteroidetes;Cytophagia;Cytophagales;Hymenobacteraceae;Hymenobacter	Hymenobacter sedentarius	;cellular organisms;Bacteria;FCB group;Bacteroidetes/Chlorobi group;Bacteroidetes;Cytophagia;Cytophagales;Hymenobacteraceae;Hymenobacter;Hymenobacter sedentarius;
AMFP15/2	BAS62_009151T0	PF04674.7	36.15	0.004	Sulfuricella sp. T08,Bacteria;Proteobacteria;Betaproteobacteria;Nitrosomonadales;Gallionellaceae;Sulfuricella	Bifiguratus adelaidae	;cellular organisms;Eukaryota;Opisthokonta;Fungi;Fungi incertae sedis;Mucoromycota;Mucoromycotina;Endogonomycetes;Endogonales;Endogonales incertae sedis;Bifiguratus;Bifiguratus adelaidae;
AMFP15/2	BAS62_010464T0	PF00583.19, PF13444.1	33.85	0.007	Firmicutes bacterium ZOR0006,Bacteria;Terrabacteria;Firmicutes	Basidiobolus meristosporus CBS 931.73	;cellular organisms;Eukaryota;Opisthokonta;Fungi;Fungi incertae sedis;Zoopagomycota;Entomophthoromycotina;Basidiobolomycetes;Basidiobolales;Basidiobolaceae;Basidiobolus;Basidiobolus meristosporus;Basidiobolus meristosporus CBS 931.73;
AMFP13/1	BAS83_000548T0	PF04828.9	69.77	0.004	Alphaproteobacteria bacterium MarineAlpha10_Bin3 Bacteria;Proteobacteria;Alphaproteobacteria; Legionella drozanskii Bacteria;Proteobacteria;Gammaproteobacteria;Legionellales;Legionellaceae;Legionella;	Plasmodiophora brassicae	;cellular organisms;Eukaryota;Rhizaria;Cercozoa;Imbricatea;Plasmodiophorida;Plasmodiophoridae;Plasmodiophora;Plasmodiophora brassicae;
AMFP13/1	BAS83_001023T0	PF00578.16;PF00255.14	125.54	0.004	Paenibacillus sophorae Bacteria;Terrabacteria;Firmicutes;Bacilli;Bacillales;Paenibacillaceae;Paenibacillus gene_id=BAS83_001023;	Paenibacillus sophorae	;cellular organisms;Bacteria;Terrabacteria group;Firmicutes;Bacilli;Bacillales;Paenibacillaceae;Paenibacillus;Paenibacillus sophorae;
AMFP13/1	BAS83_001980T0	PF00266.14	202.85	0.004	Pseudovibrio sp. Ab134 Bacteria;Proteobacteria;Alphaproteobacteria;Rhodobacterales;Rhodobacteraceae;Pseudovibrio; Pseudovibrio sp. W64 Bacteria;Proteobacteria;Alphaproteobacteria;Rhodobacterales;Rhodobacteraceae;Pseudovibrio;	Pseudovibrio ascidiaceicola	;cellular organisms;Bacteria;Proteobacteria;Alphaproteobacteria;Rhodobacterales;Rhodobacteraceae;Pseudovibrio;Pseudovibrio ascidiaceicola;
AMFP13/1	BAS83_003037T0		88.41	0.004	Vibrio sp. MEBiC08052 Bacteria;Proteobacteria;Gammaproteobacteria;Vibrionales;Vibrionaceae;Vibrio; Vibrio xiamenensis Bacteria;Proteobacteria;Gammaproteobacteria;Vibrionales;Vibrionaceae;Vibrio;	Aphanomyces invadans	;cellular organisms;Eukaryota;Stramenopiles;Oomycetes;Saprolegniales;Saprolegniaceae;Aphanomyces;Aphanomyces invadans;
AMFP13/1	BAS83_004448T0	PF02566.14	82.89	0.006	Glaciimonas sp. PCH181 Bacteria;Proteobacteria;Betaproteobacteria;Burkholderiales;Oxalobacteraceae;Glaciimonas; Gonapodya prolifera JEL478 Eukaryota;Opisthokonta;Fungi;Fungi;	Gonapodya prolifera JEL478	;cellular organisms;Eukaryota;Opisthokonta;Fungi;Fungi incertae sedis;Chytridiomycota;Monoblepharidomycetes;Monoblepharidales;Gonapodyaceae;Gonapodya;Gonapodya prolifera;Gonapodya prolifera JEL478;
AMFP13/1	BAS83_004648T0	PF00230.15	38.92	0.005	SAR202 cluster bacterium Bacteria;Terrabacteria;Chloroflexi;SAR202;	SAR202 cluster bacterium	;cellular organisms;Bacteria;Terrabacteria group;Chloroflexi;unclassified Chloroflexi;SAR202 cluster;SAR202 cluster bacterium;
AMFP13/1	BAS83_004792T0	PF05175.9;PF13489.1;PF12847.2;PF06325.8;PF13847.1;PF10294.4	30.04	0.004	Stenotrophomonas maltophilia Bacteria;Proteobacteria;Gammaproteobacteria;Xanthomonadales;Xanthomonadaceae;Stenotrophomonas;	Prosthecochloris sp. HL-130-GSB	;cellular organisms;Bacteria;FCB group;Bacteroidetes/Chlorobi group;Chlorobi;Chlorobia;Chlorobiales;Chlorobiaceae;Prosthecochloris;Prosthecochloris sp. HL-130-GSB;
AMFP13/1	BAS83_005397T0	PF00576.16	54.57	0.008	Candidatus Cloacimonetes bacterium Bacteria;FCB;Candidatus; Gonapodya prolifera JEL478 Eukaryota;Opisthokonta;Fungi;Fungi;	Gonapodya prolifera JEL478	;cellular organisms;Eukaryota;Opisthokonta;Fungi;Fungi incertae sedis;Chytridiomycota;Monoblepharidomycetes;Monoblepharidales;Gonapodyaceae;Gonapodya;Gonapodya prolifera;Gonapodya prolifera JEL478;
AMFP13/1	BAS83_005570T0	PF01039.17;PF01039.17	408.47	0.008	Basidiobolus meristosporus CBS 931.73; Colwellia sp. UCD-KL20 Bacteria;Proteobacteria;Gammaproteobacteria;Alteromonadales;Colwelliaceae;Colwellia; Spizellomyces punctatus DAOM BR117;	Bifiguratus adelaidae	;cellular organisms;Eukaryota;Opisthokonta;Fungi;Fungi incertae sedis;Mucoromycota;Mucoromycotina;Endogonales;Endogonales incertae sedis;Bifiguratus;Bifiguratus adelaidae;
AMFP13/1	BAS83_005888T0	PF13673.1;PF00583.19	78.29	0.004	Gammaproteobacteria bacterium TMED107 Bacteria;Proteobacteria;Gammaproteobacteria; Xanthomonas vesicatoria Bacteria;Proteobacteria;Gammaproteobacteria;Xanthomonadales;Xanthomonadaceae;Xanthomonas gene_id=BAS83_005888;	Rubinisphaera brasiliensis	;cellular organisms;Bacteria;PVC group;Planctomycetes;Planctomycetia;Planctomycetales;Planctomycetaceae;Rubinisphaera;Rubinisphaera brasiliensis;
AMFP13/1	BAS83_005917T0	PF00652.17;PF14587.1;PF14200.1	140.68	0.005	Streptomyces sp. 61 Bacteria;Terrabacteria;Actinobacteria;Actinobacteria;Streptomycetales;Streptomycetaceae;Streptomyces;	Gracilibacillus halophilus	;cellular organisms;Bacteria;Terrabacteria group;Firmicutes;Bacilli;Bacillales;Bacillaceae;Gracilibacillus;Gracilibacillus halophilus;
AMFP13/1	BAS83_006597T0	PF03054.11	153.58	0.007	Paenibacillus sp. CF384 Bacteria;Terrabacteria;Firmicutes;Bacilli;Bacillales;Paenibacillaceae;Paenibacillus; Spizellomyces punctatus DAOM BR117;	Athalia rosae	;cellular organisms;Eukaryota;Opisthokonta;Metazoa;Eumetazoa;Bilateria;Protostomia;Ecdysozoa;Panarthropoda;Arthropoda;Mandibulata;Pancrustacea;Hexapoda;Insecta;Dicondylia;Pterygota;Neoptera;Holometabola;Hymenoptera;Tenthredinoidea;Tenthredinidae;Allantinae;Athalia;Athalia rosae;
AMFP13/1	BAS83_006878T0	PF00230.15	44.44	0.005	SAR202 cluster bacterium Bacteria;Terrabacteria;Chloroflexi;SAR202;	SAR202 cluster bacterium	;cellular organisms;Bacteria;Terrabacteria group;Chloroflexi;unclassified Chloroflexi;SAR202 cluster;SAR202 cluster bacterium;
AMFP13/1	BAS83_009801T0	PF02955.11	85.89	0.004	Dyella sp. OK004 Bacteria;Proteobacteria;Gammaproteobacteria;Xanthomonadales;Rhodanobacteraceae;Dyella; Luteibacter sp. OK325 Bacteria;Proteobacteria;Gammaproteobacteria;Xanthomonadales;Rhodanobacteraceae;Luteibacter;	Dyella jiangningensis	;cellular organisms;Bacteria;Proteobacteria;Gammaproteobacteria;Xanthomonadales;Rhodanobacteraceae;Dyella;Dyella jiangningensis;
AMFP13/1	BAS83_010154T0	PF14587.1	103.62	0.004	Paenibacillus sp. PCH8 Bacteria;Terrabacteria;Firmicutes;Bacilli;Bacillales;Paenibacillaceae;Paenibacillus;	Paenibacillus sp. VT-16-81	;cellular organisms;Bacteria;Terrabacteria group;Firmicutes;Bacilli;Bacillales;Paenibacillaceae;Paenibacillus;Paenibacillus sp. VT-16-81;
AMFP13/1	BAS83_010538T0	PF02567.11;PF02567.11	51.86	0.003	Rhodopirellula baltica Bacteria;PVC;Planctomycetes;Planctomycetia;Planctomycetales;Planctomycetaceae;Rhodopirellula gene_id=BAS83_010538;Sulfuriferula sp. AH1 Bacteria;Proteobacteria;Betaproteobacteria;Nitrosomonadales;Gallionellaceae;Sulfuriferula;	Rhodopirellula baltica	;cellular organisms;Bacteria;PVC group;Planctomycetes;Planctomycetia;Planctomycetales;Planctomycetaceae;Rhodopirellula;Rhodopirellula baltica;
AMFP13/1	BAS83_010940T0	PF13238.1;PF13671.1	58.08	0.004	Methylobacterium sp. CG08_land_8_20_14_0_20_71_15 Bacteria;Proteobacteria;Alphaproteobacteria;Rhizobiales;Methylobacteriaceae;Methylobacterium;Oscillatoria acuminata PCC 6304;	Vibrio maritimus	;cellular organisms;Bacteria;Proteobacteria;Gammaproteobacteria;Vibrionales;Vibrionaceae;Vibrio;Vibrio maritimus;
AMFP13/1	BAS83_011134T0	PF00583.19;PF13444.1	33.85	0.009	Firmicutes bacterium ZOR0006 Bacteria;Terrabacteria;Firmicutes; Mortierella elongata AG-77 Eukaryota;Opisthokonta;Fungi;Fungi;	Basidiobolus meristosporus CBS 931.73	;cellular organisms;Eukaryota;Opisthokonta;Fungi;Fungi incertae sedis;Zoopagomycota;Entomophthoromycotina;Basidiobolomycetes;Basidiobolales;Basidiobolaceae;Basidiobolus;Basidiobolus meristosporus;Basidiobolus meristosporus CBS 931.73;
AMFP13/1	BAS83_011765T0	PF06628.7;PF00199.14	460.52	0.004	Bacillus sp. FJAT-26390 Bacteria;Terrabacteria;Firmicutes;Bacilli;Bacillales;Bacillaceae;Bacillus;	Virgibacillus senegalensis	;cellular organisms;Bacteria;Terrabacteria group;Firmicutes;Bacilli;Bacillales;Bacillaceae;Virgibacillus;Virgibacillus senegalensis;
AMFP13/1	BAS83_012314T0	PF07958.6;PF07958.6	95.1	0.008	filamentous cyanobacterium CCP2 Bacteria;Terrabacteria;Cyanobacteria/Melainabacteria;Cyanobacteria;Rhizophagus irregularis DAOM 181602=DAOM;	filamentous cyanobacterium CCP2	;cellular organisms;Bacteria;Terrabacteria group;Cyanobacteria/Melainabacteria group;Cyanobacteria;unclassified Cyanobacteria;unclassified Cyanobacteria (miscellaneous);filamentous cyanobacterium CCP2;
AMFP13/1	BAS83_012392T0	PF00230.15	30.16	0.005	SAR202 cluster bacterium Bacteria;Terrabacteria;Chloroflexi;SAR202;	SAR202 cluster bacterium	;cellular organisms;Bacteria;Terrabacteria group;Chloroflexi;unclassified Chloroflexi;SAR202 cluster;SAR202 cluster bacterium;
AMFP13/1	BAS84_000335T0	PF04828.9	69.77	0.004	Alphaproteobacteria bacterium MarineAlpha10_Bin3 Bacteria;Proteobacteria;Alphaproteobacteria;Legionella drozanskii Bacteria;Proteobacteria;Gammaproteobacteria;Legionellales;Legionellaceae;Legionella;	SAR202 cluster bacterium	;cellular organisms;Bacteria;Terrabacteria group;Chloroflexi;unclassified Chloroflexi;SAR202 cluster;SAR202 cluster bacterium;
AMFP13/1	BAS84_001042T0	PF00578.16;PF00255.14	88.01	0.004	Paenibacillus etheri Bacteria;Terrabacteria;Firmicutes;Bacilli;Bacillales;Paenibacillaceae;Paenibacillus gene_id=BAS84_001042; Polaromonas sp. YR568 Bacteria;Proteobacteria;Betaproteobacteria;Burkholderiales;Comamonadaceae;Polaromonas;	Paenibacillus	;cellular organisms;Bacteria;Terrabacteria group;Firmicutes;Bacilli;Bacillales;Paenibacillaceae;Paenibacillus;
AMFP13/1	BAS84_001166T0	PF00230.15	30.16	0.005	SAR202 cluster bacterium Bacteria;Terrabacteria;Chloroflexi;SAR202;	SAR202 cluster bacterium	;cellular organisms;Bacteria;Terrabacteria group;Chloroflexi;unclassified Chloroflexi;SAR202 cluster;SAR202 cluster bacterium;
AMFP13/1	BAS84_001331T0	PF02544.11	85.3	0.003	Bacteroides sp. SM23_62_1 Bacteria;FCB;Bacteroidetes/Chlorobi;Bacteroidetes;Bacteroidia;Bacteroidales;Bacteroidaceae;Bacteroides; Gammaproteobacteria bacterium 42_54_T18 Bacteria;Proteobacteria;Gammaproteobacteria;	Bacteroides sp. SM23_62_1	;cellular organisms;Bacteria;FCB group;Bacteroidetes/Chlorobi group;Bacteroidetes;Bacteroidia;Bacteroidales;Bacteroidaceae;Bacteroides;Bacteroides sp. SM23_62_1;
AMFP13/1	BAS84_001334T0	PF02544.11;PF02544.11	86.11	0.003	Bacteroides sp. SM23_62_1 Bacteria;FCB;Bacteroidetes/Chlorobi;Bacteroidetes;Bacteroidia;Bacteroidales;Bacteroidaceae;Bacteroides; Gammaproteobacteria bacterium 42_54_T18 Bacteria;Proteobacteria;Gammaproteobacteria;	Bacteroides sp. SM23_62_1	;cellular organisms;Bacteria;FCB group;Bacteroidetes/Chlorobi group;Bacteroidetes;Bacteroidia;Bacteroidales;Bacteroidaceae;Bacteroides;Bacteroides sp. SM23_62_1;
AMFP13/1	BAS84_001790T0	PF00266.14	218.75	0.004	Pseudovibrio sp. Ab134 Bacteria;Proteobacteria;Alphaproteobacteria;Rhodobacterales;Rhodobacteraceae;Pseudovibrio;Pseudovibrio sp. W64 Bacteria;Proteobacteria;Alphaproteobacteria;Rhodobacterales;Rhodobacteraceae;Pseudovibrio;	Pseudovibrio ascidiaceicola	;cellular organisms;Bacteria;Proteobacteria;Alphaproteobacteria;Rhodobacterales;Rhodobacteraceae;Pseudovibrio;Pseudovibrio ascidiaceicola;
AMFP13/1	BAS84_002535T0	PF04674.7	36.84	0.004	Sulfuricella sp. T08 Bacteria;Proteobacteria;Betaproteobacteria;Nitrosomonadales;Gallionellaceae;Sulfuricella;	Bifiguratus adelaidae	;cellular organisms;Eukaryota;Opisthokonta;Fungi;Fungi incertae sedis;Mucoromycota;Mucoromycotina;Endogonales;Endogonales incertae sedis;Bifiguratus;Bifiguratus adelaidae;
AMFP13/1	BAS84_002932T0		88.7	0.008	Colletotrichum chlorophyti Eukaryota;Opisthokonta;Fungi;Ascomycota;saccharomyceta;Pezizomycotina;leotiomyceta;sordariomyceta;Sordariomycetes;Hypocreomycetidae;Glomerellales;Glomerellaceae;Colletotrichum gene_id=BAS84_002932; Colletotrichum orbiculare MAFF 240422: Vibrio sp. MEBiC08052 Bacteria;Proteobacteria;Gammaproteobacteria;Vibrionales;Vibrionaceae;Vibrio;	Aphanomyces invadans	;cellular organisms;Eukaryota;Stramenopiles;Oomycetes;Saprolegniales;Saprolegniaceae;Aphanomyces;Aphanomyces invadans;
AMFP13/1	BAS84_003814T0	PF01408.17	293.34	0.004	Aurantiochytrium sp. FCC1311 Eukaryota;Stramenopiles;Labyrinthulomycetes;Thraustochytriaceae;Aurantiochytrium;Capsaspora owczarzaki ATCC 30864; Rhodopirellula sp. SWK7 Bacteria;PVC;Planctomycetes;Planctomycetia;Planctomycetales;Planctomycetaceae;Rhodopirellula;	Capsaspora owczarzaki ATCC 30864	;cellular organisms;Eukaryota;Opisthokonta;Opisthokonta incertae sedis;Ichthyosporea;Capsaspora;Capsaspora owczarzaki;Capsaspora owczarzaki ATCC 30864;
AMFP13/1	BAS84_004376T0	PF02566.14	82.89	0.006	Glaciimonas sp. PCH181 Bacteria;Proteobacteria;Betaproteobacteria;Burkholderiales;Oxalobacteraceae;Glaciimonas;Gonapodya prolifera JEL478 Eukaryota;Opisthokonta;Fungi;Fungi;	Gonapodya prolifera JEL478	;cellular organisms;Eukaryota;Opisthokonta;Fungi;Fungi incertae sedis;Chytridiomycota;Monoblepharidomycetes;Monoblepharidales;Gonapodyaceae;Gonapodya;Gonapodya prolifera;Gonapodya prolifera JEL478;
AMFP13/1	BAS84_004378T0	PF02566.14	82.89	0.006	Glaciimonas sp. PCH181 Bacteria;Proteobacteria;Betaproteobacteria;Burkholderiales;Oxalobacteraceae;Glaciimonas; Gonapodya prolifera JEL478 Eukaryota;Opisthokonta;Fungi;Fungi;	Gonapodya prolifera JEL478	;cellular organisms;Eukaryota;Opisthokonta;Fungi;Fungi incertae sedis;Chytridiomycota;Monoblepharidomycetes;Monoblepharidales;Gonapodyaceae;Gonapodya;Gonapodya prolifera;Gonapodya prolifera JEL478;
AMFP13/1	BAS84_004500T0	PF00230.15	38.92	0.005	SAR202 cluster bacterium Bacteria;Terrabacteria;Chloroflexi;SAR202;	SAR202 cluster bacterium	;cellular organisms;Bacteria;Terrabacteria group;Chloroflexi;unclassified Chloroflexi;SAR202 cluster;SAR202 cluster bacterium;
AMFP13/1	BAS84_004663T0	PF05175.9;PF13489.1;PF12847.2;PF06325.8;PF13847.1;PF10294.4	30.04	0.004	Stenotrophomonas maltophilia Bacteria;Proteobacteria;Gammaproteobacteria;Xanthomonadales;Xanthomonadaceae;Stenotrophomonas;	Prosthecochloris sp. HL-130-GSB	;cellular organisms;Bacteria;FCB group;Bacteroidetes/Chlorobi group;Chlorobi;Chlorobia;Chlorobiales;Chlorobiaceae;Prosthecochloris;Prosthecochloris sp. HL-130-GSB;
AMFP13/1	BAS84_005106T0	PF00576.16	54.57	0.008	Candidatus Cloacimonetes bacterium Bacteria;FCB;Candidatus; Gonapodya prolifera JEL478 Eukaryota;Opisthokonta;Fungi;Fungi;	Gonapodya prolifera JEL478	;cellular organisms;Eukaryota;Opisthokonta;Fungi;Fungi incertae sedis;Chytridiomycota;Monoblepharidomycetes;Monoblepharidales;Gonapodyaceae;Gonapodya;Gonapodya prolifera;Gonapodya prolifera JEL478;
AMFP13/1	BAS84_005649T0	PF00652.17;PF14200.1;PF14587.1	171.6	0.005	Streptomyces sp. 3211 Bacteria;Terrabacteria;Actinobacteria;Actinobacteria;Streptomycetales;Streptomycetaceae;Streptomyces;	Bacillus hemicellulosilyticus	;cellular organisms;Bacteria;Terrabacteria group;Firmicutes;Bacilli;Bacillales;Bacillaceae;Bacillus;Bacillus hemicellulosilyticus;
AMFP13/1	BAS84_005731T0	PF13673.1;PF00583.19	78.29	0.004	Gammaproteobacteria bacterium TMED107 Bacteria;Proteobacteria;Gammaproteobacteria; Xanthomonas vesicatoria Bacteria;Proteobacteria;Gammaproteobacteria;Xanthomonadales;Xanthomonadaceae;Xanthomonas;	Rubinisphaera brasiliensis	;cellular organisms;Bacteria;PVC group;Planctomycetes;Planctomycetia;Planctomycetales;Planctomycetaceae;Rubinisphaera;Rubinisphaera brasiliensis;
AMFP13/1	BAS84_006273T0	PF03054.11	153.17	0.007	Paenibacillus sp. CF384 Bacteria;Terrabacteria;Firmicutes;Bacilli;Bacillales;Paenibacillaceae;Paenibacillus; Spizellomyces punctatus DAOM BR117;	Athalia rosae	;cellular organisms;Eukaryota;Opisthokonta;Metazoa;Eumetazoa;Bilateria;Protostomia;Ecdysozoa;Panarthropoda;Arthropoda;Mandibulata;Pancrustacea;Hexapoda;Insecta;Dicondylia;Pterygota;Neoptera;Holometabola;Hymenoptera;Tenthredinoidea;Tenthredinidae;Allantinae;Athalia;Athalia rosae;
AMFP13/1	BAS84_006564T0	PF00230.15	44.44	0.005	SAR202 cluster bacterium Bacteria;Terrabacteria;Chloroflexi;SAR202;	SAR202 cluster bacterium	;cellular organisms;Bacteria;Terrabacteria group;Chloroflexi;unclassified Chloroflexi;SAR202 cluster;SAR202 cluster bacterium;
AMFP13/1	BAS84_009062T0	PF02955.11	86.81	0.004	Dyella sp. OK004 Bacteria;Proteobacteria;Gammaproteobacteria;Xanthomonadales;Rhodanobacteraceae;Dyella; Luteibacter sp. OK325 Bacteria;Proteobacteria;Gammaproteobacteria;Xanthomonadales;Rhodanobacteraceae;Luteibacter;	Dyella jiangningensis	;cellular organisms;Bacteria;Proteobacteria;Gammaproteobacteria;Xanthomonadales;Rhodanobacteraceae;Dyella;Dyella jiangningensis;
AMFP13/1	BAS84_009866T0	PF14033.1;PF14033.1;PF14033.1	63.37	0.005	Streptomyces sp. 4F Bacteria;Terrabacteria;Actinobacteria;Actinobacteria;Streptomycetales;Streptomycetaceae;Streptomyces;Streptomyces sp. NRRL F-2664;	Streptomyces sp. NRRL F-2664	;cellular organisms;Bacteria;Terrabacteria group;Actinobacteria;Actinobacteria;Streptomycetales;Streptomycetaceae;Streptomyces;Streptomyces sp. NRRL F-2664;
AMFP13/1	BAS84_010258T0	PF13444.1;PF00583.19	33.85	0.007	Firmicutes bacterium ZOR0006 Bacteria;Terrabacteria;Firmicutes;Mortierella elongata AG-77 Eukaryota;Opisthokonta;Fungi;Fungi;	Basidiobolus meristosporus CBS 931.73	;cellular organisms;Eukaryota;Opisthokonta;Fungi;Fungi incertae sedis;Zoopagomycota;Entomophthoromycotina;Basidiobolomycetes;Basidiobolales;Basidiobolaceae;Basidiobolus;Basidiobolus meristosporus;Basidiobolus meristosporus CBS 931.73;
AMFP13/1	BAS84_010756T0	PF06628.7;PF00199.14	460.52	0.004	Bacillus sp. FJAT-26390 Bacteria;Terrabacteria;Firmicutes;Bacilli;Bacillales;Bacillaceae;Bacillus;	Paenibacillus sp. SSG-1	;cellular organisms;Bacteria;Terrabacteria group;Firmicutes;Bacilli;Bacillales;Paenibacillaceae;Paenibacillus;Paenibacillus sp. SSG-1;
AMFP14/2	BAS82_000052T0		53.32	0.042	Leptolyngbya sp. hensonii Bacteria;Terrabacteria;Cyanobacteria/Melainabacteria;Cyanobacteria;Synechococcales;Leptolyngbyaceae;Leptolyngbya:Myxosarcina sp. GI1 Bacteria;Terrabacteria;Cyanobacteria/Melainabacteria;Cyanobacteria;Pleurocapsales;Hyellaceae;Myxosarcina	Nostoc sp. NIES-3756	;cellular organisms;Bacteria;Terrabacteria group;Cyanobacteria/Melainabacteria group;Cyanobacteria;Nostocales;Nostocaceae;Nostoc;Nostoc sp. NIES-3756;
AMFP14/2	BAS82_000063T0		114.44	0.051	Limnobacter sp. CACIAM 66H1	Roseiflexus castenholzii	;cellular organisms;Bacteria;Terrabacteria group;Chloroflexi;Chloroflexia;Chloroflexales;Roseiflexineae;Roseiflexaceae;Roseiflexus;Roseiflexus castenholzii;
AMFP14/2	BAS82_000112T0		261.4	0.047	Chromobacterium sp. MWU13-2610 Bacteria;Proteobacteria;Betaproteobacteria;Neisseriales;Chromobacteriaceae;Chromobacterium;Chromobacterium	Dendroctonus ponderosae	;cellular organisms;Eukaryota;Opisthokonta;Metazoa;Eumetazoa;Bilateria;Protostomia;Ecdysozoa;Panarthropoda;Arthropoda;Mandibulata;Pancrustacea;Hexapoda;Insecta;Dicondylia;Pterygota;Neoptera;Holometabola;Coleoptera;Polyphaga;Cucujiformia;Curculionoidea;Curculionidae;Scolytinae;Dendroctonus;Dendroctonus ponderosae;
AMFP14/2	BAS82_000114T0		67.13	0.04	Candidatus Chloroploca asiatica Bacteria;Terrabacteria;Chloroflexi;Chloroflexia;Chloroflexales;Chloroflexineae;Oscillochloridaceae;Candidatus	Oscillochloris trichoides	;cellular organisms;Bacteria;Terrabacteria group;Chloroflexi;Chloroflexia;Chloroflexales;Chloroflexineae;Oscillochloridaceae;Oscillochloris;Oscillochloris trichoides;
AMFP14/2	BAS82_000130T0		68.38	0.001	Thermus phage TMA Viruses;dsDNA	Muricauda sp. TMED12	;cellular organisms;Bacteria;FCB group;Bacteroidetes/Chlorobi group;Bacteroidetes;Flavobacteriia;Flavobacteriales;Flavobacteriaceae;Muricauda;Muricauda sp. TMED12;
AMFP14/2	BAS82_000185T0		113.34	0.059	Chromatocurvus sp. F02 Bacteria;Proteobacteria;Gammaproteobacteria;Cellvibrionales;Halieaceae;Chromatocurvus;Salpingoeca rosetta Eukaryota;Opisthokonta;Choanoflagellida;Craspedida;Salpingoecidae;Salpingoeca gene_id=BAS82_000185	Chromatocurvus sp. F02	;cellular organisms;Bacteria;Proteobacteria;Gammaproteobacteria;Cellvibrionales;Halieaceae;Chromatocurvus;Chromatocurvus sp. F02;
AMFP14/2	BAS82_000214T0		131.47	0.054	Candidatus Puniceispirillum marinum Bacteria;Proteobacteria;Alphaproteobacteria;SAR116; Deltaproteobacteria bacterium CG11_big_fil_rev_8_21_14_0_20_45_16 Bacteria;Proteobacteria;Deltaproteobacteria;Nitrosomonas sp. Nm141 Bacteria;Proteobacteria;Betaproteobacteria;Nitrosomonadales;Nitrosomonadaceae;Nitrosomonas	Candidatus Puniceispirillum marinum	;cellular organisms;Bacteria;Proteobacteria;Alphaproteobacteria;unclassified Alphaproteobacteria;SAR116 cluster;Candidatus Puniceispirillum;Candidatus Puniceispirillum marinum;
AMFP14/2	BAS82_000281T0		114.44	0.04	Pedosphaera sp. Tous-C6FEB Bacteria;PVC;Verrucomicrobia;Verrucomicrobiae;Verrucomicrobiales;Pedosphaera; Rhodopirellula sp. TMED11 Bacteria;PVC;Planctomycetes;Planctomycetia;Planctomycetales;Planctomycetaceae;Rhodopirellula	Sphingobium lactosutens DS20	;cellular organisms;Bacteria;Proteobacteria;Alphaproteobacteria;Sphingomonadales;Sphingomonadaceae;Sphingobium;Sphingobium lactosutens;Sphingobium lactosutens DS20;
AMFP14/2	BAS82_000471T0		40.35	0.051	Lonsdalea quercina Bacteria;Proteobacteria;Gammaproteobacteria;Enterobacterales;Pectobacteriaceae;Lonsdalea gene_id=BAS82_000471;Ruminococcaceae bacterium D16 Bacteria;Terrabacteria;Firmicutes;Clostridia;Clostridiales;Ruminococcaceae	Trypanosoma grayi	;cellular organisms;Eukaryota;Euglenozoa;Kinetoplastida;Trypanosomatidae;Trypanosoma;Trypanosoma with unspecified subgenus;Trypanosoma grayi;
AMFP14/2	BAS82_000486T0		101.82	0.05	Achromobacter piechaudii Bacteria;Proteobacteria;Betaproteobacteria;Burkholderiales;Alcaligenaceae;Achromobacter gene_id=BAS82_000486	Chloroflexus aggregans	;cellular organisms;Bacteria;Terrabacteria group;Chloroflexi;Chloroflexia;Chloroflexales;Chloroflexineae;Chloroflexaceae;Chloroflexus;Chloroflexus aggregans;
AMFP14/2	BAS82_000509T0		81.1	0.038	Chryseobacterium sp. 52 Bacteria;FCB;Bacteroidetes/Chlorobi;Bacteroidetes;Flavobacteriia;Flavobacteriales;Flavobacteriaceae;Chryseobacterium; Chryseobacterium sp. Leaf180 Bacteria;FCB;Bacteroidetes/Chlorobi;Bacteroidetes;Flavobacteriia;Flavobacteriales;Flavobacteriaceae;Chryseobacterium	Ignavibacteria bacterium GWA2_36_19	;cellular organisms;Bacteria;FCB group;Bacteroidetes/Chlorobi group;Ignavibacteriae;Ignavibacteria;unclassified Ignavibacteria;Ignavibacteria bacterium GWA2_36_19;
AMFP14/2	BAS82_000521T0		48.35	0.042	Desemzia incerta Bacteria;Terrabacteria;Firmicutes;Bacilli;Lactobacillales;Carnobacteriaceae;Desemzia gene_id=BAS82_000521; Sedimentibacter sp. SX930 Bacteria;Terrabacteria;Firmicutes;Tissierellia;Sedimentibacter	Salpingoeca rosetta	;cellular organisms;Eukaryota;Opisthokonta;Choanoflagellida;Craspedida;Salpingoecidae;Salpingoeca;Salpingoeca rosetta;
AMFP14/2	BAS82_000523T0		136.55	0.048	Sorangium cellulosum Bacteria;Proteobacteria;Deltaproteobacteria;Myxococcales;Sorangiineae;Polyangiaceae;Sorangium gene_id=BAS82_000523	Cyanothece sp. PCC 7822	;cellular organisms;Bacteria;Terrabacteria group;Cyanobacteria/Melainabacteria group;Cyanobacteria;Oscillatoriophycideae;Oscillatoriales;Cyanothecaceae;Cyanothece;Cyanothece sp. PCC 7822;
AMFP14/2	BAS82_000611T0		87.72	0.047	Chromobacterium haemolyticum Bacteria;Proteobacteria;Betaproteobacteria;Neisseriales;Chromobacteriaceae;Chromobacterium;Chromobacterium gene_id=BAS82_000611: Chromobacterium sp. Panama Bacteria;Proteobacteria;Betaproteobacteria;Neisseriales;Chromobacteriaceae;Chromobacterium;Chromobacterium	Chromobacterium	;cellular organisms;Bacteria;Proteobacteria;Betaproteobacteria;Neisseriales;Chromobacteriaceae;Chromobacterium group;Chromobacterium;
AMFP14/2	BAS82_000671T0		460.52	0.066	Gammaproteobacteria bacterium TMED163 Bacteria;Proteobacteria;Gammaproteobacteria	Idiomarina donghaiensis	;cellular organisms;Bacteria;Proteobacteria;Gammaproteobacteria;Alteromonadales;Idiomarinaceae;Idiomarina;Idiomarina donghaiensis;
AMFP14/2	BAS82_000682T0		67.29	0.059	Myxococcales bacterium 68-20 Bacteria;Proteobacteria;Deltaproteobacteria;Myxococcales	Thalassolituus oleivorans	;cellular organisms;Bacteria;Proteobacteria;Gammaproteobacteria;Oceanospirillales;Oceanospirillaceae;Thalassolituus;Thalassolituus oleivorans;
AMFP14/2	BAS82_001074T0		159.28	0.06	Cyanobacteria bacterium TMED177 Bacteria;Terrabacteria;Cyanobacteria/Melainabacteria;Cyanobacteria;Nannochloropsis gaditana CCMP526 Eukaryota;Stramenopiles;Eustigmatophyceae;Eustigmatales;Monodopsidaceae;Nannochloropsis	Nannochloropsis gaditana CCMP526	;cellular organisms;Eukaryota;Stramenopiles;Eustigmatophyceae;Eustigmatales;Monodopsidaceae;Nannochloropsis;Nannochloropsis gaditana;Nannochloropsis gaditana CCMP526;
AMFP14/2	BAS82_001088T0		124.7	0.049	Bacillus sp. L_1B0_12 Bacteria;Terrabacteria;Firmicutes;Bacilli;Bacillales;Bacillaceae;Bacillus;Nocardia mexicana Bacteria;Terrabacteria;Actinobacteria;Actinobacteria;Corynebacteriales;Nocardiaceae;Nocardia gene_id=BAS82_001088	Fragilariopsis cylindrus CCMP1102	;cellular organisms;Eukaryota;Stramenopiles;Bacillariophyta;Bacillariophyceae;Bacillariophycidae;Bacillariales;Bacillariaceae;Fragilariopsis;Fragilariopsis cylindrus;Fragilariopsis cylindrus CCMP1102;
AMFP14/2	BAS82_001112T0		460.52	0.058	Hydrogenophilales bacterium 16-61-112 Bacteria;Proteobacteria;Hydrogenophilalia;Hydrogenophilales:Hydrogenophilales bacterium 16-64-40 Bacteria;Proteobacteria;Hydrogenophilalia;Hydrogenophilales	Gallionellales bacterium 35-53-114	;cellular organisms;Bacteria;Proteobacteria;Betaproteobacteria;Nitrosomonadales;unclassified Nitrosomonadales;Gallionellales bacterium 35-53-114;
AMFP14/2	BAS82_001598T0		55.37	0.055	Rhodospirillaceae bacterium TMED8 Bacteria;Proteobacteria;Alphaproteobacteria;Rhodospirillales;Rhodospirillaceae	Candidatus Magnetomorum sp. HK-1	;cellular organisms;Bacteria;Proteobacteria;delta/epsilon subdivisions;Deltaproteobacteria;Desulfobacterales;Desulfobacteraceae;Candidatus Magnetomorum;Candidatus Magnetomorum sp. HK-1;
AMFP14/2	BAS82_001608T0		204.93	0.059	Aurantiochytrium sp. FCC1311 Eukaryota;Stramenopiles;Labyrinthulomycetes;Thraustochytriaceae;Aurantiochytrium:Tabrizicola sp. XJSP Bacteria;Proteobacteria;Alphaproteobacteria;Rhodobacterales;Rhodobacteraceae;Tabrizicola	Guillardia theta CCMP2712	;cellular organisms;Eukaryota;Cryptophyta;Pyrenomonadales;Geminigeraceae;Guillardia;Guillardia theta;Guillardia theta CCMP2712;
AMFP14/2	BAS82_001615T0		86.81	0.051	Dyella sp. OK004 Bacteria;Proteobacteria;Gammaproteobacteria;Xanthomonadales;Rhodanobacteraceae;Dyella;Luteibacter sp. OK325 Bacteria;Proteobacteria;Gammaproteobacteria;Xanthomonadales;Rhodanobacteraceae;Luteibacter	Dyella jiangningensis	;cellular organisms;Bacteria;Proteobacteria;Gammaproteobacteria;Xanthomonadales;Rhodanobacteraceae;Dyella;Dyella jiangningensis;
AMFP14/2	BAS82_001710T0		55.26	0.051	Beggiatoa sp. 4572_84 Bacteria;Proteobacteria;Gammaproteobacteria;Thiotrichales;Thiotrichaceae;Beggiatoa	Basidiobolus meristosporus CBS 931.73	;cellular organisms;Eukaryota;Opisthokonta;Fungi;Fungi incertae sedis;Zoopagomycota;Entomophthoromycotina;Basidiobolomycetes;Basidiobolales;Basidiobolaceae;Basidiobolus;Basidiobolus meristosporus;Basidiobolus meristosporus CBS 931.73;
AMFP14/2	BAS82_001754T0		46.97	0.051	Acinetobacter sp. COS3 Bacteria;Proteobacteria;Gammaproteobacteria;Pseudomonadales;Moraxellaceae;Acinetobacter	Saccharopolyspora rectivirgula	;cellular organisms;Bacteria;Terrabacteria group;Actinobacteria;Actinobacteria;Pseudonocardiales;Pseudonocardiaceae;Saccharopolyspora;Saccharopolyspora rectivirgula;
AMFP14/2	BAS82_001835T0		82.89	0.054	Glaciimonas sp. PCH181 Bacteria;Proteobacteria;Betaproteobacteria;Burkholderiales;Oxalobacteraceae;Glaciimonas;Gonapodya prolifera JEL478 Eukaryota;Opisthokonta;Fungi;Fungi	Gonapodya prolifera JEL478	;cellular organisms;Eukaryota;Opisthokonta;Fungi;Fungi incertae sedis;Chytridiomycota;Monoblepharidomycetes;Monoblepharidales;Gonapodyaceae;Gonapodya;Gonapodya prolifera;Gonapodya prolifera JEL478;
AMFP14/2	BAS82_001946T0		74.89	0.048	Microbacterium sp. Leaf179 Bacteria;Terrabacteria;Actinobacteria;Actinobacteria;Micrococcales;Microbacteriaceae;Microbacterium	Roseiflexus castenholzii	;cellular organisms;Bacteria;Terrabacteria group;Chloroflexi;Chloroflexia;Chloroflexales;Roseiflexineae;Roseiflexaceae;Roseiflexus;Roseiflexus castenholzii;
AMFP14/2	BAS82_001973T0		126.75	0.054	Aeromonas sp. HMWF016 Bacteria;Proteobacteria;Gammaproteobacteria;Aeromonadales;Aeromonadaceae;Aeromonas; Gammaproteobacteria bacterium 50_400_T64 Bacteria;Proteobacteria;Gammaproteobacteria	Candidatus Thioglobus singularis	;cellular organisms;Bacteria;Proteobacteria;Gammaproteobacteria;unclassified Gammaproteobacteria;Candidatus Thioglobus;Candidatus Thioglobus singularis;
AMFP14/2	BAS82_002105T0		30.16	0.052	SAR202 cluster bacterium Bacteria;Terrabacteria;Chloroflexi;SAR202	SAR202 cluster bacterium	;cellular organisms;Bacteria;Terrabacteria group;Chloroflexi;unclassified Chloroflexi;SAR202 cluster;SAR202 cluster bacterium;
AMFP14/2	BAS82_002388T0		70.28	0.048	Promicromonospora sp. AC04 Bacteria;Terrabacteria;Actinobacteria;Actinobacteria;Micrococcales;Promicromonosporaceae;Promicromonospora	Melittangium boletus	;cellular organisms;Bacteria;Proteobacteria;delta/epsilon subdivisions;Deltaproteobacteria;Myxococcales;Cystobacterineae;Archangiaceae;Melittangium;Melittangium boletus;
AMFP14/2	BAS82_002529T0		99.52	0.049	Actinoplanes italicus Bacteria;Terrabacteria;Actinobacteria;Actinobacteria;Micromonosporales;Micromonosporaceae;Actinoplanes gene_id=BAS82_002529	Chloroflexus islandicus	;cellular organisms;Bacteria;Terrabacteria group;Chloroflexi;Chloroflexia;Chloroflexales;Chloroflexineae;Chloroflexaceae;Chloroflexus;Chloroflexus islandicus;
AMFP14/2	BAS82_002531T0		71.89	0.046	Gayadomonas joobiniege Bacteria;Proteobacteria;Gammaproteobacteria;Alteromonadales;Alteromonadaceae;Gayadomonas gene_id=BAS82_002531;Verrucomicrobiaceae bacterium TMED86 Bacteria;PVC;Verrucomicrobia;Verrucomicrobiae;Verrucomicrobiales;Verrucomicrobiaceae	Gayadomonas joobiniege	;cellular organisms;Bacteria;Proteobacteria;Gammaproteobacteria;Alteromonadales;Alteromonadaceae;Gayadomonas;Gayadomonas joobiniege;
AMFP14/2	BAS82_002542T0		82.89	0.051	Acidocella sp. 20-63-7 Bacteria;Proteobacteria;Alphaproteobacteria;Rhodospirillales;Acetobacteraceae;Acidocella; Rhodospirillales bacterium 20-64-7 Bacteria;Proteobacteria;Alphaproteobacteria;Rhodospirillales	Acidocella sp. MX-AZ02	;cellular organisms;Bacteria;Proteobacteria;Alphaproteobacteria;Rhodospirillales;Acetobacteraceae;Acidocella;Acidocella sp. MX-AZ02;
AMFP14/2	BAS82_002580T0		123.24	0.057	Emiliania huxleyi CCMP1516 Eukaryota;Haptophyceae;Isochrysidales;Noelaerhabdaceae;Emiliania; Geobacter sp. M18 Bacteria;Proteobacteria;Deltaproteobacteria;Desulfuromonadales;Geobacteraceae;Geobacter	Emiliania huxleyi CCMP1516	;cellular organisms;Eukaryota;Haptophyceae;Isochrysidales;Noelaerhabdaceae;Emiliania;Emiliania huxleyi;Emiliania huxleyi CCMP1516;
AMFP14/2	BAS82_002611T0		229.16	0.066	Alphaproteobacteria bacterium MarineAlpha9_Bin3 Bacteria;Proteobacteria;Alphaproteobacteria; Gammaproteobacteria bacterium TMED183 Bacteria;Proteobacteria;Gammaproteobacteria	Rhodospirillales bacterium URHD0088	;cellular organisms;Bacteria;Proteobacteria;Alphaproteobacteria;Rhodospirillales;unclassified Rhodospirillales;unclassified Rhodospirillales (miscellaneous);Rhodospirillales bacterium URHD0088;
AMFP14/2	BAS82_002696T0		87.85	0.051	Mycobacterium sp. QGD 101;Oleiphilus messinensis Bacteria;Proteobacteria;Gammaproteobacteria;Oceanospirillales;Oleiphilaceae;Oleiphilus gene_id=BAS82_002696	Ketobacter alkanivorans	;cellular organisms;Bacteria;Proteobacteria;Gammaproteobacteria;Oceanospirillales;Alcanivoracaceae;Ketobacter;Ketobacter alkanivorans;
AMFP14/2	BAS82_002797T0		116.05	0.052	Deltaproteobacteria bacterium HGW-Deltaproteobacteria-14 Bacteria;Proteobacteria;Deltaproteobacteria;Pseudoxanthomonas sp. GM95 Bacteria;Proteobacteria;Gammaproteobacteria;Xanthomonadales;Xanthomonadaceae;Pseudoxanthomonas	Pseudoxanthomonas sp. GM95	;cellular organisms;Bacteria;Proteobacteria;Gammaproteobacteria;Xanthomonadales;Xanthomonadaceae;Pseudoxanthomonas;Pseudoxanthomonas sp. GM95;
AMFP14/2	BAS82_002799T0		93.31	0.076	alpha proteobacterium MED-G09 Bacteria;Proteobacteria;Alphaproteobacteria; Saprolegnia diclina VS20 Eukaryota;Stramenopiles;Oomycetes;Saprolegniales;Saprolegniaceae;Saprolegnia	Thraustotheca clavata	;cellular organisms;Eukaryota;Stramenopiles;Oomycetes;Saprolegniales;Saprolegniaceae;Thraustotheca;Thraustotheca clavata;
AMFP14/2	BAS82_003173T0		36.84	0.05	Sulfuricella sp. T08 Bacteria;Proteobacteria;Betaproteobacteria;Nitrosomonadales;Gallionellaceae;Sulfuricella	Bifiguratus adelaidae	;cellular organisms;Eukaryota;Opisthokonta;Fungi;Fungi incertae sedis;Mucoromycota;Mucoromycotina;Endogonales;Endogonales incertae sedis;Bifiguratus;Bifiguratus adelaidae;
AMFP14/2	BAS82_003680T0		70.46	0.053	Chlamydiae bacterium CG10_big_fil_rev_8_21_14_0_10_35_9 Bacteria;PVC;Chlamydiae; Chlamydiae bacterium CG10_big_fil_rev_8_21_14_0_10_42_34 Bacteria;PVC;Chlamydiae	Rhizopus delemar RA 99-880	;cellular organisms;Eukaryota;Opisthokonta;Fungi;Fungi incertae sedis;Mucoromycota;Mucoromycotina;Mucorales;Mucorineae;Rhizopodaceae;Rhizopus;Rhizopus delemar;Rhizopus delemar RA 99-880;
AMFP14/2	BAS82_003969T0		38.05	0.051	Hellea balneolensis Bacteria;Proteobacteria;Alphaproteobacteria;Rhodobacterales;Hyphomonadaceae;Hellea gene_id=BAS82_003969	Pseudomonas resinovorans	;cellular organisms;Bacteria;Proteobacteria;Gammaproteobacteria;Pseudomonadales;Pseudomonadaceae;Pseudomonas;Pseudomonas aeruginosa group;Pseudomonas resinovorans;
AMFP14/2	BAS82_004360T0		103.62	0.042	Paenibacillus sp. PCH8 Bacteria;Terrabacteria;Firmicutes;Bacilli;Bacillales;Paenibacillaceae;Paenibacillus	Paenibacillus sp. VT-16-81	;cellular organisms;Bacteria;Terrabacteria group;Firmicutes;Bacilli;Bacillales;Paenibacillaceae;Paenibacillus;Paenibacillus sp. VT-16-81;
AMFP14/2	BAS82_004407T0		32.24	0.054	Gemmatimonadetes bacterium 13_1_40CM_4_69_8 Bacteria;FCB;Gemmatimonadetes; Methyloceanibacter caenitepidi Bacteria;Proteobacteria;Alphaproteobacteria;Rhizobiales;Methyloceanibacter gene_id=BAS82_004407	Elusimicrobia bacterium RIFOXYB2_FULL_62_6	;cellular organisms;Bacteria;Elusimicrobia;unclassified Elusimicrobia;Elusimicrobia bacterium RIFOXYB2_FULL_62_6;
AMFP14/2	BAS82_004409T0		170.39	0.047	Bacteroidetes bacterium MED-G21 Bacteria;FCB;Bacteroidetes/Chlorobi;Bacteroidetes;Flammeovirgaceae bacterium TMED32 Bacteria;FCB;Bacteroidetes/Chlorobi;Bacteroidetes;Cytophagia;Cytophagales;Flammeovirgaceae;Guillardia theta CCMP2712 Eukaryota;Cryptophyta;Pyrenomonadales;Geminigeraceae;Guillardia	Guillardia theta CCMP2712	;cellular organisms;Eukaryota;Cryptophyta;Pyrenomonadales;Geminigeraceae;Guillardia;Guillardia theta;Guillardia theta CCMP2712;
AMFP14/2	BAS82_004439T0		52.96	0.052	Xanthomonas arboricola pv. celebensis	Xanthomonas fuscans subsp. fuscans	;cellular organisms;Bacteria;Proteobacteria;Gammaproteobacteria;Xanthomonadales;Xanthomonadaceae;Xanthomonas;Xanthomonas citri group;Xanthomonas fuscans;Xanthomonas fuscans subsp. fuscans;
AMFP14/2	BAS82_005257T0		292.78	0.04	Aurantiochytrium sp. FCC1311 Eukaryota;Stramenopiles;Labyrinthulomycetes;Thraustochytriaceae;Aurantiochytrium;Capsaspora owczarzaki ATCC 30864;Rhodopirellula sp. SWK7 Bacteria;PVC;Planctomycetes;Planctomycetia;Planctomycetales;Planctomycetaceae;Rhodopirellula	Capsaspora owczarzaki ATCC 30864	;cellular organisms;Eukaryota;Opisthokonta;Opisthokonta incertae sedis;Ichthyosporea;Capsaspora;Capsaspora owczarzaki;Capsaspora owczarzaki ATCC 30864;
AMFP14/2	BAS82_005372T0		206.54	0.051	Burkholderia sp. HI2714 Bacteria;Proteobacteria;Betaproteobacteria;Burkholderiales;Burkholderiaceae;Burkholderia	Burkholderia ubonensis	;cellular organisms;Bacteria;Proteobacteria;Betaproteobacteria;Burkholderiales;Burkholderiaceae;Burkholderia;Burkholderia cepacia complex;Burkholderia ubonensis;
AMFP14/2	BAS82_005511T0		99.3	0.001	Indivirus ILV1 Viruses;dsDNA viruses	Indivirus ILV1	;Viruses;dsDNA viruses no RNA stage;Mimiviridae;unclassified Mimiviridae;Klosneuvirinae;Indivirus;Indivirus ILV1;
AMFP14/2	BAS82_005518T0		77.59	0.001	Klosneuvirus KNV1 Viruses;dsDNA viruses	Klosneuvirus KNV1	;Viruses;dsDNA viruses no RNA stage;Mimiviridae;unclassified Mimiviridae;Klosneuvirinae;Klosneuvirus;Klosneuvirus KNV1;
AMFP14/2	BAS82_006532T0		43.06	0.076	Ectocarpus siliculosus Eukaryota;Stramenopiles;PX clade;Phaeophyceae;Ectocarpales;Ectocarpaceae;Ectocarpus;gamma proteobacterium HTCC5015 Bacteria;Proteobacteria;Gammaproteobacteria	Ectocarpus siliculosus	;cellular organisms;Eukaryota;Stramenopiles;PX clade;Phaeophyceae;Ectocarpales;Ectocarpaceae;Ectocarpus;Ectocarpus siliculosus;
AMFP14/2	BAS82_007540T0		30.04	0.052	Stenotrophomonas maltophilia Bacteria;Proteobacteria;Gammaproteobacteria;Xanthomonadales;Xanthomonadaceae;Stenotrophomonas gene_id=BAS82_007540	Prosthecochloris sp. HL-130-GSB	;cellular organisms;Bacteria;FCB group;Bacteroidetes/Chlorobi group;Chlorobi;Chlorobia;Chlorobiales;Chlorobiaceae;Prosthecochloris;Prosthecochloris sp. HL-130-GSB;
AMFP14/2	BAS82_007888T0		69.43	0.041	Synergistales bacterium 53_16 Bacteria;Synergistetes;Synergistia;Synergistales;Thermus sp. CCB_US3_UF1 Bacteria;Terrabacteria;Deinococcus-Thermus;Deinococci;Thermales;Thermaceae;Thermus	Oceanithermus profundus	;cellular organisms;Bacteria;Terrabacteria group;Deinococcus-Thermus;Deinococci;Thermales;Thermaceae;Oceanithermus;Oceanithermus profundus;
AMFP14/2	BAS82_007901T0		94.18	0.001	Bodo saltans virus Viruses;dsDNA;Klosneuvirus KNV1 Viruses;dsDNA viruses	Indivirus ILV1	;Viruses;dsDNA viruses no RNA stage;Mimiviridae;unclassified Mimiviridae;Klosneuvirinae;Indivirus;Indivirus ILV1;
AMFP14/2	BAS82_007973T0		36.84	0.05	Sulfuricella sp. T08 Bacteria;Proteobacteria;Betaproteobacteria;Nitrosomonadales;Gallionellaceae;Sulfuricella	Bifiguratus adelaidae	;cellular organisms;Eukaryota;Opisthokonta;Fungi;Fungi incertae sedis;Mucoromycota;Mucoromycotina;Endogonales;Endogonales incertae sedis;Bifiguratus;Bifiguratus adelaidae;
AMFP14/2	BAS82_008054T0		195.72	0.039	Candidatus Sulfopaludibacter sp. SbA4; Solibacteres bacterium SbA2 Bacteria;Acidobacteria;Solibacteres	Thermovirga lienii	;cellular organisms;Bacteria;Synergistetes;Synergistia;Synergistales;Synergistaceae;Thermovirga;Thermovirga lienii;
AMFP14/2	BAS82_008080T0		204.93	0.051	Burkholderia sp. HI2714 Bacteria;Proteobacteria;Betaproteobacteria;Burkholderiales;Burkholderiaceae;Burkholderia	Burkholderia ubonensis	;cellular organisms;Bacteria;Proteobacteria;Betaproteobacteria;Burkholderiales;Burkholderiaceae;Burkholderia;Burkholderia cepacia complex;Burkholderia ubonensis;
AMFP14/2	BAS82_008248T0		289.43	0.052	Chloroflexi bacterium 54-19 Bacteria;Terrabacteria;Chloroflexi; Marinobacter segnicrescens Bacteria;Proteobacteria;Gammaproteobacteria;Alteromonadales;Alteromonadaceae;Marinobacter gene_id=BAS82_008248; Sinobacteraceae bacterium GT1R17 Bacteria;Proteobacteria;Gammaproteobacteria;Nevskiales;Sinobacteraceae	Marinobacter segnicrescens	;cellular organisms;Bacteria;Proteobacteria;Gammaproteobacteria;Alteromonadales;Alteromonadaceae;Marinobacter;Marinobacter segnicrescens;
AMFP14/2	BAS82_008262T0		93.02	0.048	Myxococcus stipitatus DSM 14675	Chloroflexus	;cellular organisms;Bacteria;Terrabacteria group;Chloroflexi;Chloroflexia;Chloroflexales;Chloroflexineae;Chloroflexaceae;Chloroflexus;
AMFP14/2	BAS82_008377T0		63.78	0.066	Gammaproteobacteria bacterium 42_54_T18 Bacteria;Proteobacteria;Gammaproteobacteria	Gammaproteobacteria bacterium 42_54_T18	;cellular organisms;Bacteria;Proteobacteria;Gammaproteobacteria;unclassified Gammaproteobacteria;unclassified Gammaproteobacteria (miscellaneous);Gammaproteobacteria bacterium 42_54_T18;
AMFP14/2	BAS82_008380T0		85.3	0.037	Bacteroides sp. SM23_62_1 Bacteria;FCB;Bacteroidetes/Chlorobi;Bacteroidetes;Bacteroidia;Bacteroidales;Bacteroidaceae;Bacteroides; Gammaproteobacteria bacterium 42_54_T18 Bacteria;Proteobacteria;Gammaproteobacteria	Bacteroides sp. SM23_62_1	;cellular organisms;Bacteria;FCB group;Bacteroidetes/Chlorobi group;Bacteroidetes;Bacteroidia;Bacteroidales;Bacteroidaceae;Bacteroides;Bacteroides sp. SM23_62_1;
AMFP14/2	BAS82_009417T0		69.77	0.051	Alphaproteobacteria bacterium MarineAlpha10_Bin3 Bacteria;Proteobacteria;Alphaproteobacteria;Legionella drozanskii Bacteria;Proteobacteria;Gammaproteobacteria;Legionellales;Legionellaceae;Legionella gene_id=BAS82_009417	Plasmodiophora brassicae	;cellular organisms;Eukaryota;Rhizaria;Cercozoa;Imbricatea;Plasmodiophorida;Plasmodiophoridae;Plasmodiophora;Plasmodiophora brassicae;
AMFP14/2	BAS82_010133T0		46.27	0.049	Xanthomonas arboricola pv. pruni	Amanita muscaria Koide BX008	;cellular organisms;Eukaryota;Opisthokonta;Fungi;Dikarya;Basidiomycota;Agaricomycotina;Agaricomycetes;Agaricomycetidae;Agaricales;Amanitaceae;Amanita;Amanita muscaria;Amanita muscaria Koide BX008;
AMFP14/2	BAS881_000024T0	PF13875.1	79.49	0.038	Halomonas sp. CSM-2 Bacteria;Proteobacteria;Gammaproteobacteria;Oceanospirillales;Halomonadaceae;Halomonas;Lunatimonas lonarensis Bacteria;FCB;Bacteroidetes/Chlorobi;Bacteroidetes;Cytophagia;Cytophagales;Cyclobacteriaceae;Lunatimonas gene_id=BAS881_000024	Lunatimonas lonarensis	;cellular organisms;Bacteria;FCB group;Bacteroidetes/Chlorobi group;Bacteroidetes;Cytophagia;Cytophagales;Cyclobacteriaceae;Lunatimonas;Lunatimonas lonarensis;
AMFP14/2	BAS881_000066T0	PF00300.17;PF01591.13	148.57	0.048	Sandaracinus amylolyticus Bacteria;Proteobacteria;Deltaproteobacteria;Myxococcales;Sorangiineae;Sandaracinaceae;Sandaracinus gene_id=BAS881_000066	Sandaracinus amylolyticus	;cellular organisms;Bacteria;Proteobacteria;delta/epsilon subdivisions;Deltaproteobacteria;Myxococcales;Sorangiineae;Sandaracinaceae;Sandaracinus;Sandaracinus amylolyticus;
AMFP14/2	BAS881_000067T0	PF07722.8;PF00117.23	59.17	0.052	Marinobacter sp. PWS21 Bacteria;Proteobacteria;Gammaproteobacteria;Alteromonadales;Alteromonadaceae;Marinobacter;Xanthomonas citri Bacteria;Proteobacteria;Gammaproteobacteria;Xanthomonadales;Xanthomonadaceae;Xanthomonas gene_id=BAS881_000067	Xanthomonas phaseoli	;cellular organisms;Bacteria;Proteobacteria;Gammaproteobacteria;Xanthomonadales;Xanthomonadaceae;Xanthomonas;Xanthomonas phaseoli;
AMFP14/2	BAS881_000071T0	PF01946.12;PF00890.19;PF13450.1;PF01494.14;PF07992.9;PF13434.1;PF00743.14;PF13738.1	88.19	0.049	Streptomyces sp. F-7 Bacteria;Terrabacteria;Actinobacteria;Actinobacteria;Streptomycetales;Streptomycetaceae;Streptomyces	Setaria italica	;cellular organisms;Eukaryota;Viridiplantae;Streptophyta;Streptophytina;Embryophyta;Tracheophyta;Euphyllophyta;Spermatophyta;Magnoliophyta;Mesangiospermae;Liliopsida;Petrosaviidae;commelinids;Poales;Poaceae;PACMAD clade;Panicoideae;Panicodae;Paniceae;Cenchrinae;Setaria;Setaria italica;
AMFP14/2	BAS881_000078T0	PF00881.19	219.95	0.039	Camelina sativa Eukaryota;Viridiplantae;Streptophyta;Streptophytina;Embryophyta;Tracheophyta;Euphyllophyta;Spermatophyta;Magnoliophyta;Mesangiospermae;eudicotyledons;Gunneridae;Pentapetalae;rosids;malvids;Brassicales;Brassicaceae;Camelineae;Camelina; Nitrospina sp. SCGC_AAA799_C22 Bacteria;Nitrospinae/Tectomicrobia;Nitrospinae;Nitrospinia;Nitrospinales;Nitrospinaceae;Nitrospina;Pseudomonas sp. PI…	Nitrospina sp. SCGC_AAA799_C22	;cellular organisms;Bacteria;Nitrospinae/Tectomicrobia group;Nitrospinae;Nitrospinia;Nitrospinales;Nitrospinaceae;Nitrospina;Nitrospina sp. SCGC_AAA799_C22;
AMFP14/2	BAS881_000093T0	PF13540.1;PF13540.1;PF13540.1;PF00415.13;PF00415.13;PF00415.13;PF00415.13	103.84	0.04	Candidatus Chloroploca asiatica Bacteria;Terrabacteria;Chloroflexi;Chloroflexia;Chloroflexales;Chloroflexineae;Oscillochloridaceae;Candidatus	Sulfuricaulis limicola	;cellular organisms;Bacteria;Proteobacteria;Gammaproteobacteria;Acidiferrobacterales;Acidiferrobacteraceae;Sulfuricaulis;Sulfuricaulis limicola;
AMFP14/2	BAS881_000094T0	PF00415.13;PF00415.13;PF00415.13;PF13540.1;PF13540.1;PF13540.1	81.79	0.04	Candidatus Chloroploca asiatica Bacteria;Terrabacteria;Chloroflexi;Chloroflexia;Chloroflexales;Chloroflexineae;Oscillochloridaceae;Candidatus	Chloroflexi bacterium GWC2_73_18	;cellular organisms;Bacteria;Terrabacteria group;Chloroflexi;unclassified Chloroflexi;unclassified Chloroflexi (miscellaneous);Chloroflexi bacterium GWC2_73_18;
AMFP14/2	BAS881_000096T0	PF00067.17	98.32	0.043	Cylindrospermum sp. NIES-4074 Bacteria;Terrabacteria;Cyanobacteria/Melainabacteria;Cyanobacteria;Nostocales;Nostocaceae;Cylindrospermum	Cylindrospermum sp. NIES-4074	;cellular organisms;Bacteria;Terrabacteria group;Cyanobacteria/Melainabacteria group;Cyanobacteria;Nostocales;Nostocaceae;Cylindrospermum;Cylindrospermum sp. NIES-4074;
AMFP14/2	BAS881_000124T0	PF07690.11;PF07690.11	328.58	0.066	Alphaproteobacteria bacterium MarineAlpha9_Bin2 Bacteria;Proteobacteria;Alphaproteobacteria	Alphaproteobacteria bacterium MarineAlpha9_Bin1	;cellular organisms;Bacteria;Proteobacteria;Alphaproteobacteria;unclassified Alphaproteobacteria;unclassified Alphaproteobacteria (miscellaneous);Alphaproteobacteria bacterium MarineAlpha9_Bin1;
AMFP14/2	BAS881_000133T0	PF05908.6	94.41	0.054	Enhygromyxa salina Bacteria;Proteobacteria;Deltaproteobacteria;Myxococcales;Enhygromyxa gene_id=BAS881_000133	Enhygromyxa salina	;cellular organisms;Bacteria;Proteobacteria;delta/epsilon subdivisions;Deltaproteobacteria;Myxococcales;unclassified Myxococcales;Enhygromyxa;Enhygromyxa salina;
AMFP14/2	BAS881_000163T0	PF13540.1;PF13540.1;PF13540.1;PF13540.1;PF00415.13;PF00415.13;PF00415.13	114.44	0.051	Limnobacter sp. CACIAM 66H1	Roseiflexus castenholzii	;cellular organisms;Bacteria;Terrabacteria group;Chloroflexi;Chloroflexia;Chloroflexales;Roseiflexineae;Roseiflexaceae;Roseiflexus;Roseiflexus castenholzii;
AMFP14/2	BAS881_000177T0	PF01740.16;PF13792.1;PF00916.15	130.15	0.039	Longimonas halophila Bacteria;FCB;Bacteroidetes/Chlorobi;Bacteroidetes;Bacteroidetes Order	Longimonas halophila	;cellular organisms;Bacteria;FCB group;Bacteroidetes/Chlorobi group;Bacteroidetes;Bacteroidetes Order II. Incertae sedis;Rhodothermaceae;Longimonas;Longimonas halophila;
AMFP14/2	BAS881_000191T0		39.37	0.037	Aureispira sp. CCB-QB1 Bacteria;FCB;Bacteroidetes/Chlorobi;Bacteroidetes;Saprospiria;Saprospirales;Saprospiraceae;Aureispira;Gemmatimonas sp. SM23_52 Bacteria;FCB;Gemmatimonadetes;Gemmatimonadetes;Gemmatimonadales;Gemmatimonadaceae;Gemmatimonas	Monosiga brevicollis MX1	;cellular organisms;Eukaryota;Opisthokonta;Choanoflagellida;Craspedida;Salpingoecidae;Monosiga;Monosiga brevicollis;Monosiga brevicollis MX1;
AMFP14/2	BAS881_000202T0	PF00391.18;PF01326.14	156.8	0.042	Bacillus subtilis Bacteria;Terrabacteria;Firmicutes;Bacilli;Bacillales;Bacillaceae;Bacillus gene_id=BAS881_000202	Fragilariopsis cylindrus CCMP1102	;cellular organisms;Eukaryota;Stramenopiles;Bacillariophyta;Bacillariophyceae;Bacillariophycidae;Bacillariales;Bacillariaceae;Fragilariopsis;Fragilariopsis cylindrus;Fragilariopsis cylindrus CCMP1102;
AMFP14/2	BAS881_000228T0	PF00266.14	234.17	0.05	Limnohabitans sp. TS-CS-82 Bacteria;Proteobacteria;Betaproteobacteria;Burkholderiales;Comamonadaceae;Limnohabitans	Limnohabitans sp. TS-CS-82	;cellular organisms;Bacteria;Proteobacteria;Betaproteobacteria;Burkholderiales;Comamonadaceae;Limnohabitans;Limnohabitans sp. TS-CS-82;
AMFP14/2	BAS881_000230T0	PF00698.16	108.22	0.051	Nitrobacter sp. 62-23 Bacteria;Proteobacteria;Alphaproteobacteria;Rhizobiales;Bradyrhizobiaceae;Nitrobacter;Thalassobius activus Bacteria;Proteobacteria;Alphaproteobacteria;Rhodobacterales;Rhodobacteraceae;Thalassobius gene_id=BAS881_000230	Jannaschia faecimaris	;cellular organisms;Bacteria;Proteobacteria;Alphaproteobacteria;Rhodobacterales;Rhodobacteraceae;Jannaschia;Jannaschia faecimaris;
AMFP14/2	BAS881_000261T0	PF03328.9	88.7	0.05	Bordetella sp. HZ20 Bacteria;Proteobacteria;Betaproteobacteria;Burkholderiales;Alcaligenaceae;Bordetella	Oceanospirillales bacterium LUC14_002_19_P2	;cellular organisms;Bacteria;Proteobacteria;Gammaproteobacteria;Oceanospirillales;unclassified Oceanospirillales;unclassified Oceanospirillales (miscellaneous);Oceanospirillales bacterium LUC14_002_19_P2;
AMFP14/2	BAS881_000279T0	PF00378.15	197.33	0.054	Bradyrhizobium sp. MOS002 Bacteria;Proteobacteria;Alphaproteobacteria;Rhizobiales;Bradyrhizobiaceae;Bradyrhizobium;Gammaproteobacteria bacterium TMED95 Bacteria;Proteobacteria;Gammaproteobacteria	Bradyrhizobium lablabi	;cellular organisms;Bacteria;Proteobacteria;Alphaproteobacteria;Rhizobiales;Bradyrhizobiaceae;Bradyrhizobium;Bradyrhizobium lablabi;
AMFP14/2	BAS881_000289T0		48.35	0.066	Gammaproteobacteria bacterium TMED50 Bacteria;Proteobacteria;Gammaproteobacteria	Gammaproteobacteria bacterium TMED50	;cellular organisms;Bacteria;Proteobacteria;Gammaproteobacteria;unclassified Gammaproteobacteria;unclassified Gammaproteobacteria (miscellaneous);Gammaproteobacteria bacterium TMED50;
AMFP14/2	BAS881_000301T0	PF12872.2;PF12872.2;PF01936.13	97.91	0.037	Sphingobacterium deserti Bacteria;FCB;Bacteroidetes/Chlorobi;Bacteroidetes;Sphingobacteriia;Sphingobacteriales;Sphingobacteriaceae;Sphingobacterium gene_id=BAS881_000301	Sphingobacterium sp. ML3W	;cellular organisms;Bacteria;FCB group;Bacteroidetes/Chlorobi group;Bacteroidetes;Sphingobacteriia;Sphingobacteriales;Sphingobacteriaceae;Sphingobacterium;Sphingobacterium sp. ML3W;
AMFP14/2	BAS881_000323T0	PF05023.9	53.32	0.042	Leptolyngbya sp. hensonii Bacteria;Terrabacteria;Cyanobacteria/Melainabacteria;Cyanobacteria;Synechococcales;Leptolyngbyaceae;Leptolyngbya;Myxosarcina sp. GI1 Bacteria;Terrabacteria;Cyanobacteria/Melainabacteria;Cyanobacteria;Pleurocapsales;Hyellaceae;Myxosarcina	Nostoc sp. NIES-3756	;cellular organisms;Bacteria;Terrabacteria group;Cyanobacteria/Melainabacteria group;Cyanobacteria;Nostocales;Nostocaceae;Nostoc;Nostoc sp. NIES-3756;
AMFP14/2	BAS881_000327T0	PF04191.8;PF02544.11	141.37	0.051	Haliea salexigens Bacteria;Proteobacteria;Gammaproteobacteria;Cellvibrionales;Halieaceae;Haliea gene_id=BAS881_000327; Halioglobus sp. HI00S01 Bacteria;Proteobacteria;Gammaproteobacteria;Cellvibrionales;Halieaceae;Halioglobus	Haliea salexigens	;cellular organisms;Bacteria;Proteobacteria;Gammaproteobacteria;Cellvibrionales;Halieaceae;Haliea;Haliea salexigens;
AMFP14/2	BAS881_000344T0	PF01722.13	53.18	0.059	Catenovulum sp. CCB-QB4 Bacteria;Proteobacteria;Gammaproteobacteria;Alteromonadales;Alteromonadaceae;Catenovulum;Phytophthora infestans T30-4 Eukaryota;Stramenopiles;Oomycetes;Peronosporales;Peronosporaceae;Phytophthora;Phytophthora parasitica CJ01A1 Eukaryota;Stramenopiles;Oomycetes;Peronosporales;Peronosporaceae;Phytophthora	Phytophthora infestans T30-4	;cellular organisms;Eukaryota;Stramenopiles;Oomycetes;Peronosporales;Phytophthora;Phytophthora infestans;Phytophthora infestans T30-4;
AMFP14/2	BAS881_000362T0	PF13540.1;PF00415.13;PF00415.13;PF00415.13	90.31	0.049	Salinispora pacifica Bacteria;Terrabacteria;Actinobacteria;Actinobacteria;Micromonosporales;Micromonosporaceae;Salinispora gene_id=BAS881_000362	Acidovorax sp. Root217	;cellular organisms;Bacteria;Proteobacteria;Betaproteobacteria;Burkholderiales;Comamonadaceae;Acidovorax;Acidovorax sp. Root217;
AMFP14/2	BAS881_000365T0	PF13460.1;PF13561.1;PF00106.20	44.67	0.052	Pseudomonas sp. ERMR1:02 Bacteria;Proteobacteria;Gammaproteobacteria;Pseudomonadales;Pseudomonadaceae;Pseudomonas	Leptospira sp. FH4-C-A1	;cellular organisms;Bacteria;Spirochaetes;Spirochaetia;Leptospirales;Leptospiraceae;Leptospira;Leptospira sp. FH4-C-A1;
AMFP14/2	BAS881_000369T0	PF05448.7;PF07859.8;PF12697.2;PF01738.13;PF12695.2;PF00326.16	306.24	0.066	Deltaproteobacteria bacterium CG_4_8_14_3_um_filter_45_9 Bacteria;Proteobacteria;Deltaproteobacteria;Gammaproteobacteria bacterium 39-13 Bacteria;Proteobacteria;Gammaproteobacteria	Candidatus Berkiella aquae	;cellular organisms;Bacteria;Proteobacteria;Gammaproteobacteria;Legionellales;Coxiellaceae;Candidatus Berkiella;Candidatus Berkiella aquae;
AMFP14/2	BAS881_000386T0	PF12077.3	87.5	0.048	Plesiocystis pacifica SIR-1 Bacteria;Proteobacteria;Deltaproteobacteria;Myxococcales;Nannocystineae;Nannocystaceae;Plesiocystis	Plesiocystis pacifica	;cellular organisms;Bacteria;Proteobacteria;delta/epsilon subdivisions;Deltaproteobacteria;Myxococcales;Nannocystineae;Nannocystaceae;Plesiocystis;Plesiocystis pacifica;
AMFP14/2	BAS881_000401T0	PF00753.22	156.58	0.041	Bdellovibrionales bacterium RIFOXYC1_FULL_54_43 Bacteria;Proteobacteria;Oligoflexia;Bdellovibrionales;Leptospira sp. FH4-C-A1 Bacteria;Spirochaetes;Spirochaetia;Leptospirales;Leptospiraceae;Leptospira	Leptospira weilii	;cellular organisms;Bacteria;Spirochaetes;Spirochaetia;Leptospirales;Leptospiraceae;Leptospira;Leptospira weilii;
AMFP14/2	BAS881_000468T0		31.95	0.041	Calothrix sp. NIES-3974 Bacteria;Terrabacteria;Cyanobacteria/Melainabacteria;Cyanobacteria;Nostocales;Rivulariaceae;Calothrix;Geitlerinema sp. PCC 7105	Mortierella verticillata NRRL 6337	;cellular organisms;Eukaryota;Opisthokonta;Fungi;Fungi incertae sedis;Mucoromycota;Mortierellomycotina;Mortierellales;Mortierellaceae;Mortierella;Mortierella verticillata;Mortierella verticillata NRRL 6337;
AMFP14/2	BAS881_000477T0	PF01210.18;PF08546.6;PF02558.11	100.62	0.054	Bordetella genomosp. 2 Bacteria;Proteobacteria;Betaproteobacteria;Burkholderiales;Alcaligenaceae;Bordetella;Rhodospirillales bacterium 70-18 Bacteria;Proteobacteria;Alphaproteobacteria;Rhodospirillales	Cupriavidus metallidurans	;cellular organisms;Bacteria;Proteobacteria;Betaproteobacteria;Burkholderiales;Burkholderiaceae;Cupriavidus;Cupriavidus metallidurans;
AMFP14/2	BAS881_000566T0	PF03462.13;PF00472.15	172.8	0.04	Chloroflexus aggregans DSM 9485;Komagataeibacter intermedius TF2 Bacteria;Proteobacteria;Alphaproteobacteria;Rhodospirillales;Acetobacteraceae;Komagataeibacter	Chloroflexus aggregans	;cellular organisms;Bacteria;Terrabacteria group;Chloroflexi;Chloroflexia;Chloroflexales;Chloroflexineae;Chloroflexaceae;Chloroflexus;Chloroflexus aggregans;
AMFP14/2	BAS881_000567T0	PF12850.2;PF00149.23	75.29	0.037	Sphingobacterium sp. CFCC 11742;Sphingobacterium sp. M46 Bacteria;FCB;Bacteroidetes/Chlorobi;Bacteroidetes;Sphingobacteriia;Sphingobacteriales;Sphingobacteriaceae;Sphingobacterium	Flavobacterium beibuense	;cellular organisms;Bacteria;FCB group;Bacteroidetes/Chlorobi group;Bacteroidetes;Flavobacteriia;Flavobacteriales;Flavobacteriaceae;Flavobacterium;Flavobacterium beibuense;
AMFP14/2	BAS881_000571T0	PF01557.13	123.65	0.055	Spartobacteria bacterium LR76 Bacteria;PVC;Verrucomicrobia;Spartobacteria;Thraustotheca clavata Eukaryota;Stramenopiles;Oomycetes;Saprolegniales;Saprolegniaceae;Thraustotheca gene_id=BAS881_000571;Verrucomicrobia bacterium Tous-C9LFEB Bacteria;PVC;Verrucomicrobia	Thraustotheca clavata	;cellular organisms;Eukaryota;Stramenopiles;Oomycetes;Saprolegniales;Saprolegniaceae;Thraustotheca;Thraustotheca clavata;
AMFP14/2	BAS881_000621T0	PF02770.14;PF08028.6;PF02771.11;PF00441.19	294.04	0.051	Cohaesibacter gelatinilyticus Bacteria;Proteobacteria;Alphaproteobacteria;Rhizobiales;Cohaesibacteraceae;Cohaesibacter gene_id=BAS881_000621;Micavibrio sp. TMED2 Bacteria;Proteobacteria;Alphaproteobacteria;Micavibrio	Cohaesibacter gelatinilyticus	;cellular organisms;Bacteria;Proteobacteria;Alphaproteobacteria;Rhizobiales;Cohaesibacteraceae;Cohaesibacter;Cohaesibacter gelatinilyticus;
AMFP14/2	BAS881_000622T0	PF13193.1;PF00501.23	186.51	0.063	Gammaproteobacteria bacterium 42_54_T18 Bacteria;Proteobacteria;Gammaproteobacteria;Sinobacteraceae bacterium GT1R17 Bacteria;Proteobacteria;Gammaproteobacteria;Nevskiales;Sinobacteraceae	Alcanivorax sp. DG881	;cellular organisms;Bacteria;Proteobacteria;Gammaproteobacteria;Oceanospirillales;Alcanivoracaceae;Alcanivorax;Alcanivorax sp. DG881;
AMFP14/2	BAS881_000632T0	PF00849.17	72.99	0.051	Nitrospinae bacterium CG22_combo_CG10-13_8_21_14_all_47_10 Bacteria;Nitrospinae/Tectomicrobia;Nitrospinae	Nitrospinae bacterium CG22_combo_CG10-13_8_21_14_all_47_10	;cellular organisms;Bacteria;Nitrospinae/Tectomicrobia group;Nitrospinae;unclassified Nitrospinae;Nitrospinae bacterium CG22_combo_CG10-13_8_21_14_all_47_10;
AMFP14/2	BAS881_000658T0	PF07478.8;PF13535.1;PF00364.17;PF02785.14;PF00289.17;PF02786.12	383.84	0.051	Burkholderia sp. AU31652 Bacteria;Proteobacteria;Betaproteobacteria;Burkholderiales;Burkholderiaceae;Burkholderia	Acanthamoeba castellanii str. Neff	;cellular organisms;Eukaryota;Amoebozoa;Discosea;Longamoebia;Centramoebida;Acanthamoebidae;Acanthamoeba;Acanthamoeba castellanii;Acanthamoeba castellanii str. Neff;
AMFP14/2	BAS881_000659T0	PF00415.13;PF00415.13;PF13540.1;PF13540.1;PF13540.1	109.14	0.051	Limnobacter sp. CACIAM 66H1	Chloroflexi bacterium GWC2_73_18	;cellular organisms;Bacteria;Terrabacteria group;Chloroflexi;unclassified Chloroflexi;unclassified Chloroflexi (miscellaneous);Chloroflexi bacterium GWC2_73_18;
AMFP14/2	BAS881_000660T0	PF00415.13;PF00415.13;PF13540.1;PF13540.1	112.93	0.051	Limnobacter sp. CACIAM 66H1	Oscillochloris trichoides	;cellular organisms;Bacteria;Terrabacteria group;Chloroflexi;Chloroflexia;Chloroflexales;Chloroflexineae;Oscillochloridaceae;Oscillochloris;Oscillochloris trichoides;
AMFP14/2	BAS881_000662T0		43.75	0.058	Actinobacteria bacterium 13_1_20CM_4_69_9 Bacteria;Terrabacteria;Actinobacteria	Candidatus Fluviicola riflensis	;cellular organisms;Bacteria;FCB group;Bacteroidetes/Chlorobi group;Bacteroidetes;Flavobacteriia;Flavobacteriales;Crocinitomicaceae;Fluviicola;Candidatus Fluviicola riflensis;
AMFP14/2	BAS881_000664T0		78.29	0.001	Klosneuvirus KNV1 Viruses;dsDNA viruses	Indivirus ILV1	;Viruses;dsDNA viruses no RNA stage;Mimiviridae;unclassified Mimiviridae;Klosneuvirinae;Indivirus;Indivirus ILV1;
AMFP14/2	BAS881_000699T0	PF00415.13;PF00415.13;PF00415.13;PF00415.13;PF00415.13;PF00415.13;PF13540.1;PF13540.1;PF13540.1;PF13540.1;PF13540.1;PF13540.1;PF13540.1;PF13540.1	182.82	0.058	Bdellovibrionales bacterium GWA2_49_15 Bacteria;Proteobacteria;Oligoflexia;Bdellovibrionales	Myxococcus macrosporus	;cellular organisms;Bacteria;Proteobacteria;delta/epsilon subdivisions;Deltaproteobacteria;Myxococcales;Cystobacterineae;Myxococcaceae;Myxococcus;Myxococcus macrosporus;
AMFP14/2	BAS881_000718T0	PF08719.6	82.89	0.049	Streptomyces sp. 769 Bacteria;Terrabacteria;Actinobacteria;Actinobacteria;Streptomycetales;Streptomycetaceae;Streptomyces;Streptomyces sp. MOE7 Bacteria;Terrabacteria;Actinobacteria;Actinobacteria;Streptomycetales;Streptomycetaceae;Streptomyces;Streptomyces yunnanensis Bacteria;Terrabacteria;Actinobacteria;Actinobacteria;Streptomycetales;Streptomycetaceae;Streptomyces gene_id=BAS881_000718	Nannocystis exedens	;cellular organisms;Bacteria;Proteobacteria;delta/epsilon subdivisions;Deltaproteobacteria;Myxococcales;Nannocystineae;Nannocystaceae;Nannocystis;Nannocystis exedens;
AMFP14/2	BAS881_000794T0	PF00107.21;PF13602.1	102.92	0.052	Chloroflexi bacterium 54-19 Bacteria;Terrabacteria;Chloroflexi;Chloroflexi bacterium UTCFX4 Bacteria;Terrabacteria;Chloroflexi;Kouleothrix aurantiaca Bacteria;Terrabacteria;Chloroflexi;Kouleothrix gene_id=BAS881_000794	bacterium HR08	;cellular organisms;Bacteria;unclassified Bacteria;unclassified Bacteria (miscellaneous);bacterium HR08;
AMFP14/2	BAS881_000800T0	PF08282.7;PF12710.2;PF00702.21;PF00122.15	332.49	0.068	Actinobacteria bacterium HGW-Actinobacteria-1 Bacteria;Terrabacteria;Actinobacteria;Thalassiosira pseudonana CCMP1335 Eukaryota;Stramenopiles;Bacillariophyta;Coscinodiscophyceae;Thalassiosirophycidae;Thalassiosirales;Thalassiosiraceae;Thalassiosira	Thalassiosira pseudonana CCMP1335	;cellular organisms;Eukaryota;Stramenopiles;Bacillariophyta;Coscinodiscophyceae;Thalassiosirophycidae;Thalassiosirales;Thalassiosiraceae;Thalassiosira;Thalassiosira pseudonana;Thalassiosira pseudonana CCMP1335;
AMFP14/2	BAS881_000925T0	PF03129.15;PF00587.20;PF13393.1	160.08	0.051	Gammaproteobacteria bacterium TMED183 Bacteria;Proteobacteria;Gammaproteobacteria;Magnetospira sp. QH-2 Bacteria;Proteobacteria;Alphaproteobacteria;Rhodospirillales;Rhodospirillaceae;Magnetospira	Magnetospira sp. QH-2	;cellular organisms;Bacteria;Proteobacteria;Alphaproteobacteria;Rhodospirillales;Rhodospirillaceae;Magnetospira;Magnetospira sp. QH-2;
AMFP14/2	BAS881_000989T0	PF12695.2	30.85	0.05	Methylibium sp. CF468 Bacteria;Proteobacteria;Betaproteobacteria;Burkholderiales;Burkholderiales;Thauera sp. D20 Bacteria;Proteobacteria;Betaproteobacteria;Rhodocyclales;Zoogloeaceae;Thauera	Sphingomonas ginsenosidimutans	;cellular organisms;Bacteria;Proteobacteria;Alphaproteobacteria;Sphingomonadales;Sphingomonadaceae;Sphingomonas;Sphingomonas ginsenosidimutans;
AMFP14/2	BAS881_001005T0	PF06745.8;PF13481.1	175.35	0.052	Anaerolineae bacterium UTCFX1 Bacteria;Terrabacteria;Chloroflexi;Anaerolineae	Chloroflexi bacterium	;cellular organisms;Bacteria;Terrabacteria group;Chloroflexi;unclassified Chloroflexi;unclassified Chloroflexi (miscellaneous);Chloroflexi bacterium;
AMFP14/2	BAS881_001016T0	PF00035.20;PF00636.21;PF14622.1	54.57	0.066	Deltaproteobacteria bacterium HGW-Deltaproteobacteria-22 Bacteria;Proteobacteria;Deltaproteobacteria	Verrucomicrobia bacterium 13_1_20CM_3_54_17	;cellular organisms;Bacteria;PVC group;Verrucomicrobia;unclassified Verrucomicrobia;unclassified Verrucomicrobia (miscellaneous);Verrucomicrobia bacterium 13_1_20CM_3_54_17;
AMFP14/2	BAS881_001043T0	PF00171.17	282.52	0.052	Aurantiochytrium sp. FCC1311 Eukaryota;Stramenopiles;Labyrinthulomycetes;Thraustochytriaceae;Aurantiochytrium; Lacimicrobium sp. SS2-24 Bacteria;Proteobacteria;Gammaproteobacteria;Alteromonadales;Alteromonadaceae;Lacimicrobium	Pelagibacterium luteolum	;cellular organisms;Bacteria;Proteobacteria;Alphaproteobacteria;Rhizobiales;Hyphomicrobiaceae;Pelagibacterium;Pelagibacterium luteolum;
AMFP14/2	BAS881_001051T0	PF01351.13	83	0.045	Aurantiochytrium sp. FCC1311 Eukaryota;Stramenopiles;Labyrinthulomycetes;Thraustochytriaceae;Aurantiochytrium;Candidatus Wolfebacteria bacterium RBG_13_41_7	Candidatus Wolfebacteria bacterium RBG_13_41_7	;cellular organisms;Bacteria;unclassified Bacteria;Bacteria candidate phyla;Patescibacteria group;Parcubacteria group;Candidatus Wolfebacteria;Candidatus Wolfebacteria bacterium RBG_13_41_7;
AMFP14/2	BAS881_001063T0	PF08264.8;PF09334.6;PF09334.6;PF00133.17	323.97	0.047	Cyanothece sp. BG0011 Bacteria;Terrabacteria;Cyanobacteria/Melainabacteria;Cyanobacteria;Oscillatoriophycideae;Oscillatoriales;Cyanothecaceae;Cyanothece;Rhizophagus irregularis DAOM 197198w	Rhizophagus irregularis DAOM 197198w	;cellular organisms;Eukaryota;Opisthokonta;Fungi;Fungi incertae sedis;Mucoromycota;Glomeromycotina;Glomeromycetes;Glomerales;Glomeraceae;Rhizophagus;Rhizophagus irregularis;Rhizophagus irregularis DAOM 197198w;
AMFP14/2	BAS881_001088T0	PF03721.9;PF01210.18;PF02558.11;PF08546.6	58.77	0.051	Mycobacterium sp. D16Q16 Bacteria;Terrabacteria;Actinobacteria;Actinobacteria;Corynebacteriales;Mycobacteriaceae;Mycobacterium;Sphingomonas astaxanthinifaciens Bacteria;Proteobacteria;Alphaproteobacteria;Sphingomonadales;Sphingomonadaceae;Sphingomonas gene_id=BAS881_001088	Thalassobium sp.	;cellular organisms;Bacteria;Proteobacteria;Alphaproteobacteria;Rhodobacterales;Rhodobacteraceae;Thalassobium;Thalassobium sp.;
AMFP14/2	BAS881_001092T0	PF00814.20	143.12	0.059	Novosphingobium sp. HII-3 Bacteria;Proteobacteria;Alphaproteobacteria;Sphingomonadales;Sphingomonadaceae;Novosphingobium;Saprolegnia diclina VS20 Eukaryota;Stramenopiles;Oomycetes;Saprolegniales;Saprolegniaceae;Saprolegnia	Achlya hypogyna	;cellular organisms;Eukaryota;Stramenopiles;Oomycetes;Saprolegniales;Saprolegniaceae;Achlya;Achlya hypogyna;
AMFP14/2	BAS881_001109T0	PF02652.9;PF02652.9	34.54	0.042	Lactobacillus jensenii DSM 20557	Bacillus tuaregi	;cellular organisms;Bacteria;Terrabacteria group;Firmicutes;Bacilli;Bacillales;Bacillaceae;Bacillus;Bacillus tuaregi;
AMFP14/2	BAS881_001205T0	PF09423.5	92.61	0.047	bacterium 336/3 Bacteria;FCB;Bacteroidetes/Chlorobi gene_id=BAS881_001205;marine bacterium AO1-C Bacteria;FCB;Bacteroidetes/Chlorobi;Bacteroidetes;Cytophagia;Cytophagales;Cytophagaceae;Rhodococcus sp. UNC363MFTsu5.1 Bacteria;Terrabacteria;Actinobacteria;Actinobacteria;Corynebacteriales;Nocardiaceae;Rhodococcus	Aureispira sp. CCB-QB1	;cellular organisms;Bacteria;FCB group;Bacteroidetes/Chlorobi group;Bacteroidetes;Saprospiria;Saprospirales;Saprospiraceae;Aureispira;Aureispira sp. CCB-QB1;
AMFP14/2	BAS881_001240T0	PF01068.16	34.25	0.002	Caulobacter phage Cr30 Viruses;dsDNA;Pelagibacteraceae bacterium TMED124 Bacteria;Proteobacteria;Alphaproteobacteria;Pelagibacterales;Pelagibacteraceae	unidentified phage	;Viruses;unclassified bacterial viruses;unidentified phage;
AMFP14/2	BAS881_001284T0	PF13651.1	68.38	0.001	Thermus phage TMA Viruses;dsDNA	Muricauda sp. TMED12	;cellular organisms;Bacteria;FCB group;Bacteroidetes/Chlorobi group;Bacteroidetes;Flavobacteriia;Flavobacteriales;Flavobacteriaceae;Muricauda;Muricauda sp. TMED12;
AMFP14/2	BAS881_001297T0	PF01118.19;PF02774.13	240.16	0.051	Roseomonas stagni Bacteria;Proteobacteria;Alphaproteobacteria;Rhodospirillales;Acetobacteraceae;Roseomonas gene_id=BAS881_001297;Thalassospira sp. TSL5-1 Bacteria;Proteobacteria;Alphaproteobacteria;Rhodospirillales;Rhodospirillaceae;Thalassospira	Roseomonas stagni	;cellular organisms;Bacteria;Proteobacteria;Alphaproteobacteria;Rhodospirillales;Acetobacteraceae;Roseomonas;Roseomonas stagni;
AMFP14/2	BAS881_001300T0	PF01370.16;PF08659.5;PF00106.20	171.08	0.066	Deltaproteobacteria bacterium CG_4_9_14_3_um_filter_63_12 Bacteria;Proteobacteria;Deltaproteobacteria	Deltaproteobacteria bacterium CG_4_9_14_3_um_filter_63_12	;cellular organisms;Bacteria;Proteobacteria;delta/epsilon subdivisions;Deltaproteobacteria;unclassified Deltaproteobacteria;unclassified Deltaproteobacteria (miscellaneous);Deltaproteobacteria bacterium CG_4_9_14_3_um_filter_63_12;
AMFP14/2	BAS881_001333T0	PF13847.1;PF12847.2;PF13578.1;PF01596.12	72.99	0.048	Gemmatimonadetes bacterium 13_2_20CM_2_65_7 Bacteria;FCB;Gemmatimonadetes;Wolbachia pipientis Bacteria;Proteobacteria;Alphaproteobacteria;Rickettsiales;Anaplasmataceae;Wolbachieae;Wolbachia gene_id=BAS881_001333	Wolbachia pipientis	;cellular organisms;Bacteria;Proteobacteria;Alphaproteobacteria;Rickettsiales;Anaplasmataceae;Wolbachieae;Wolbachia;Wolbachia pipientis;
AMFP14/2	BAS881_001348T0	PF00111.22	56.47	0.059	Aurantiochytrium sp. FCC1311 Eukaryota;Stramenopiles;Labyrinthulomycetes;Thraustochytriaceae;Aurantiochytrium;Azospirillum sp. B2 Bacteria;Proteobacteria;Alphaproteobacteria;Rhodospirillales;Rhodospirillaceae;Azospirillum;Thraustotheca clavata Eukaryota;Stramenopiles;Oomycetes;Saprolegniales;Saprolegniaceae;Thraustotheca gene_id=BAS881_001348	Thraustotheca clavata	;cellular organisms;Eukaryota;Stramenopiles;Oomycetes;Saprolegniales;Saprolegniaceae;Thraustotheca;Thraustotheca clavata;
AMFP14/2	BAS881_001368T0	PF00923.14	263.7	0.052	Catenovulum sp. CCB-QB4 Bacteria;Proteobacteria;Gammaproteobacteria;Alteromonadales;Alteromonadaceae;Catenovulum	Alteromonas sp. P0213	;cellular organisms;Bacteria;Proteobacteria;Gammaproteobacteria;Alteromonadales;Alteromonadaceae;Alteromonas;Alteromonas sp. P0213;
AMFP14/2	BAS881_001370T0	PF01327.16	30.63	0.042	Aphanomyces invadans Eukaryota;Stramenopiles;Oomycetes;Saprolegniales;Saprolegniaceae;Aphanomyces gene_id=BAS881_001370;Chloroflexi bacterium 13_1_40CM_66_19 Bacteria;Terrabacteria;Chloroflexi; Roseiflexus sp. RS-1 Bacteria;Terrabacteria;Chloroflexi;Chloroflexia;Chloroflexales;Roseiflexineae;Roseiflexaceae;Roseiflexus	Aphanomyces invadans	;cellular organisms;Eukaryota;Stramenopiles;Oomycetes;Saprolegniales;Saprolegniaceae;Aphanomyces;Aphanomyces invadans;
AMFP14/2	BAS881_001409T0	PF08028.6;PF02770.14;PF00441.19;PF02771.11	317.76	0.051	Colwellia sp. 12G3 Bacteria;Proteobacteria;Gammaproteobacteria;Alteromonadales;Colwelliaceae;Colwellia	Motiliproteus sp. MSK22-1	;cellular organisms;Bacteria;Proteobacteria;Gammaproteobacteria;Oceanospirillales;Oceanospirillaceae;Motiliproteus;Motiliproteus sp. MSK22-1;
AMFP14/2	BAS881_001505T0	PF00561.15;PF12697.2;PF06441.7	168.19	0.042	Mycobacterium sp. 1245805.9 Bacteria;Terrabacteria;Actinobacteria;Actinobacteria;Corynebacteriales;Mycobacteriaceae;Mycobacterium;Paenibacillus sp. VT-400 Bacteria;Terrabacteria;Firmicutes;Bacilli;Bacillales;Paenibacillaceae;Paenibacillus	Symbiodinium microadriaticum	;cellular organisms;Eukaryota;Alveolata;Dinophyceae;Suessiales;Symbiodiniaceae;Symbiodinium;Symbiodinium microadriaticum;
AMFP14/2	BAS881_001516T0	PF04191.8;PF02544.11	137.46	0.052	Actinobacteria bacterium TMED172 Bacteria;Terrabacteria;Actinobacteria;Nocardia sp. Y48 Bacteria;Terrabacteria;Actinobacteria;Actinobacteria;Corynebacteriales;Nocardiaceae;Nocardia	Haliea salexigens	;cellular organisms;Bacteria;Proteobacteria;Gammaproteobacteria;Cellvibrionales;Halieaceae;Haliea;Haliea salexigens;
AMFP14/2	BAS881_001554T0	PF01494.14;PF00175.16;PF00667.15;PF00667.15;PF00258.20	413.37	0.05	Sterolibacterium denitrificans Bacteria;Proteobacteria;Betaproteobacteria;Nitrosomonadales;Sterolibacteriaceae;Sterolibacterium gene_id=BAS881_001554	Sterolibacterium denitrificans	;cellular organisms;Bacteria;Proteobacteria;Betaproteobacteria;Nitrosomonadales;Sterolibacteriaceae;Sterolibacterium;Sterolibacterium denitrificans;
AMFP14/2	BAS881_001573T0	PF00923.14	263.7	0.052	Catenovulum sp. CCB-QB4 Bacteria;Proteobacteria;Gammaproteobacteria;Alteromonadales;Alteromonadaceae;Catenovulum	Alteromonas sp. P0213	;cellular organisms;Bacteria;Proteobacteria;Gammaproteobacteria;Alteromonadales;Alteromonadaceae;Alteromonas;Alteromonas sp. P0213;
AMFP14/2	BAS881_001588T0	PF00984.14;PF03721.9	304.3	0.062	Ostreococcus lucimarinus CCE9901 Eukaryota;Viridiplantae;Chlorophyta;prasinophytes;Mamiellophyceae;Mamiellales;Bathycoccaceae;Ostreococcus; Ostreococcus tauri Eukaryota;Viridiplantae;Chlorophyta;prasinophytes;Mamiellophyceae;Mamiellales;Bathycoccaceae;Ostreococcus ; Verrucomicrobia bacterium RIFCSPHIGHO2_12_FULL_41_10 Bacteria;PVC;Verrucomicrobia	Ostreococcus tauri	;cellular organisms;Eukaryota;Viridiplantae;Chlorophyta;prasinophytes;Mamiellophyceae;Mamiellales;Bathycoccaceae;Ostreococcus;Ostreococcus tauri;
AMFP14/2	BAS881_001612T0		40.06	0.054	Desulfobacteraceae bacterium 4572_123 Bacteria;Proteobacteria;Deltaproteobacteria;Desulfobacterales;Desulfobacteraceae	Pestalotiopsis fici W106-1	;cellular organisms;Eukaryota;Opisthokonta;Fungi;Dikarya;Ascomycota;saccharomyceta;Pezizomycotina;leotiomyceta;sordariomyceta;Sordariomycetes;Xylariomycetidae;Xylariales;Sporocadaceae;Pestalotiopsis;Pestalotiopsis fici;Pestalotiopsis fici W106-1;
AMFP14/2	BAS881_001643T0	PF13540.1;PF13540.1;PF13540.1;PF00415.13;PF00415.13;PF00415.13	103.97	0.059	Chloroflexi bacterium RBG_16_68_14 Bacteria;Terrabacteria;Chloroflexi	Chloroflexus sp. Y-396-1	;cellular organisms;Bacteria;Terrabacteria group;Chloroflexi;Chloroflexia;Chloroflexales;Chloroflexineae;Chloroflexaceae;Chloroflexus;Chloroflexus sp. Y-396-1;
AMFP14/2	BAS881_001686T0T0		33.33	0.001	Klosneuvirus KNV1 Viruses;dsDNA viruses;Mimiviridae;unclassified Mimiviridae;Klosneuvirinae;Indivirus;Indivirus ILV1;		Indivirus ILV1	NA
AMFP14/2	BAS881_001721T0	PF00043.20;PF02798.15;PF14497.1	49.56	0.066	Deltaproteobacteria bacterium HGW-Deltaproteobacteria-14 Bacteria;Proteobacteria;Deltaproteobacteria	Simiduia agarivorans	;cellular organisms;Bacteria;Proteobacteria;Gammaproteobacteria;Cellvibrionales;Cellvibrionaceae;Simiduia;Simiduia agarivorans;
AMFP14/2	BAS881_001805T0	PF01765.14	41.45	0.046	Alphaproteobacteria bacterium CG11_big_fil_rev_8_21_14_0_20_44_7 Bacteria;Proteobacteria;Alphaproteobacteria;Candidatus Regiella insecticola Bacteria;Proteobacteria;Gammaproteobacteria;Enterobacterales;Enterobacteriaceae;ant	Dictyostelium discoideum AX4	;cellular organisms;Eukaryota;Amoebozoa;Mycetozoa;Dictyostelids;Dictyosteliales;Dictyosteliaceae;Dictyostelium;Dictyostelium discoideum;Dictyostelium discoideum AX4;
AMFP14/2	BAS881_001821T0	PF04191.8	34.63	0.051	Halovibrio sp. YL5-2 Bacteria;Proteobacteria;Gammaproteobacteria;Oceanospirillales;Halomonadaceae;Halovibrio	Quercus suber	;cellular organisms;Eukaryota;Viridiplantae;Streptophyta;Streptophytina;Embryophyta;Tracheophyta;Euphyllophyta;Spermatophyta;Magnoliophyta;Mesangiospermae;eudicotyledons;Gunneridae;Pentapetalae;rosids;fabids;Fagales;Fagaceae;Quercus;Quercus suber;
AMFP14/2	BAS881_001823T0		53.32	0.041	Coleofasciculus chthonoplastes Bacteria;Terrabacteria;Cyanobacteria/Melainabacteria;Cyanobacteria;Oscillatoriophycideae;Oscillatoriales;Coleofasciculaceae;Coleofasciculus gene_id=BAS881_001823; Oceanicoccus sp. KOV_DT_Chl Bacteria;Proteobacteria;Gammaproteobacteria;Cellvibrionales;Spongiibacteraceae;Oceanicoccus;Stanieria sp. NIES-3757 Bacteria;Terrabacteria;Cyanobacteria/Melainabacteria;Cyanobac…	Coleofasciculus chthonoplastes	;cellular organisms;Bacteria;Terrabacteria group;Cyanobacteria/Melainabacteria group;Cyanobacteria;Oscillatoriophycideae;Oscillatoriales;Coleofasciculaceae;Coleofasciculus;Coleofasciculus chthonoplastes;
AMFP14/2	BAS881_001894T0	PF00415.13;PF00415.13;PF13540.1;PF13540.1;PF13540.1;PF13540.1	95.61	0.054	Enhygromyxa salina Bacteria;Proteobacteria;Deltaproteobacteria;Myxococcales;Enhygromyxa gene_id=BAS881_001894	Chloroflexus aggregans	;cellular organisms;Bacteria;Terrabacteria group;Chloroflexi;Chloroflexia;Chloroflexales;Chloroflexineae;Chloroflexaceae;Chloroflexus;Chloroflexus aggregans;
AMFP14/2	BAS881_001905T0	PF03476.11;PF03473.12	96.71	0.059	Betaproteobacteria bacterium UKL13-2 Bacteria;Proteobacteria;Betaproteobacteria;Halomonas sp. 141 Bacteria;Proteobacteria;Gammaproteobacteria;Oceanospirillales;Halomonadaceae;Halomonas	Betaproteobacteria bacterium UKL13-2	;cellular organisms;Bacteria;Proteobacteria;Betaproteobacteria;unclassified Betaproteobacteria;unclassified Betaproteobacteria (miscellaneous);Betaproteobacteria bacterium UKL13-2;
AMFP14/2	BAS881_001954T0	PF13540.1;PF13540.1;PF13540.1;PF13540.1;PF00415.13;PF00415.13;PF00415.13;PF00415.13	104.53	0.051	Methylosinus sp. 3S-1 Bacteria;Proteobacteria;Alphaproteobacteria;Rhizobiales;Methylocystaceae;Methylosinus	Candidatus Microthrix parvicella	;cellular organisms;Bacteria;Terrabacteria group;Actinobacteria;Acidimicrobiia;Acidimicrobiales;Microthrixaceae;Candidatus Microthrix;Candidatus Microthrix parvicella;
AMFP14/2	BAS881_001965T0	PF05726.8;PF02678.11	221.05	0.05	Rhodoferax sp. TH121 Bacteria;Proteobacteria;Betaproteobacteria;Burkholderiales;Comamonadaceae;Rhodoferax;Rhodoferax sp. TS-BS-61-7 Bacteria;Proteobacteria;Betaproteobacteria;Burkholderiales;Comamonadaceae;Rhodoferax	Rhodoferax sp. TH121	;cellular organisms;Bacteria;Proteobacteria;Betaproteobacteria;Burkholderiales;Comamonadaceae;Rhodoferax;Rhodoferax sp. TH121;
AMFP14/2	BAS881_002002T0	PF00266.14;PF01212.16;PF00155.16	227.26	0.051	Enhygromyxa salina Bacteria;Proteobacteria;Deltaproteobacteria;Myxococcales;Enhygromyxa gene_id=BAS881_002002;Plesiocystis pacifica SIR-1 Bacteria;Proteobacteria;Deltaproteobacteria;Myxococcales;Nannocystineae;Nannocystaceae;Plesiocystis	Enhygromyxa salina	;cellular organisms;Bacteria;Proteobacteria;delta/epsilon subdivisions;Deltaproteobacteria;Myxococcales;unclassified Myxococcales;Enhygromyxa;Enhygromyxa salina;
AMFP14/2	BAS881_002027T0	PF03167.14	140.46	0.04	Adhaeribacter sp. HMF7605 Bacteria;FCB;Bacteroidetes/Chlorobi;Bacteroidetes;Cytophagia;Cytophagales;Hymenobacteraceae;Adhaeribacter;Mucilaginibacter sp. MD40 Bacteria;FCB;Bacteroidetes/Chlorobi;Bacteroidetes;Sphingobacteriia;Sphingobacteriales;Sphingobacteriaceae;Mucilaginibacter;Phytophthora parasitica P1976 Eukaryota;Stramenopiles;Oomycetes;Peronosporales;Peronosporaceae;Phytophthora	Phytophthora sojae	;cellular organisms;Eukaryota;Stramenopiles;Oomycetes;Peronosporales;Phytophthora;Phytophthora sojae;
AMFP14/2	BAS881_002031T0	PF03571.10	223.35	0.048	Bacteroidetes bacterium HGW-Bacteroidetes-3 Bacteria;FCB;Bacteroidetes/Chlorobi;Bacteroidetes	Bacteroidetes bacterium HGW-Bacteroidetes-3	;cellular organisms;Bacteria;FCB group;Bacteroidetes/Chlorobi group;Bacteroidetes;unclassified Bacteroidetes;unclassified Bacteroidetes (miscellaneous);Bacteroidetes bacterium HGW-Bacteroidetes-3;
AMFP14/2	BAS881_002047T0	PF13540.1;PF13540.1;PF13540.1;PF00415.13;PF00415.13;PF00415.13;PF00415.13	98.32	0.059	Chloroflexi bacterium RBG_16_68_14 Bacteria;Terrabacteria;Chloroflexi	Sulfuricaulis limicola	;cellular organisms;Bacteria;Proteobacteria;Gammaproteobacteria;Acidiferrobacterales;Acidiferrobacteraceae;Sulfuricaulis;Sulfuricaulis limicola;
AMFP14/2	BAS881_002098T0		79.2	0.041	Candidatus Sulfotelmatomonas gaucii Bacteria;Acidobacteria;Acidobacteriia;Acidobacteriales;Acidobacteriaceae;Candidatus;Propionispora vibrioides Bacteria;Terrabacteria;Firmicutes;Negativicutes;Selenomonadales;Sporomusaceae;Propionispora gene_id=BAS881_002098	Candidatus Staskawiczbacteria bacterium RIFOXYC2_FULL_37_19	;cellular organisms;Bacteria;unclassified Bacteria;Bacteria candidate phyla;Patescibacteria group;Parcubacteria group;Candidatus Staskawiczbacteria;Candidatus Staskawiczbacteria bacterium RIFOXYC2_FULL_37_19;
AMFP14/2	BAS881_002101T0	PF00676.15	257.2	0.054	Saprolegnia diclina VS20 Eukaryota;Stramenopiles;Oomycetes;Saprolegniales;Saprolegniaceae;Saprolegnia;Shewanella sp. CG12_big_fil_rev_8_21_14_0_65_47_15 Bacteria;Proteobacteria;Gammaproteobacteria;Alteromonadales;Shewanellaceae;Shewanella	Thraustotheca clavata	;cellular organisms;Eukaryota;Stramenopiles;Oomycetes;Saprolegniales;Saprolegniaceae;Thraustotheca;Thraustotheca clavata;
AMFP14/2	BAS881_002107T0	PF13561.1;PF00106.20;PF00596.16	323.97	0.051	Nitratireductor sp. StC3 Bacteria;Proteobacteria;Alphaproteobacteria;Rhizobiales;Phyllobacteriaceae;Nitratireductor;Nitrospinae bacterium CG11_big_fil_rev_8_21_14_0_20_45_15 Bacteria;Nitrospinae/Tectomicrobia;Nitrospinae;Nitrospinae bacterium CG11_big_fil_rev_8_21_14_0_20_56_8 Bacteria;Nitrospinae/Tectomicrobia;Nitrospinae	Nitrospinae bacterium CG11_big_fil_rev_8_21_14_0_20_45_15	;cellular organisms;Bacteria;Nitrospinae/Tectomicrobia group;Nitrospinae;unclassified Nitrospinae;Nitrospinae bacterium CG11_big_fil_rev_8_21_14_0_20_45_15;
AMFP14/2	BAS881_002127T0	PF02535.17	75.99	0.047	Desulfuromonas sp. Bacteria;Proteobacteria;Deltaproteobacteria;Desulfuromonadales;Desulfuromonadaceae;Desulfuromonas gene_id=BAS881_002127;Epulopiscium sp. SCG-C07WGA-EpuloA2 Bacteria;Terrabacteria;Firmicutes;Clostridia;Clostridiales;Epulopiscium;Firmicutes bacterium HGW-Firmicutes-11 Bacteria;Terrabacteria;Firmicutes	Ostreococcus tauri	;cellular organisms;Eukaryota;Viridiplantae;Chlorophyta;prasinophytes;Mamiellophyceae;Mamiellales;Bathycoccaceae;Ostreococcus;Ostreococcus tauri;
AMFP14/2	BAS881_002136T0	PF05726.8;PF02678.11	221.05	0.05	Rhodoferax sp. TH121 Bacteria;Proteobacteria;Betaproteobacteria;Burkholderiales;Comamonadaceae;Rhodoferax;Rhodoferax sp. TS-BS-61-7 Bacteria;Proteobacteria;Betaproteobacteria;Burkholderiales;Comamonadaceae;Rhodoferax	Rhodoferax sp. TH121	;cellular organisms;Bacteria;Proteobacteria;Betaproteobacteria;Burkholderiales;Comamonadaceae;Rhodoferax;Rhodoferax sp. TH121;
AMFP14/2	BAS881_002137T0	PF07731.9	123.24	0.051	Bradyrhizobium oligotrophicum S58 Bacteria;Proteobacteria;Alphaproteobacteria;Rhizobiales;Bradyrhizobiaceae;Bradyrhizobium; Bradyrhizobium sp. ORS 285	Methylocapsa palsarum	;cellular organisms;Bacteria;Proteobacteria;Alphaproteobacteria;Rhizobiales;Beijerinckiaceae;Methylocapsa;Methylocapsa palsarum;
AMFP14/2	BAS881_002138T0	PF10009.4	166.99	0.047	Hydrocoleum sp. CS-953 Bacteria;Terrabacteria;Cyanobacteria/Melainabacteria;Cyanobacteria;Oscillatoriophycideae;Oscillatoriales;Microcoleaceae;Hydrocoleum; Sorangium cellulosum Bacteria;Proteobacteria;Deltaproteobacteria;Myxococcales;Sorangiineae;Polyangiaceae;Sorangium gene_id=BAS881_002138	Sorangium cellulosum	;cellular organisms;Bacteria;Proteobacteria;delta/epsilon subdivisions;Deltaproteobacteria;Myxococcales;Sorangiineae;Polyangiaceae;Sorangium;Sorangium cellulosum;
AMFP14/2	BAS881_002139T0	PF04886.7;PF10009.4	175.91	0.052	unicellular cyanobacterium SU3 Bacteria;Terrabacteria;Cyanobacteria/Melainabacteria;Cyanobacteria	Sorangium cellulosum	;cellular organisms;Bacteria;Proteobacteria;delta/epsilon subdivisions;Deltaproteobacteria;Myxococcales;Sorangiineae;Polyangiaceae;Sorangium;Sorangium cellulosum;
AMFP14/2	BAS881_002147T0	PF01472.15;PF00696.23	160.49	0.052	filamentous cyanobacterium CCP5 Bacteria;Terrabacteria;Cyanobacteria/Melainabacteria;Cyanobacteria	Chlorella sorokiniana	;cellular organisms;Eukaryota;Viridiplantae;Chlorophyta;Trebouxiophyceae;Chlorellales;Chlorellaceae;Chlorella;Chlorella sorokiniana;
AMFP14/2	BAS881_002148T0	PF01472.15;PF00696.23	175.91	0.043	Chlamydomonas reinhardtii Eukaryota;Viridiplantae;Chlorophyta;Chlorophyceae;Chlamydomonadales;Chlamydomonadaceae;Chlamydomonas gene_id=BAS881_002148;Chondrocystis sp. NIES-4102 Bacteria;Terrabacteria;Cyanobacteria/Melainabacteria;Cyanobacteria;Oscillatoriophycideae;Chroococcales;Chroococcaceae;Chondrocystis; Planktothricoides sp. SR001 Bacteria;Terrabacteria;Cyanobacteria/Melainabacteria;Cyanobac…	Chlamydomonas reinhardtii	;cellular organisms;Eukaryota;Viridiplantae;Chlorophyta;Chlorophyceae;Chlamydomonadales;Chlamydomonadaceae;Chlamydomonas;Chlamydomonas reinhardtii;
AMFP14/2	BAS881_002165T0	PF01019.16	43.85	0.06	Anaerolineae bacterium CG1_02_58_13 Bacteria;Terrabacteria;Chloroflexi;Anaerolineae; Phytophthora parasitica P1976 Eukaryota;Stramenopiles;Oomycetes;Peronosporales;Peronosporaceae;Phytophthora	Phytophthora infestans T30-4	;cellular organisms;Eukaryota;Stramenopiles;Oomycetes;Peronosporales;Phytophthora;Phytophthora infestans;Phytophthora infestans T30-4;
AMFP14/2	BAS881_002166T0	PF00884.18	108.91	0.062	Amphimedon queenslandica Eukaryota;Opisthokonta;Metazoa;Porifera;Demospongiae;Heteroscleromorpha;Haplosclerida;Niphatidae;Amphimedon ; Verrucomicrobia bacterium 12-59-8 Bacteria;PVC;Verrucomicrobia	Prosthecobacter debontii	;cellular organisms;Bacteria;PVC group;Verrucomicrobia;Verrucomicrobiae;Verrucomicrobiales;Verrucomicrobiaceae;Prosthecobacter;Prosthecobacter debontii;
AMFP14/2	BAS881_002169T0	PF00561.15;PF12146.3;PF12695.2;PF12697.2	41.45	0.051	Rheinheimera sp. F8 Bacteria;Proteobacteria;Gammaproteobacteria;Chromatiales;Chromatiaceae;Rheinheimera; Rheinheimera sp. SA_1 Bacteria;Proteobacteria;Gammaproteobacteria;Chromatiales;Chromatiaceae;Rheinheimera	Leminorella grimontii	;cellular organisms;Bacteria;Proteobacteria;Gammaproteobacteria;Enterobacterales;Budviciaceae;Leminorella;Leminorella grimontii;
AMFP14/2	BAS881_002178T0	PF05708.7	131.47	0.054	Candidatus Puniceispirillum marinum Bacteria;Proteobacteria;Alphaproteobacteria;SAR116;Deltaproteobacteria bacterium CG11_big_fil_rev_8_21_14_0_20_45_16 Bacteria;Proteobacteria;Deltaproteobacteria; Nitrosomonas sp. Nm141 Bacteria;Proteobacteria;Betaproteobacteria;Nitrosomonadales;Nitrosomonadaceae;Nitrosomonas	Candidatus Puniceispirillum marinum	;cellular organisms;Bacteria;Proteobacteria;Alphaproteobacteria;unclassified Alphaproteobacteria;SAR116 cluster;Candidatus Puniceispirillum;Candidatus Puniceispirillum marinum;
AMFP14/2	BAS881_002185T0	PF13685.1;PF13685.1;PF00465.14	202.63	0.054	Aurantiochytrium sp. FCC1311 Eukaryota;Stramenopiles;Labyrinthulomycetes;Thraustochytriaceae;Aurantiochytrium;Moritella sp. Urea-trap-13 Bacteria;Proteobacteria;Gammaproteobacteria;Alteromonadales;Moritellaceae;Moritella	Moritella sp. JT01	;cellular organisms;Bacteria;Proteobacteria;Gammaproteobacteria;Alteromonadales;Moritellaceae;Moritella;Moritella sp. JT01;
AMFP14/2	BAS881_002189T0	PF00081.17;PF02777.13	87.5	0.039	Aurantiochytrium sp. FCC1311 Eukaryota;Stramenopiles;Labyrinthulomycetes;Thraustochytriaceae;Aurantiochytrium;Chitinophagaceae bacterium IBVUCB2 Bacteria;FCB;Bacteroidetes/Chlorobi;Bacteroidetes;Chitinophagia;Chitinophagales;Chitinophagaceae	Acinetobacter beijerinckii	;cellular organisms;Bacteria;Proteobacteria;Gammaproteobacteria;Pseudomonadales;Moraxellaceae;Acinetobacter;Acinetobacter beijerinckii;
AMFP14/2	BAS881_002199T0	PF13540.1;PF13540.1;PF13540.1;PF00415.13;PF00415.13;PF00415.13	106.84	0.051	Methylosinus trichosporium Bacteria;Proteobacteria;Alphaproteobacteria;Rhizobiales;Methylocystaceae;Methylosinus gene_id=BAS881_002199	Chloroflexus aggregans	;cellular organisms;Bacteria;Terrabacteria group;Chloroflexi;Chloroflexia;Chloroflexales;Chloroflexineae;Chloroflexaceae;Chloroflexus;Chloroflexus aggregans;
AMFP14/2	BAS881_002211T0	PF01016.14	35.46	0.066	Alphaproteobacteria bacterium MarineAlpha9_Bin4 Bacteria;Proteobacteria;Alphaproteobacteria	Fomitopsis pinicola FP-58527 SS1	;cellular organisms;Eukaryota;Opisthokonta;Fungi;Dikarya;Basidiomycota;Agaricomycotina;Agaricomycetes;Agaricomycetes incertae sedis;Polyporales;Fomitopsidaceae;Fomitopsis;Fomitopsis pinicola;Fomitopsis pinicola FP-58527 SS1;
AMFP14/2	BAS881_002219T0	PF12847.2;PF03848.9	47.26	0.059	Emiliania huxleyi CCMP1516 Eukaryota;Haptophyceae;Isochrysidales;Noelaerhabdaceae;Emiliania;Thiomicrospira sp. XS5 Bacteria;Proteobacteria;Gammaproteobacteria;Thiotrichales;Piscirickettsiaceae;Thiomicrospira	Emiliania huxleyi CCMP1516	;cellular organisms;Eukaryota;Haptophyceae;Isochrysidales;Noelaerhabdaceae;Emiliania;Emiliania huxleyi;Emiliania huxleyi CCMP1516;
AMFP14/2	BAS881_002229T0		115.13	0.058	Actinobacteria bacterium TMED172 Bacteria;Terrabacteria;Actinobacteria	marine gamma proteobacterium HTCC2148	;cellular organisms;Bacteria;Proteobacteria;Gammaproteobacteria;Cellvibrionales;Halieaceae;unclassified Halieaceae;marine gamma proteobacterium HTCC2148;
AMFP14/2	BAS881_002232T0	PF00685.22;PF13469.1	102.52	0.059	Deltaproteobacteria bacterium CG07_land_8_20_14_0_80_60_11 Bacteria;Proteobacteria;Deltaproteobacteria;Myxococcales bacterium SG8_38_1 Bacteria;Proteobacteria;Deltaproteobacteria;Myxococcales	Sterolibacterium denitrificans	;cellular organisms;Bacteria;Proteobacteria;Betaproteobacteria;Nitrosomonadales;Sterolibacteriaceae;Sterolibacterium;Sterolibacterium denitrificans;
AMFP14/2	BAS881_002240T0	PF01612.15;PF00476.15	320.42	0.053	Candidatus Omnitrophica bacterium CG07_land_8_20_14_0_80_50_8	Pseudobacteriovorax antillogorgiicola	;cellular organisms;Bacteria;Proteobacteria;Oligoflexia;Oligoflexales;Pseudobacteriovoracaceae;Pseudobacteriovorax;Pseudobacteriovorax antillogorgiicola;
AMFP14/2	BAS881_002245T0	PF00106.20	146.67	0.048	Chondromyces apiculatus DSM 436;Deltaproteobacteria bacterium HGW-Deltaproteobacteria-14 Bacteria;Proteobacteria;Deltaproteobacteria	Chondromyces apiculatus	;cellular organisms;Bacteria;Proteobacteria;delta/epsilon subdivisions;Deltaproteobacteria;Myxococcales;Sorangiineae;Polyangiaceae;Chondromyces;Chondromyces apiculatus;
AMFP14/2	BAS881_002258T0	PF00111.22	56.47	0.059	Aurantiochytrium sp. FCC1311 Eukaryota;Stramenopiles;Labyrinthulomycetes;Thraustochytriaceae;Aurantiochytrium;Azospirillum sp. B2 Bacteria;Proteobacteria;Alphaproteobacteria;Rhodospirillales;Rhodospirillaceae;Azospirillum;Thraustotheca clavata Eukaryota;Stramenopiles;Oomycetes;Saprolegniales;Saprolegniaceae;Thraustotheca gene_id=BAS881_002258	Thraustotheca clavata	;cellular organisms;Eukaryota;Stramenopiles;Oomycetes;Saprolegniales;Saprolegniaceae;Thraustotheca;Thraustotheca clavata;
AMFP14/2	BAS881_002260T0	PF00590.15	155.88	0.058	Bdellovibrionales bacterium RIFOXYC1_FULL_54_43 Bacteria;Proteobacteria;Oligoflexia;Bdellovibrionales; Bdellovibrionales bacterium RIFOXYD1_FULL_53_11 Bacteria;Proteobacteria;Oligoflexia;Bdellovibrionales	Bdellovibrionales bacterium GWB1_55_8	;cellular organisms;Bacteria;Proteobacteria;Oligoflexia;Bdellovibrionales;unclassified Bdellovibrionales;Bdellovibrionales bacterium GWB1_55_8;
AMFP14/2	BAS881_002307T0	PF00106.20;PF13561.1	102.01	0.038	Verrucomicrobiaceae bacterium TMED137 Bacteria;PVC;Verrucomicrobia;Verrucomicrobiae;Verrucomicrobiales;Verrucomicrobiaceae;Verrucomicrobium sp. 3C Bacteria;PVC;Verrucomicrobia;Verrucomicrobiae;Verrucomicrobiales;Verrucomicrobiaceae;Verrucomicrobium	Granulicella pectinivorans	;cellular organisms;Bacteria;Acidobacteria;Acidobacteriia;Acidobacteriales;Acidobacteriaceae;Granulicella;Granulicella pectinivorans;
AMFP14/2	BAS881_002312T0	PF00884.18	89.8	0.039	Cryomorphaceae bacterium MED-G14 Bacteria;FCB;Bacteroidetes/Chlorobi;Bacteroidetes;Flavobacteriia;Flavobacteriales;Cryomorphaceae;Flavobacteriaceae bacterium TMED121 Bacteria;FCB;Bacteroidetes/Chlorobi;Bacteroidetes;Flavobacteriia;Flavobacteriales;Flavobacteriaceae; Zobellia sp. OII3 Bacteria;FCB;Bacteroidetes/Chlorobi;Bacteroidetes;Flavobacteriia;Flavobacteriales;Flavobacteriaceae;Zobellia	Cryomorphaceae bacterium MED-G14	;cellular organisms;Bacteria;FCB group;Bacteroidetes/Chlorobi group;Bacteroidetes;Flavobacteriia;Flavobacteriales;Cryomorphaceae;unclassified Cryomorphaceae;Cryomorphaceae bacterium MED-G14;
AMFP14/2	BAS881_002318T0	PF01266.19	228.47	0.051	Chrysemys picta bellii Eukaryota;Opisthokonta;Metazoa;Eumetazoa;Bilateria;Deuterostomia;Chordata;Craniata;Vertebrata;Gnathostomata;Teleostomi;Euteleostomi;Sarcopterygii;Dipnotetrapodomorpha;Tetrapoda;Amniota;Sauropsida;Sauria;Archelosauria;Testudines;Cryptodira;Durocryptodira;T	Branchiostoma belcheri	;cellular organisms;Eukaryota;Opisthokonta;Metazoa;Eumetazoa;Bilateria;Deuterostomia;Chordata;Cephalochordata;Branchiostomidae;Branchiostoma;Branchiostoma belcheri;
AMFP14/2	BAS881_002321T0	PF04886.7;PF13540.1;PF13540.1;PF13540.1;PF00415.13;PF00415.13;PF00415.13	99.52	0.054	Oceanibaculum pacificum Bacteria;Proteobacteria;Alphaproteobacteria;Rhodospirillales;Rhodospirillaceae;Oceanibaculum gene_id=BAS881_002318	Legionella birminghamensis	;cellular organisms;Bacteria;Proteobacteria;Gammaproteobacteria;Legionellales;Legionellaceae;Legionella;Legionella birminghamensis;
AMFP14/2	BAS881_002325T0	PF02525.12;PF03358.10	46.74	0.054	Enhygromyxa salina Bacteria;Proteobacteria;Deltaproteobacteria;Myxococcales;Enhygromyxa gene_id=BAS881_002321	Biomphalaria glabrata	;cellular organisms;Eukaryota;Opisthokonta;Metazoa;Eumetazoa;Bilateria;Protostomia;Lophotrochozoa;Mollusca;Gastropoda;Heterobranchia;Euthyneura;Panpulmonata;Hygrophila;Planorboidea;Planorbidae;Biomphalaria;Biomphalaria glabrata;
AMFP14/2	BAS881_002354T0	PF01196.14	55.96	0.05	Biomphalaria glabrata Eukaryota;Opisthokonta;Metazoa;Eumetazoa;Bilateria;Protostomia;Lophotrochozoa;Mollusca;Gastropoda;Heterobranchia;Euthyneura;Panpulmonata;Hygrophila;Planorboidea;Planorbidae;Biomphalaria gene_id=BAS881_002325;Janthinobacterium sp. 61 Bacteria;Proteobacteria;Betaproteobacteria;Burkholderiales;Oxalobacteraceae;Janthinobacterium;Nitrosomonas sp. Nm141 Bacteria;Proteobacteria;Bet…	Methylophilales bacterium RIFCSPHIGHO2_02_FULL_57_10	;cellular organisms;Bacteria;Proteobacteria;Betaproteobacteria;Nitrosomonadales;unclassified Nitrosomonadales;Methylophilales bacterium RIFCSPHIGHO2_02_FULL_57_10;
AMFP14/2	BAS881_002364T0	PF01571.16	61.48	0.051	Alphaproteobacteria bacterium 41-28 Bacteria;Proteobacteria;Alphaproteobacteria;Gammaproteobacteria bacterium TMED183 Bacteria;Proteobacteria;Gammaproteobacteria;Phaeospirillum fulvum Bacteria;Proteobacteria;Alphaproteobacteria;Rhodospirillales;Rhodospirillaceae;Phaeospirillum gene_id=BAS881_002364	Methylobacterium sp. CCH5-D2	;cellular organisms;Bacteria;Proteobacteria;Alphaproteobacteria;Rhizobiales;Methylobacteriaceae;Methylobacterium;Methylobacterium sp. CCH5-D2;
AMFP14/2	BAS881_002381T0	PF13434.1;PF00586.19;PF07992.9;PF02769.17	336.18	0.059	Betaproteobacteria bacterium HGW-Betaproteobacteria-9 Bacteria;Proteobacteria;Betaproteobacteria; Burkholderiales bacterium RIFCSPLOWO2_02_FULL_67_64 Bacteria;Proteobacteria;Betaproteobacteria;Burkholderiales;Halovibrio sp. YL5-2 Bacteria;Proteobacteria;Gammaproteobacteria;Oceanospirillales;Halomonadaceae;Halovibrio	Guillardia theta CCMP2712	;cellular organisms;Eukaryota;Cryptophyta;Pyrenomonadales;Geminigeraceae;Guillardia;Guillardia theta;Guillardia theta CCMP2712;
AMFP14/2	BAS881_002394T0	PF13193.1;PF00501.23	460.52	0.063	Gammaproteobacteria bacterium 50_400_T64 Bacteria;Proteobacteria;Gammaproteobacteria;Rhizobiales bacterium PAR1 Bacteria;Proteobacteria;Alphaproteobacteria;Rhizobiales	marine gamma proteobacterium HTCC2148	;cellular organisms;Bacteria;Proteobacteria;Gammaproteobacteria;Cellvibrionales;Halieaceae;unclassified Halieaceae;marine gamma proteobacterium HTCC2148;
AMFP14/2	BAS881_002418T0	PF00271.26;PF00270.24;PF04851.10	102.01	0.059	Aurantiochytrium sp. FCC1311 Eukaryota;Stramenopiles;Labyrinthulomycetes;Thraustochytriaceae;Aurantiochytrium;Candidatus Pelagibacter sp. Bacteria;Proteobacteria;Alphaproteobacteria;Pelagibacterales;Pelagibacteraceae;Candidatus	Rhodomicrobium vannielii	;cellular organisms;Bacteria;Proteobacteria;Alphaproteobacteria;Rhizobiales;Hyphomicrobiaceae;Rhodomicrobium;Rhodomicrobium vannielii;
AMFP14/2	BAS881_002430T0	PF00117.23;PF07685.9;PF01174.14	108.73	0.042	Caldilinea aerophila Bacteria;Terrabacteria;Chloroflexi;Caldilineae;Caldilineales;Caldilineaceae;Caldilinea gene_id=BAS881_002430	Caldilinea aerophila	;cellular organisms;Bacteria;Terrabacteria group;Chloroflexi;Caldilineae;Caldilineales;Caldilineaceae;Caldilinea;Caldilinea aerophila;
AMFP14/2	BAS881_002463T0	PF00348.12	56.87	0.051	Minicystis rosea Bacteria;Proteobacteria;Deltaproteobacteria;Myxococcales;Sorangiineae;Minicystis gene_id=BAS881_002463	Minicystis rosea	;cellular organisms;Bacteria;Proteobacteria;delta/epsilon subdivisions;Deltaproteobacteria;Myxococcales;Sorangiineae;unclassified Sorangiineae;Minicystis;Minicystis rosea;
AMFP14/2	BAS881_002482T0	PF00561.15;PF12697.2;PF06441.7	166.14	0.042	Mycobacterium sp. 1245805.9 Bacteria;Terrabacteria;Actinobacteria;Actinobacteria;Corynebacteriales;Mycobacteriaceae;Mycobacterium;Paenibacillus sp. VT-400 Bacteria;Terrabacteria;Firmicutes;Bacilli;Bacillales;Paenibacillaceae;Paenibacillus	Symbiodinium microadriaticum	;cellular organisms;Eukaryota;Alveolata;Dinophyceae;Suessiales;Symbiodiniaceae;Symbiodinium;Symbiodinium microadriaticum;
AMFP14/2	BAS881_002542T0	PF00208.16;PF02812.13	105.92	0.048	Candidatus Kapabacteria thiocyanatum Bacteria;FCB;Bacteroidetes/Chlorobi;Candidatus	bacterium HR33	;cellular organisms;Bacteria;unclassified Bacteria;unclassified Bacteria (miscellaneous);bacterium HR33;
AMFP14/2	BAS881_002546T0	PF01663.17;PF00884.18	114.44	0.04	Pedosphaera sp. Tous-C6FEB Bacteria;PVC;Verrucomicrobia;Verrucomicrobiae;Verrucomicrobiales;Pedosphaera;Rhodopirellula sp. TMED11 Bacteria;PVC;Planctomycetes;Planctomycetia;Planctomycetales;Planctomycetaceae;Rhodopirellula	Sphingobium lactosutens DS20	;cellular organisms;Bacteria;Proteobacteria;Alphaproteobacteria;Sphingomonadales;Sphingomonadaceae;Sphingobium;Sphingobium lactosutens;Sphingobium lactosutens DS20;
AMFP14/2	BAS881_002555T0	PF00730.20	133.55	0.042	Bacillus clausii KSM-K16 Bacteria;Terrabacteria;Firmicutes;Bacilli;Bacillales;Bacillaceae;Bacillus; Bacillus caseinilyticus Bacteria;Terrabacteria;Firmicutes;Bacilli;Bacillales;Bacillaceae	Bacillus caseinilyticus	;cellular organisms;Bacteria;Terrabacteria group;Firmicutes;Bacilli;Bacillales;Bacillaceae;Bacillus;Bacillus caseinilyticus;
AMFP14/2	BAS881_002556T0	PF00135.23;PF07859.8	39.25	0.052	Pseudomonas sp. GW456-E7 Bacteria;Proteobacteria;Gammaproteobacteria;Pseudomonadales;Pseudomonadaceae;Pseudomonas	uncultured bacterium	;cellular organisms;Bacteria;environmental samples;uncultured bacterium;
AMFP14/2	BAS881_002586T0	PF01704.13	289.43	0.055	Micractinium conductrix Eukaryota;Viridiplantae;Chlorophyta;Trebouxiophyceae;Chlorellales;Chlorellaceae;Micractinium; Spartobacteria bacterium LR76 Bacteria;PVC;Verrucomicrobia;Spartobacteria	Micractinium conductrix	;cellular organisms;Eukaryota;Viridiplantae;Chlorophyta;Trebouxiophyceae;Chlorellales;Chlorellaceae;Micractinium;Micractinium conductrix;
AMFP14/2	BAS881_002590T0	PF00890.19;PF01266.19	67.69	0.043	Hapalosiphon sp. MRB220 Bacteria;Terrabacteria;Cyanobacteria/Melainabacteria;Cyanobacteria;Nostocales;Hapalosiphonaceae;Hapalosiphon	Hapalosiphon sp. MRB220	;cellular organisms;Bacteria;Terrabacteria group;Cyanobacteria/Melainabacteria group;Cyanobacteria;Nostocales;Hapalosiphonaceae;Hapalosiphon;Hapalosiphon sp. MRB220;
AMFP14/2	BAS881_002602T0	PF02558.11;PF08546.6	36.95	0.042	Paenibacillus sp. 7516 Bacteria;Terrabacteria;Firmicutes;Bacilli;Bacillales;Paenibacillaceae;Paenibacillus:Paenibacillus sp. RU4T Bacteria;Terrabacteria;Firmicutes;Bacilli;Bacillales;Paenibacillaceae;Paenibacillus	Paenibacillus sp. CF384	;cellular organisms;Bacteria;Terrabacteria group;Firmicutes;Bacilli;Bacillales;Paenibacillaceae;Paenibacillus;Paenibacillus sp. CF384;
AMFP14/2	BAS881_002628T0	PF03060.10	177.81	0.052	Comamonadaceae bacterium PBBC2 Bacteria;Proteobacteria;Betaproteobacteria;Burkholderiales;Comamonadaceae; Marinobacter flavimaris Bacteria;Proteobacteria;Gammaproteobacteria;Alteromonadales;Alteromonadaceae;Marinobacter gene_id=BAS881_002628	Shewanella loihica	;cellular organisms;Bacteria;Proteobacteria;Gammaproteobacteria;Alteromonadales;Shewanellaceae;Shewanella;Shewanella loihica;
AMFP14/2	BAS881_002632T0	PF00415.13;PF00415.13;PF13540.1;PF13540.1	94.41	0.04	Candidatus Chloroploca asiatica Bacteria;Terrabacteria;Chloroflexi;Chloroflexia;Chloroflexales;Chloroflexineae;Oscillochloridaceae;Candidatus	Acidovorax sp. Root217	;cellular organisms;Bacteria;Proteobacteria;Betaproteobacteria;Burkholderiales;Comamonadaceae;Acidovorax;Acidovorax sp. Root217;
AMFP14/2	BAS881_002663T0	PF12695.2;PF12697.2	69.08	0.051	Alcanivorax jadensis T9 Bacteria;Proteobacteria;Gammaproteobacteria;Oceanospirillales;Alcanivoracaceae;Alcanivorax:Alkanindiges sp. H1 Bacteria;Proteobacteria;Gammaproteobacteria;Pseudomonadales;Moraxellaceae;Alkanindiges	Plasmodiophora brassicae	;cellular organisms;Eukaryota;Rhizaria;Cercozoa;Imbricatea;Plasmodiophorida;Plasmodiophoridae;Plasmodiophora;Plasmodiophora brassicae;
AMFP14/2	BAS881_002695T0		31.54	0.049	Mycobacterium sp. 852013-51886_SCH5428379 Bacteria;Terrabacteria;Actinobacteria;Actinobacteria;Corynebacteriales;Mycobacteriaceae;Mycobacterium;Nocardioides sp. CF167 Bacteria;Terrabacteria;Actinobacteria;Actinobacteria;Propionibacteriales;Nocardioidaceae;Nocardioides	Mycobacterium sp. 852013-51886_SCH5428379	;cellular organisms;Bacteria;Terrabacteria group;Actinobacteria;Actinobacteria;Corynebacteriales;Mycobacteriaceae;Mycobacterium;Mycobacterium sp. 852013-51886_SCH5428379;
AMFP14/2	BAS881_002723T0	PF01791.4	105.23	0.065	Betaproteobacteria bacterium HGW-Betaproteobacteria-18 Bacteria;Proteobacteria;Betaproteobacteria	Proteobacteria bacterium CAG:495	;cellular organisms;Bacteria;Proteobacteria;environmental samples;Proteobacteria bacterium CAG:495;
AMFP14/2	BAS881_002745T0	PF10462.4	244.77	0.05	Andreprevotia chitinilytica Bacteria;Proteobacteria;Betaproteobacteria;Neisseriales;Chromobacteriaceae;Andreprevotia gene_id=BAS881_002745; Burkholderia sp. MSMB1498 Bacteria;Proteobacteria;Betaproteobacteria;Burkholderiales;Burkholderiaceae;Burkholderia	Burkholderia ubonensis	;cellular organisms;Bacteria;Proteobacteria;Betaproteobacteria;Burkholderiales;Burkholderiaceae;Burkholderia;Burkholderia cepacia complex;Burkholderia ubonensis;
AMFP14/2	BAS881_002747T0	PF03328.9	115.82	0.051	Alphaproteobacteria bacterium MarineAlpha3_Bin4 Bacteria;Proteobacteria;Alphaproteobacteria;Myxococcales bacterium SG8_38_1 Bacteria;Proteobacteria;Deltaproteobacteria;Myxococcales;Roseospirillum parvum Bacteria;Proteobacteria;Alphaproteobacteria;Rhizobiales;Rhodobiaceae;Roseospirillum gene_id=BAS881_002747	Cupriavidus basilensis	;cellular organisms;Bacteria;Proteobacteria;Betaproteobacteria;Burkholderiales;Burkholderiaceae;Cupriavidus;Cupriavidus basilensis;
AMFP14/2	BAS881_002761T0	PF12831.2;PF01266.19;PF00890.19	129.64	0.05	Thauera linaloolentis Bacteria;Proteobacteria;Betaproteobacteria;Rhodocyclales;Zoogloeaceae;Thauera gene_id=BAS881_002761;Zoogloea sp. LCSB751 Bacteria;Proteobacteria;Betaproteobacteria;Rhodocyclales;Zoogloeaceae;Zoogloea	uncultured bacterium	;cellular organisms;Bacteria;environmental samples;uncultured bacterium;
AMFP14/2	BAS881_002770T0	PF13472.1	54.16	0.053	Verrucomicrobia bacterium Bacteria;PVC;Verrucomicrobia gene_id=BAS881_002770	Verrucomicrobia bacterium	;cellular organisms;Bacteria;PVC group;Verrucomicrobia;unclassified Verrucomicrobia;unclassified Verrucomicrobia (miscellaneous);Verrucomicrobia bacterium;
AMFP14/2	BAS881_002788T0	PF00066.12;PF00066.12;PF01186.12	157.27	0.048	Stigmatella aurantiaca Bacteria;Proteobacteria;Deltaproteobacteria;Myxococcales;Cystobacterineae;Archangiaceae;Stigmatella gene_id=BAS881_002788	Stigmatella aurantiaca	;cellular organisms;Bacteria;Proteobacteria;delta/epsilon subdivisions;Deltaproteobacteria;Myxococcales;Cystobacterineae;Archangiaceae;Stigmatella;Stigmatella aurantiaca;
AMFP14/2	BAS881_002801T0	PF11288.3	94.63	0.038	Hymenobacter sp. AT01-02 Bacteria;FCB;Bacteroidetes/Chlorobi;Bacteroidetes;Cytophagia;Cytophagales;Hymenobacteraceae;Hymenobacter;Hymenobacter sp. MIMBbqt21 Bacteria;FCB;Bacteroidetes/Chlorobi;Bacteroidetes;Cytophagia;Cytophagales;Hymenobacteraceae;Hymenobacter	Hymenobacter sp. AT01-02	;cellular organisms;Bacteria;FCB group;Bacteroidetes/Chlorobi group;Bacteroidetes;Cytophagia;Cytophagales;Hymenobacteraceae;Hymenobacter;Hymenobacter sp. AT01-02;
AMFP14/2	BAS881_002809T0	PF13720.1;PF00132.19;PF00132.19;PF00132.19;PF00132.19	92.8	0.051	Devosia sp. SCN 66-27;Mesorhizobium sp. WSM3859 Bacteria;Proteobacteria;Alphaproteobacteria;Rhizobiales;Phyllobacteriaceae;Mesorhizobium	Caballeronia glebae	;cellular organisms;Bacteria;Proteobacteria;Betaproteobacteria;Burkholderiales;Burkholderiaceae;Caballeronia;Caballeronia glebae;
AMFP14/2	BAS881_002936T0		308.55	0.051	Magnetospirillum sp. 15-1 Bacteria;Proteobacteria;Alphaproteobacteria;Rhodospirillales;Rhodospirillaceae;Magnetospirillum	Labrenzia alexandrii	;cellular organisms;Bacteria;Proteobacteria;Alphaproteobacteria;Rhodobacterales;Rhodobacteraceae;Labrenzia;Labrenzia alexandrii;
AMFP14/2	BAS881_002961T0	PF00596.16	119.04	0.05	Pelomonas sp. KK5 Bacteria;Proteobacteria;Betaproteobacteria;Burkholderiales;Comamonadaceae;Pelomonas	Alcanivorax nanhaiticus	;cellular organisms;Bacteria;Proteobacteria;Gammaproteobacteria;Oceanospirillales;Alcanivoracaceae;Alcanivorax;Alcanivorax nanhaiticus;
AMFP14/2	BAS881_003018T0	PF01926.18;PF08477.8;PF00679.19;PF06421.7;PF00009.22	329.27	0.058	Aurantiochytrium sp. FCC1311 Eukaryota;Stramenopiles;Labyrinthulomycetes;Thraustochytriaceae;Aurantiochytrium;Cupriavidus sp. NH9 Bacteria;Proteobacteria;Betaproteobacteria;Burkholderiales;Burkholderiaceae;Cupriavidus	Nitrosospira sp. NpAV	;cellular organisms;Bacteria;Proteobacteria;Betaproteobacteria;Nitrosomonadales;Nitrosomonadaceae;Nitrosospira;Nitrosospira sp. NpAV;
AMFP14/2	BAS881_003071T0	PF03446.10;PF03721.9;PF00984.14	146.67	0.056	Ostreococcus tauri Eukaryota;Viridiplantae;Chlorophyta;prasinophytes;Mamiellophyceae;Mamiellales;Bathycoccaceae;Ostreococcus gene_id=BAS881_003071;Verrucomicrobia bacterium RIFCSPHIGHO2_12_FULL_41_10 Bacteria;PVC;Verrucomicrobia	Ostreococcus tauri	;cellular organisms;Eukaryota;Viridiplantae;Chlorophyta;prasinophytes;Mamiellophyceae;Mamiellales;Bathycoccaceae;Ostreococcus;Ostreococcus tauri;
AMFP14/2	BAS881_003075T0	PF07731.9	142.07	0.051	Methylocapsa palsarum Bacteria;Proteobacteria;Alphaproteobacteria;Rhizobiales;Beijerinckiaceae;Methylocapsa gene_id=BAS881_003075	Methylocapsa acidiphila	;cellular organisms;Bacteria;Proteobacteria;Alphaproteobacteria;Rhizobiales;Beijerinckiaceae;Methylocapsa;Methylocapsa acidiphila;
AMFP14/2	BAS881_003143T0	PF00702.21;PF13242.1;PF13419.1	62.39	0.051	Moraxella catarrhalis Bacteria;Proteobacteria;Gammaproteobacteria;Pseudomonadales;Moraxellaceae;Moraxella gene_id=BAS881_003143;Moraxella sp. RCAD0137 Bacteria;Proteobacteria;Gammaproteobacteria;Pseudomonadales;Moraxellaceae;Moraxella	Moraxella catarrhalis	;cellular organisms;Bacteria;Proteobacteria;Gammaproteobacteria;Pseudomonadales;Moraxellaceae;Moraxella;Moraxella catarrhalis;
AMFP14/2	BAS881_003146T0		34.9	0.05	Massilia sp. PDC64 Bacteria;Proteobacteria;Betaproteobacteria;Burkholderiales;Oxalobacteraceae;Massilia	Massilia sp. CF038	;cellular organisms;Bacteria;Proteobacteria;Betaproteobacteria;Burkholderiales;Oxalobacteraceae;Massilia;Massilia sp. CF038;
AMFP14/2	BAS881_003149T0	PF00085.15	46.27	0.049	Arthrobacter sp. PGP41 Bacteria;Terrabacteria;Actinobacteria;Actinobacteria;Micrococcales;Micrococcaceae;Arthrobacter	Nitriliruptor alkaliphilus	;cellular organisms;Bacteria;Terrabacteria group;Actinobacteria;Nitriliruptoria;Nitriliruptorales;Nitriliruptoraceae;Nitriliruptor;Nitriliruptor alkaliphilus;
AMFP14/2	BAS881_003175T0	PF13540.1;PF13540.1;PF00415.13;PF00415.13;PF00415.13;PF00415.13;PF00415.13;PF00415.13	200.68	0.04	Oscillochloris trichoides DG-6 Bacteria;Terrabacteria;Chloroflexi;Chloroflexia;Chloroflexales;Chloroflexineae;Oscillochloridaceae;Oscillochloris	Oscillochloris trichoides DG-6	;cellular organisms;Bacteria;Terrabacteria group;Chloroflexi;Chloroflexia;Chloroflexales;Chloroflexineae;Oscillochloridaceae;Oscillochloris;Oscillochloris trichoides;Oscillochloris trichoides DG-6;
AMFP14/2	BAS881_003180T0	PF04303.8;PF04303.8	45.36	0.053	Verrucomicrobia bacterium RIFCSPHIGHO2_12_FULL_41_10 Bacteria;PVC;Verrucomicrobia	Verrucomicrobia bacterium RIFCSPHIGHO2_12_FULL_41_10	;cellular organisms;Bacteria;PVC group;Verrucomicrobia;unclassified Verrucomicrobia;unclassified Verrucomicrobia (miscellaneous);Verrucomicrobia bacterium RIFCSPHIGHO2_12_FULL_41_10;
AMFP14/2	BAS881_003210T0	PF00903.20;PF12681.2	53.65	0.054	Alteromonas sp. P0213 Bacteria;Proteobacteria;Gammaproteobacteria;Alteromonadales;Alteromonadaceae;Alteromonas; Gammaproteobacteria bacterium SG8_30 Bacteria;Proteobacteria;Gammaproteobacteria	Kangiella aquimarina	;cellular organisms;Bacteria;Proteobacteria;Gammaproteobacteria;Oceanospirillales;Kangiellaceae;Kangiella;Kangiella aquimarina;
AMFP14/2	BAS881_003220T0	PF04886.7;PF13540.1;PF13540.1;PF13540.1;PF13540.1;PF00415.13;PF00415.13;PF00415.13;PF00415.13	120.09	0.05	Macromonas bipunctata Bacteria;Proteobacteria;Betaproteobacteria;Burkholderiales;Comamonadaceae;Macromonas gene_id=BAS881_003220	Chloroflexus islandicus	;cellular organisms;Bacteria;Terrabacteria group;Chloroflexi;Chloroflexia;Chloroflexales;Chloroflexineae;Chloroflexaceae;Chloroflexus;Chloroflexus islandicus;
AMFP14/2	BAS881_003227T0	PF13685.1;PF13685.1;PF00465.14	261.8	0.051	Aurantiochytrium sp. FCC1311 Eukaryota;Stramenopiles;Labyrinthulomycetes;Thraustochytriaceae;Aurantiochytrium; marine gamma proteobacterium HTCC2143	marine gamma proteobacterium HTCC2143	;cellular organisms;Bacteria;Proteobacteria;Gammaproteobacteria;Cellvibrionales;Spongiibacteraceae;unclassified Spongiibacteraceae;BD1-7 clade;marine gamma proteobacterium HTCC2143;
AMFP14/2	BAS881_003238T0	PF01966.17;PF05721.8	178.91	0.066	Gammaproteobacteria bacterium TMED182 Bacteria;Proteobacteria;Gammaproteobacteria	Gammaproteobacteria bacterium TMED180	;cellular organisms;Bacteria;Proteobacteria;Gammaproteobacteria;unclassified Gammaproteobacteria;unclassified Gammaproteobacteria (miscellaneous);Gammaproteobacteria bacterium TMED180;
AMFP14/2	BAS881_003240T0	PF04413.11	76.34	0.051	Bradyrhizobium sp. MOS003 Bacteria;Proteobacteria;Alphaproteobacteria;Rhizobiales;Bradyrhizobiaceae;Bradyrhizobium;Leisingera daeponensis Bacteria;Proteobacteria;Alphaproteobacteria;Rhodobacterales;Rhodobacteraceae;Leisingera gene_id=BAS881_003240;Rhizobiales bacterium 64-17 Bacteria;Proteobacteria;Alphaproteobacteria;Rhizobiales	Rhodopseudomonas palustris	;cellular organisms;Bacteria;Proteobacteria;Alphaproteobacteria;Rhizobiales;Bradyrhizobiaceae;Rhodopseudomonas;Rhodopseudomonas palustris;
AMFP14/2	BAS881_003248T0	PF04982.8	53.88	0.059	Candidatus Lambdaproteobacteria bacterium RIFOXYD2_FULL_50_16;Halothiobacillus sp. 20-53-49 Bacteria;Proteobacteria;Gammaproteobacteria;Chromatiales;Halothiobacillaceae;Halothiobacillus	Sphaeroforma arctica JP610	;cellular organisms;Eukaryota;Opisthokonta;Opisthokonta incertae sedis;Ichthyosporea;Ichthyophonida;Sphaeroforma;Sphaeroforma arctica;Sphaeroforma arctica JP610;
AMFP14/2	BAS881_003254T0		154.38	0.038	Adhaeribacter sp. HMF7605 Bacteria;FCB;Bacteroidetes/Chlorobi;Bacteroidetes;Cytophagia;Cytophagales;Hymenobacteraceae;Adhaeribacter; Rufibacter ruber Bacteria;FCB;Bacteroidetes/Chlorobi;Bacteroidetes;Cytophagia;Cytophagales;Hymenobacteraceae;Rufibacter gene_id=BAS881_003254	Rufibacter ruber	;cellular organisms;Bacteria;FCB group;Bacteroidetes/Chlorobi group;Bacteroidetes;Cytophagia;Cytophagales;Hymenobacteraceae;Rufibacter;Rufibacter ruber;
AMFP14/2	BAS881_003312T0	PF08445.5;PF13673.1;PF13508.1;PF00583.19	55.49	0.054	Halomonadaceae bacterium R4HLG17 Bacteria;Proteobacteria;Gammaproteobacteria;Oceanospirillales;Halomonadaceae;Halomonas sp. SF2003 Bacteria;Proteobacteria;Gammaproteobacteria;Oceanospirillales;Halomonadaceae;Halomonas	Halomonas sp. S2151	;cellular organisms;Bacteria;Proteobacteria;Gammaproteobacteria;Oceanospirillales;Halomonadaceae;Halomonas;Halomonas sp. S2151;
AMFP14/2	BAS881_003391T0	PF01263.15	40.35	0.051	Lonsdalea quercina Bacteria;Proteobacteria;Gammaproteobacteria;Enterobacterales;Pectobacteriaceae;Lonsdalea gene_id=BAS881_003391;Ruminococcaceae bacterium D16 Bacteria;Terrabacteria;Firmicutes;Clostridia;Clostridiales;Ruminococcaceae	Trypanosoma grayi	;cellular organisms;Eukaryota;Euglenozoa;Kinetoplastida;Trypanosomatidae;Trypanosoma;Trypanosoma with unspecified subgenus;Trypanosoma grayi;
AMFP14/2	BAS881_003398T0	PF00288.21	118.35	0.041	Hydrocoleum sp. CS-953 Bacteria;Terrabacteria;Cyanobacteria/Melainabacteria;Cyanobacteria;Oscillatoriophycideae;Oscillatoriales;Microcoleaceae;Hydrocoleum;Scytonema sp. NIES-4073 Bacteria;Terrabacteria;Cyanobacteria/Melainabacteria;Cyanobacteria;Nostocales;Scytonemataceae;Scytonema	Hydrocoleum sp. CS-953	;cellular organisms;Bacteria;Terrabacteria group;Cyanobacteria/Melainabacteria group;Cyanobacteria;Oscillatoriophycideae;Oscillatoriales;Microcoleaceae;Hydrocoleum;Hydrocoleum sp. CS-953;
AMFP14/2	BAS881_003427T0	PF01144.18	283.57	0.054	Paracoccus sp. WN007 Bacteria;Proteobacteria;Alphaproteobacteria;Rhodobacterales;Rhodobacteraceae;Paracoccus;Sphaeroforma arctica JP610 Eukaryota;Opisthokonta;Opisthokonta	Sphaeroforma arctica JP610	;cellular organisms;Eukaryota;Opisthokonta;Opisthokonta incertae sedis;Ichthyosporea;Ichthyophonida;Sphaeroforma;Sphaeroforma arctica;Sphaeroforma arctica JP610;
AMFP14/2	BAS881_003456T0	PF01557.13	42.36	0.05	Bradyrhizobium sp. MOS002 Bacteria;Proteobacteria;Alphaproteobacteria;Rhizobiales;Bradyrhizobiaceae;Bradyrhizobium;Herbaspirillum sp. YR522 Bacteria;Proteobacteria;Betaproteobacteria;Burkholderiales;Oxalobacteraceae;Herbaspirillum	Rhizobiales bacterium	;cellular organisms;Bacteria;Proteobacteria;Alphaproteobacteria;Rhizobiales;unclassified Rhizobiales;unclassified Rhizobiales (miscellaneous);Rhizobiales bacterium;
AMFP14/2	BAS881_003482T0	PF01408.17	118.64	0.049	Saccharothrix sp. ALI-22-I Bacteria;Terrabacteria;Actinobacteria;Actinobacteria;Pseudonocardiales;Pseudonocardiaceae;Saccharothrix;Streptomyces scabrisporus Bacteria;Terrabacteria;Actinobacteria;Actinobacteria;Streptomycetales;Streptomycetaceae;Streptomyces gene_id=BAS881_003482	Panaeolus cyanescens	;cellular organisms;Eukaryota;Opisthokonta;Fungi;Dikarya;Basidiomycota;Agaricomycotina;Agaricomycetes;Agaricomycetidae;Agaricales;Bolbitiaceae;Panaeolus;Panaeolus cyanescens;
AMFP14/2	BAS881_003512T0	PF00173.23	39.14	0.059	Myxococcales bacterium SG8_38_1 Bacteria;Proteobacteria;Deltaproteobacteria;Myxococcales	Zea mays	;cellular organisms;Eukaryota;Viridiplantae;Streptophyta;Streptophytina;Embryophyta;Tracheophyta;Euphyllophyta;Spermatophyta;Magnoliophyta;Mesangiospermae;Liliopsida;Petrosaviidae;commelinids;Poales;Poaceae;PACMAD clade;Panicoideae;Andropogonodae;Andropogoneae;Tripsacinae;Zea;Zea mays;
AMFP14/2	BAS881_003532T0	PF13720.1;PF00132.19;PF00132.19;PF00132.19;PF00132.19	92.61	0.051	Devosia sp. SCN 66-27;Labrenzia suaedae Bacteria;Proteobacteria;Alphaproteobacteria;Rhodobacterales;Rhodobacteraceae;Labrenzia gene_id=BAS881_003532;Mesorhizobium sp. WSM3859 Bacteria;Proteobacteria;Alphaproteobacteria;Rhizobiales;Phyllobacteriaceae;Mesorhizobium	Achromobacter	;cellular organisms;Bacteria;Proteobacteria;Betaproteobacteria;Burkholderiales;Alcaligenaceae;Achromobacter;
AMFP14/2	BAS881_003542T0	PF13193.1;PF00501.23	460.52	0.05	Melaminivora sp. SC2-9 Bacteria;Proteobacteria;Betaproteobacteria;Burkholderiales;Comamonadaceae;Melaminivora	Rhodoferax ferrireducens	;cellular organisms;Bacteria;Proteobacteria;Betaproteobacteria;Burkholderiales;Comamonadaceae;Rhodoferax;Rhodoferax ferrireducens;
AMFP14/2	BAS881_003546T0	PF00561.15;PF12695.2;PF12697.2	96.71	0.066	Alphaproteobacteria bacterium HGW-Alphaproteobacteria-3 Bacteria;Proteobacteria;Alphaproteobacteria;Aurantiochytrium sp. FCC1311 Eukaryota;Stramenopiles;Labyrinthulomycetes;Thraustochytriaceae;Aurantiochytrium	Hyphomonas chukchiensis	;cellular organisms;Bacteria;Proteobacteria;Alphaproteobacteria;Rhodobacterales;Hyphomonadaceae;Hyphomonas;Hyphomonas chukchiensis;
AMFP14/2	BAS881_003566T0	PF00733.16;PF02540.12;PF03054.11	141.15	0.042	Facklamia sp. HMSC062C11 Bacteria;Terrabacteria;Firmicutes;Bacilli;Lactobacillales;Aerococcaceae;Facklamia; Paenibacillus sp. Marseille-P3787 Bacteria;Terrabacteria;Firmicutes;Bacilli;Bacillales;Paenibacillaceae;Paenibacillus	Allomyces macrogynus ATCC 38327	;cellular organisms;Eukaryota;Opisthokonta;Fungi;Fungi incertae sedis;Blastocladiomycota;Blastocladiomycetes;Blastocladiales;Blastocladiaceae;Allomyces;Allomyces macrogynus;Allomyces macrogynus ATCC 38327;
AMFP14/2	BAS881_003568T0	PF00884.18	146.27	0.04	Kiritimatiellaceae bacterium TMED266 Bacteria;PVC;Kiritimatiellaeota;Kiritimatiellae;Kiritimatiellales;Kiritimatiellaceae	Rhodopirellula sp. TMED11	;cellular organisms;Bacteria;PVC group;Planctomycetes;Planctomycetia;Planctomycetales;Planctomycetaceae;Rhodopirellula;Rhodopirellula sp. TMED11;
AMFP14/2	BAS881_003569T0	PF04886.7;PF00884.18	142.07	0.042	Kiritimatiellaceae bacterium TMED266 Bacteria;PVC;Kiritimatiellaeota;Kiritimatiellae;Kiritimatiellales;Kiritimatiellaceae;Opitutae bacterium AMD-G3 Bacteria;PVC;Verrucomicrobia;Opitutae	Opitutae bacterium AMD-G3	;cellular organisms;Bacteria;PVC group;Verrucomicrobia;Opitutae;unclassified Opitutae;Opitutae bacterium AMD-G3;
AMFP14/2	BAS881_003572T0	PF00156.22;PF13537.1;PF13522.1;PF00310.16	340.78	0.055	Methylococcaceae bacterium NSP1-2 Bacteria;Proteobacteria;Gammaproteobacteria;Methylococcales;Methylococcaceae	Thiothrix eikelboomii	;cellular organisms;Bacteria;Proteobacteria;Gammaproteobacteria;Thiotrichales;Thiotrichaceae;Thiothrix;Thiothrix eikelboomii;
AMFP14/2	BAS881_003625T0	PF13469.1	67.69	0.049	Mycobacterium sp. AB57 Bacteria;Terrabacteria;Actinobacteria;Actinobacteria;Corynebacteriales;Mycobacteriaceae;Mycobacterium; Mycobacterium sp. ITM-2016-00317 Bacteria;Terrabacteria;Actinobacteria;Actinobacteria;Corynebacteriales;Mycobacteriaceae;Mycobacterium;Mycobacterium sp. PYR10 Bacteria;Terrabacteria;Actinobacteria;Actinobacteria;Corynebacteriales;Mycobacteriaceae;Mycobacterium	Mycobacterium sp. AB57	;cellular organisms;Bacteria;Terrabacteria group;Actinobacteria;Actinobacteria;Corynebacteriales;Mycobacteriaceae;Mycobacterium;Mycobacterium sp. AB57;
AMFP14/2	BAS881_003626T0	PF13469.1	59.17	0.049	Mycobacterium sp. 852014-51730_SCH5271717 Bacteria;Terrabacteria;Actinobacteria;Actinobacteria;Corynebacteriales;Mycobacteriaceae;Mycobacterium:Mycobacterium sp. E740 Bacteria;Terrabacteria;Actinobacteria;Actinobacteria;Corynebacteriales;Mycobacteriaceae;Mycobacterium	Mycobacterium duvalii	;cellular organisms;Bacteria;Terrabacteria group;Actinobacteria;Actinobacteria;Corynebacteriales;Mycobacteriaceae;Mycobacterium;Mycobacterium fortuitum complex;Mycobacterium duvalii;
AMFP14/2	BAS881_003630T0	PF08240.7	112.13	0.062	Deltaproteobacteria bacterium GWA2_54_12 Bacteria;Proteobacteria;Deltaproteobacteria;Deltaproteobacteria bacterium GWA2_55_10 Bacteria;Proteobacteria;Deltaproteobacteria; Planctomycetes bacterium RIFCSPHIGHO2_12_FULL_51_37 Bacteria;PVC;Planctomycetes	Deltaproteobacteria bacterium GWA2_54_12	;cellular organisms;Bacteria;Proteobacteria;delta/epsilon subdivisions;Deltaproteobacteria;unclassified Deltaproteobacteria;unclassified Deltaproteobacteria (miscellaneous);Deltaproteobacteria bacterium GWA2_54_12;
AMFP14/2	BAS881_003653T0	PF00561.15;PF12697.2;PF06441.7	191.11	0.049	Mycobacterium sp. E3298 Bacteria;Terrabacteria;Actinobacteria;Actinobacteria;Corynebacteriales;Mycobacteriaceae;Mycobacterium	Mycobacterium sp. E3298	;cellular organisms;Bacteria;Terrabacteria group;Actinobacteria;Actinobacteria;Corynebacteriales;Mycobacteriaceae;Mycobacterium;Mycobacterium sp. E3298;
AMFP14/2	BAS881_003658T0	PF01370.16;PF13460.1;PF08659.5;PF13561.1;PF00106.20	70.28	0.049	Streptomyces sp. Ru72 Bacteria;Terrabacteria;Actinobacteria;Actinobacteria;Streptomycetales;Streptomycetaceae;Streptomyces	Planococcus antarcticus	;cellular organisms;Bacteria;Terrabacteria group;Firmicutes;Bacilli;Bacillales;Planococcaceae;Planococcus;Planococcus antarcticus;
AMFP14/2	BAS881_003662T0	PF14497.1;PF13417.1;PF00043.20;PF13410.1;PF13409.1	181.21	0.051	Thalassospira sp. MIT1004 Bacteria;Proteobacteria;Alphaproteobacteria;Rhodospirillales;Rhodospirillaceae;Thalassospira	Phalaenopsis equestris	;cellular organisms;Eukaryota;Viridiplantae;Streptophyta;Streptophytina;Embryophyta;Tracheophyta;Euphyllophyta;Spermatophyta;Magnoliophyta;Mesangiospermae;Liliopsida;Petrosaviidae;Asparagales;Orchidaceae;Epidendroideae;Vandeae;Aeridinae;Phalaenopsis;Phalaenopsis equestris;
AMFP14/2	BAS881_003757T0	PF00684.14;PF01556.13;PF00226.26	115.35	0.042	Anaeromassilibacillus sp. Marseille-P3876 Bacteria;Terrabacteria;Firmicutes;Clostridia;Clostridiales;Ruminococcaceae;Anaeromassilibacillus;Thermanaeromonas toyohensis Bacteria;Terrabacteria;Firmicutes;Clostridia;Thermoanaerobacterales;Thermoanaerobacteraceae;Thermanaeromonas gene_id=BAS881_003757	Catabacter hongkongensis	;cellular organisms;Bacteria;Terrabacteria group;Firmicutes;Clostridia;Clostridiales;Catabacteriaceae;Catabacter;Catabacter hongkongensis;
AMFP14/2	BAS881_003788T0	PF00156.22;PF13793.1;PF14572.1	76.09	0.066	Deltaproteobacteria bacterium RBG_13_65_10 Bacteria;Proteobacteria;Deltaproteobacteria	Deltaproteobacteria bacterium RBG_13_65_10	;cellular organisms;Bacteria;Proteobacteria;delta/epsilon subdivisions;Deltaproteobacteria;unclassified Deltaproteobacteria;unclassified Deltaproteobacteria (miscellaneous);Deltaproteobacteria bacterium RBG_13_65_10;
AMFP14/2	BAS881_003808T0		104.82	0.056	Conidiobolus coronatus NRRL 28638; Lentisphaerae bacterium RIFOXYA12_64_32 Bacteria;PVC;Lentisphaerae	Conidiobolus coronatus NRRL 28638	;cellular organisms;Eukaryota;Opisthokonta;Fungi;Fungi incertae sedis;Zoopagomycota;Entomophthoromycotina;Entomophthoromycetes;Entomophthorales;Ancylistaceae;Conidiobolus;Conidiobolus coronatus;Conidiobolus coronatus NRRL 28638;
AMFP14/2	BAS881_003993T0	PF13517.1;PF13517.1;PF01839.18;PF01839.18;PF01839.18;PF01839.18;PF01839.18;PF01839.18	79.9	0.051	Candidatus Jidaibacter acanthamoeba Bacteria;Proteobacteria;Alphaproteobacteria;Rickettsiales;Candidatus	Limnohabitans sp. TS-CS-82	;cellular organisms;Bacteria;Proteobacteria;Betaproteobacteria;Burkholderiales;Comamonadaceae;Limnohabitans;Limnohabitans sp. TS-CS-82;
AMFP14/2	BAS881_004042T0	PF13452.1;PF01575.14	42.14	0.042	Chloroflexi bacterium RBG_16_54_18 Bacteria;Terrabacteria;Chloroflexi; Facklamia sourekii Bacteria;Terrabacteria;Firmicutes;Bacilli;Lactobacillales;Aerococcaceae;Facklamia gene_id=BAS881_004042	Facklamia sourekii	;cellular organisms;Bacteria;Terrabacteria group;Firmicutes;Bacilli;Lactobacillales;Aerococcaceae;Facklamia;Facklamia sourekii;
AMFP14/2	BAS881_004043T0	PF04227.7	172	0.051	Thioclava sp. L04-15 Bacteria;Proteobacteria;Alphaproteobacteria;Rhodobacterales;Rhodobacteraceae;Thioclava	Naegleria gruberi strain NEG-M	;cellular organisms;Eukaryota;Heterolobosea;Schizopyrenida;Vahlkampfiidae;Naegleria;Naegleria gruberi;Naegleria gruberi strain NEG-M;
AMFP14/2	BAS881_004058T0		39.5	0.06	Legionellales bacterium RIFCSPHIGHO2_12_FULL_37_14 Bacteria;Proteobacteria;Gammaproteobacteria;Legionellales	Legionellales bacterium RIFCSPHIGHO2_12_FULL_37_14	;cellular organisms;Bacteria;Proteobacteria;Gammaproteobacteria;Legionellales;unclassified Legionellales;Legionellales bacterium RIFCSPHIGHO2_12_FULL_37_14;
AMFP14/2	BAS881_004072T0	PF00415.13;PF00415.13;PF13540.1;PF13540.1;PF13540.1	67.13	0.059	Myxococcales bacterium 68-20 Bacteria;Proteobacteria;Deltaproteobacteria;Myxococcales	Thalassolituus oleivorans	;cellular organisms;Bacteria;Proteobacteria;Gammaproteobacteria;Oceanospirillales;Oceanospirillaceae;Thalassolituus;Thalassolituus oleivorans;
AMFP14/2	BAS881_004087T0	PF00893.14	39.14	0.045	Bacillaceae bacterium SAS-127 Bacteria;Terrabacteria;Firmicutes;Bacilli;Bacillales;Bacillaceae; Bacillus sp. NSP2.1 Bacteria;Terrabacteria;Firmicutes;Bacilli;Bacillales;Bacillaceae;Bacillus; Desulfomonile tiedjei Bacteria;Proteobacteria;Deltaproteobacteria;Syntrophobacterales;Syntrophaceae;Desulfomonile gene_id=BAS881_004087	Nostoc piscinale	;cellular organisms;Bacteria;Terrabacteria group;Cyanobacteria/Melainabacteria group;Cyanobacteria;Nostocales;Nostocaceae;Nostoc;Nostoc piscinale;
AMFP14/2	BAS881_004130T0	PF01926.18;PF03144.20;PF00679.19;PF00009.22	460.52	0.066	Gammaproteobacteria bacterium TMED163 Bacteria;Proteobacteria;Gammaproteobacteria	Idiomarina donghaiensis	;cellular organisms;Bacteria;Proteobacteria;Gammaproteobacteria;Alteromonadales;Idiomarinaceae;Idiomarina;Idiomarina donghaiensis;
AMFP14/2	BAS881_004137T0	PF04909.9	79.9	0.044	Ilumatobacter nonamiensis Bacteria;Terrabacteria;Actinobacteria;Acidimicrobiia;Acidimicrobiales;Acidimicrobiaceae;Ilumatobacter gene_id=BAS881_004137	Ilumatobacter nonamiensis	;cellular organisms;Bacteria;Terrabacteria group;Actinobacteria;Acidimicrobiia;Acidimicrobiales;Acidimicrobiaceae;Ilumatobacter;Ilumatobacter nonamiensis;
AMFP14/2	BAS881_004147T0	PF01906.12	37.06	0.001	Methanoculleus sp. MH98A Archaea;Euryarchaeota;Stenosarchaea;Methanomicrobia;Methanomicrobiales;Methanomicrobiaceae;Methanoculleus	Pythium insidiosum	;cellular organisms;Eukaryota;Stramenopiles;Oomycetes;Pythiales;Pythiaceae;Pythium;Pythium insidiosum;
AMFP14/2	BAS881_004154T0	PF01593.19	115.13	0.049	Bacillus sp. AFS029533 Bacteria;Terrabacteria;Firmicutes;Bacilli;Bacillales;Bacillaceae;Bacillus; Volvox carteri f. nagariensis	Volvox carteri f. nagariensis	;cellular organisms;Eukaryota;Viridiplantae;Chlorophyta;Chlorophyceae;Chlamydomonadales;Volvocaceae;Volvox;Volvox carteri;Volvox carteri f. nagariensis;
AMFP14/2	BAS881_004157T0	PF00724.15	219.95	0.051	SAR92 bacterium BACL16 MAG-120619-bin48;Sphingorhabdus sp. YGSMI21 Bacteria;Proteobacteria;Alphaproteobacteria;Sphingomonadales;Sphingomonadaceae;Sphingorhabdus	Sphingopyxis sp.	;cellular organisms;Bacteria;Proteobacteria;Alphaproteobacteria;Sphingomonadales;Sphingomonadaceae;Sphingopyxis;Sphingopyxis sp.;
AMFP14/2	BAS881_004177T0	PF00081.17;PF02777.13	157.27	0.056	Aphanomyces invadans Eukaryota;Stramenopiles;Oomycetes;Saprolegniales;Saprolegniaceae;Aphanomyces gene_id=BAS881_004177;Aurantiochytrium sp. FCC1311 Eukaryota;Stramenopiles;Labyrinthulomycetes;Thraustochytriaceae;Aurantiochytrium: Chlamydiae bacterium CG10_big_fil_rev_8_21_14_0_10_42_34 Bacteria;PVC;Chlamydiae	Aphanomyces invadans	;cellular organisms;Eukaryota;Stramenopiles;Oomycetes;Saprolegniales;Saprolegniaceae;Aphanomyces;Aphanomyces invadans;
AMFP14/2	BAS881_004236T0	PF00571.23	30.16	0.059	Saccharum hybrid cultivar R570; Xanthomonas vesicatoria ATCC 35937	Saccharum hybrid cultivar R570	;cellular organisms;Eukaryota;Viridiplantae;Streptophyta;Streptophytina;Embryophyta;Tracheophyta;Euphyllophyta;Spermatophyta;Magnoliophyta;Mesangiospermae;Liliopsida;Petrosaviidae;commelinids;Poales;Poaceae;PACMAD clade;Panicoideae;Andropogonodae;Andropogoneae;Saccharinae;Saccharum;Saccharum officinarum complex;Saccharum hybrid cultivar;Saccharum hybrid cultivar R570;
AMFP14/2	BAS881_004412T0	PF03129.15;PF00587.20	221.05	0.039	Leptospira sp. ATI2-C-A1 Bacteria;Spirochaetes;Spirochaetia;Leptospirales;Leptospiraceae;Leptospira	Leptospira broomii	;cellular organisms;Bacteria;Spirochaetes;Spirochaetia;Leptospirales;Leptospiraceae;Leptospira;Leptospira broomii;
AMFP14/2	BAS881_004424T0	PF07995.6	59.87	0.052	Actinobacteria bacterium RBG_19FT_COMBO_70_19 Bacteria;Terrabacteria;Actinobacteria;Bacillaceae bacterium EAG3 Bacteria;Terrabacteria;Firmicutes;Bacilli;Bacillales;Bacillaceae	Bacillaceae bacterium EAG3	;cellular organisms;Bacteria;Terrabacteria group;Firmicutes;Bacilli;Bacillales;Bacillaceae;unclassified Bacillaceae;Bacillaceae bacterium EAG3;
AMFP14/2	BAS881_004435T0	PF01118.19;PF13460.1	69.59	0.047	Chlamydomonas reinhardtii Eukaryota;Viridiplantae;Chlorophyta;Chlorophyceae;Chlamydomonadales;Chlamydomonadaceae;Chlamydomonas gene_id=BAS881_004435;Flavobacteriaceae bacterium TMED206 Bacteria;FCB;Bacteroidetes/Chlorobi;Bacteroidetes;Flavobacteriia;Flavobacteriales;Flavobacteriaceae	bacterium TMED217	;cellular organisms;Bacteria;unclassified Bacteria;unclassified Bacteria (miscellaneous);bacterium TMED217;
AMFP14/2	BAS881_004454T0	PF00291.20	304.86	0.054	Mesorhizobium sp. L48C026A00 Bacteria;Proteobacteria;Alphaproteobacteria;Rhizobiales;Phyllobacteriaceae;Mesorhizobium;Ostreococcus lucimarinus CCE9901 Eukaryota;Viridiplantae;Chlorophyta;prasinophytes;Mamiellophyceae;Mamiellales;Bathycoccaceae;Ostreococcus; Rhizobiales bacterium 62-47 Bacteria;Proteobacteria;Alphaproteobacteria;Rhizobiales	Symbiodinium microadriaticum	;cellular organisms;Eukaryota;Alveolata;Dinophyceae;Suessiales;Symbiodiniaceae;Symbiodinium;Symbiodinium microadriaticum;
AMFP14/2	BAS881_004506T0	PF13540.1;PF13540.1;PF13540.1;PF00415.13;PF00415.13;PF00415.13;PF00415.13	105.92	0.05	Macromonas bipunctata Bacteria;Proteobacteria;Betaproteobacteria;Burkholderiales;Comamonadaceae;Macromonas gene_id=BAS881_004506	Thalassolituus oleivorans	;cellular organisms;Bacteria;Proteobacteria;Gammaproteobacteria;Oceanospirillales;Oceanospirillaceae;Thalassolituus;Thalassolituus oleivorans;
AMFP14/2	BAS881_004726T0		64.47	0.051	Legionella erythra Bacteria;Proteobacteria;Gammaproteobacteria;Legionellales;Legionellaceae;Legionella gene_id=BAS881_004726	Legionella drancourtii	;cellular organisms;Bacteria;Proteobacteria;Gammaproteobacteria;Legionellales;Legionellaceae;Legionella;Legionella drancourtii;
AMFP14/2	BAS881_004743T0	PF03055.10;PF03055.10	97.22	0.038	Sporocytophaga myxococcoides Bacteria;FCB;Bacteroidetes/Chlorobi;Bacteroidetes;Cytophagia;Cytophagales;Cytophagaceae;Sporocytophaga gene_id=BAS881_004743	Leptolyngbya ohadii	;cellular organisms;Bacteria;Terrabacteria group;Cyanobacteria/Melainabacteria group;Cyanobacteria;Synechococcales;Leptolyngbyaceae;Leptolyngbya;Leptolyngbya ohadii;
AMFP14/2	BAS881_004749T0		62.86	0.045	Candidatus Yanofskybacteria bacterium RIFCSPLOWO2_01_FULL_44_22	Candidatus Uhrbacteria bacterium RIFCSPHIGHO2_01_FULL_47_11	;cellular organisms;Bacteria;unclassified Bacteria;Bacteria candidate phyla;Patescibacteria group;Parcubacteria group;Candidatus Uhrbacteria;Candidatus Uhrbacteria bacterium RIFCSPHIGHO2_01_FULL_47_11;
AMFP14/2	BAS881_004757T0		104.82	0.038	Adhaeribacter sp. HMF7605 Bacteria;FCB;Bacteroidetes/Chlorobi;Bacteroidetes;Cytophagia;Cytophagales;Hymenobacteraceae;Adhaeribacter	Guillardia theta CCMP2712	;cellular organisms;Eukaryota;Cryptophyta;Pyrenomonadales;Geminigeraceae;Guillardia;Guillardia theta;Guillardia theta CCMP2712;
AMFP14/2	BAS881_004795T0	PF00391.18;PF01326.14	124.7	0.049	Bacillus sp. L_1B0_12 Bacteria;Terrabacteria;Firmicutes;Bacilli;Bacillales;Bacillaceae;Bacillus; Nocardia mexicana Bacteria;Terrabacteria;Actinobacteria;Actinobacteria;Corynebacteriales;Nocardiaceae;Nocardia gene_id=BAS881_004795	Fragilariopsis cylindrus CCMP1102	;cellular organisms;Eukaryota;Stramenopiles;Bacillariophyta;Bacillariophyceae;Bacillariophycidae;Bacillariales;Bacillariaceae;Fragilariopsis;Fragilariopsis cylindrus;Fragilariopsis cylindrus CCMP1102;
AMFP14/2	BAS881_004812T0	PF00724.15	217.36	0.051	Sphingorhabdus sp. YGSMI21 Bacteria;Proteobacteria;Alphaproteobacteria;Sphingomonadales;Sphingomonadaceae;Sphingorhabdus	Sphingopyxis sp.	;cellular organisms;Bacteria;Proteobacteria;Alphaproteobacteria;Sphingomonadales;Sphingomonadaceae;Sphingopyxis;Sphingopyxis sp.;
AMFP14/2	BAS881_004831T0	PF01503.12	108.73	0.053	Planctomycetes bacterium Bacteria;PVC;Planctomycetes gene_id=BAS881_004831	Guillardia theta CCMP2712	;cellular organisms;Eukaryota;Cryptophyta;Pyrenomonadales;Geminigeraceae;Guillardia;Guillardia theta;Guillardia theta CCMP2712;
AMFP14/2	BAS881_004832T0	PF00294.19	62.86	0.048	Kineosporia sp. A_224 Bacteria;Terrabacteria;Actinobacteria;Actinobacteria;Kineosporiales;Kineosporiaceae;Kineosporia; Kineosporia sp. R_H_3 Bacteria;Terrabacteria;Actinobacteria;Actinobacteria;Kineosporiales;Kineosporiaceae;Kineosporia	Meiothermus ruber	;cellular organisms;Bacteria;Terrabacteria group;Deinococcus-Thermus;Deinococci;Thermales;Thermaceae;Meiothermus;Meiothermus ruber;
AMFP14/2	BAS881_004837T0	PF01494.14;PF01494.14	163.48	0.04	Ostreococcus lucimarinus CCE9901 Eukaryota;Viridiplantae;Chlorophyta;prasinophytes;Mamiellophyceae;Mamiellales;Bathycoccaceae;Ostreococcus;cTenacibaculum sp. Bg11-29 Bacteria;FCB;Bacteroidetes/Chlorobi;Bacteroidetes;Flavobacteriia;Flavobacteriales;Flavobacteriaceae;Tenacibaculum	Flavobacterium reichenbachii	;cellular organisms;Bacteria;FCB group;Bacteroidetes/Chlorobi group;Bacteroidetes;Flavobacteriia;Flavobacteriales;Flavobacteriaceae;Flavobacterium;Flavobacterium reichenbachii;
AMFP14/2	BAS881_004864T0	PF12695.2;PF00561.15;PF12697.2	55.26	0.059	Acetobacter sp. DsW_059 Bacteria;Proteobacteria;Alphaproteobacteria;Rhodospirillales;Acetobacteraceae;Acetobacter; Reticulomyxa filosa Eukaryota;Rhizaria;Foraminifera;Monothalamids;Reticulomyxidae;Reticulomyxa gene_id=BAS881_004864	Pseudomonas sp. T	;cellular organisms;Bacteria;Proteobacteria;Gammaproteobacteria;Pseudomonadales;Pseudomonadaceae;Pseudomonas;Pseudomonas sp. T;
AMFP14/2	BAS881_004890T0	PF00198.18	139.76	0.051	Acetobacter aceti 1023 Bacteria;Proteobacteria;Alphaproteobacteria;Rhodospirillales;Acetobacteraceae;Acetobacter;Candidatus Endolissoclinum faulkneri Bacteria;Proteobacteria;Alphaproteobacteria;Rhodospirillales;Rhodospirillaceae;Candidatus	Myzus persicae	;cellular organisms;Eukaryota;Opisthokonta;Metazoa;Eumetazoa;Bilateria;Protostomia;Ecdysozoa;Panarthropoda;Arthropoda;Mandibulata;Pancrustacea;Hexapoda;Insecta;Dicondylia;Pterygota;Neoptera;Paraneoptera;Hemiptera;Sternorrhyncha;Aphidomorpha;Aphidoidea;Aphididae;Aphidinae;Macrosiphini;Myzus;Myzus persicae;
AMFP14/2	BAS881_004921T0	PF07081.6	33.85	0.049	Micromonospora sp. CNZ309 Bacteria;Terrabacteria;Actinobacteria;Actinobacteria;Micromonosporales;Micromonosporaceae;Micromonospora;Streptomyces coelicoflavus Bacteria;Terrabacteria;Actinobacteria;Actinobacteria;Streptomycetales;Streptomycetaceae;Streptomyces gene_id=BAS881_004921	Streptomyces coelicoflavus	;cellular organisms;Bacteria;Terrabacteria group;Actinobacteria;Actinobacteria;Streptomycetales;Streptomycetaceae;Streptomyces;Streptomyces coelicoflavus;
AMFP14/2	BAS881_004928T0	PF03099.14	51.35	0.042	Flavobacteriales bacterium CG_4_9_14_3_um_filter_32_8 Bacteria;FCB;Bacteroidetes/Chlorobi;Bacteroidetes;Flavobacteriia;Flavobacteriales	Flavobacteriales bacterium CG_4_9_14_3_um_filter_32_8	;cellular organisms;Bacteria;FCB group;Bacteroidetes/Chlorobi group;Bacteroidetes;Flavobacteriia;Flavobacteriales;unclassified Flavobacteriales;unclassified Flavobacteriales (miscellaneous);Flavobacteriales bacterium CG_4_9_14_3_um_filter_32_8;
AMFP14/2	BAS881_004957T0	PF13533.1;PF13535.1;PF00364.17;PF02785.14;PF00289.17;PF02682.11;PF02786.12;PF02626.10;PF01425.16	460.52	0.058	Hydrogenophilales bacterium 16-61-112 Bacteria;Proteobacteria;Hydrogenophilalia;Hydrogenophilales;Hydrogenophilales bacterium 16-64-40 Bacteria;Proteobacteria;Hydrogenophilalia;Hydrogenophilales	Gallionellales bacterium 35-53-114	;cellular organisms;Bacteria;Proteobacteria;Betaproteobacteria;Nitrosomonadales;unclassified Nitrosomonadales;Gallionellales bacterium 35-53-114;
AMFP14/2	BAS881_004961T0	PF03055.10	83.4	0.043	Calothrix sp. PCC 7507;Nostoc sp. NIES-4103 Bacteria;Terrabacteria;Cyanobacteria/Melainabacteria;Cyanobacteria;Nostocales;Nostocaceae;Nostoc	Leptolyngbya ohadii	;cellular organisms;Bacteria;Terrabacteria group;Cyanobacteria/Melainabacteria group;Cyanobacteria;Synechococcales;Leptolyngbyaceae;Leptolyngbya;Leptolyngbya ohadii;
AMFP14/2	BAS881_004966T0	PF07021.7;PF05175.9;PF13659.1;PF01209.13;PF13649.1;PF13847.1;PF08242.7;PF12847.2;PF13489.1;PF08241.7	61.48	0.052	Acinetobacter sp. WCHA62 Bacteria;Proteobacteria;Gammaproteobacteria;Pseudomonadales;Moraxellaceae;Acinetobacter;Arenimonas composti Bacteria;Proteobacteria;Gammaproteobacteria;Xanthomonadales;Xanthomonadaceae;Arenimonas gene_id=BAS881_004966;Gemmatimonadetes bacterium 13_2_20CM_70_9 Bacteria;FCB;Gemmatimonadetes	Ekhidna lutea	;cellular organisms;Bacteria;FCB group;Bacteroidetes/Chlorobi group;Bacteroidetes;Cytophagia;Cytophagales;Cytophagaceae;Ekhidna;Ekhidna lutea;
AMFP14/2	BAS881_005159T0	PF13884.1	57.92	0.051	Burkholderia ubonensis Bacteria;Proteobacteria;Betaproteobacteria;Burkholderiales;Burkholderiaceae;Burkholderia gene_id=BAS881_005159	uncultured Mediterranean phage uvMED	;Viruses;environmental samples;uncultured Mediterranean phage uvMED;
AMFP14/2	BAS881_005314T0	PF01702.13	195.72	0.056	Chlamydiae bacterium CG10_big_fil_rev_8_21_14_0_10_42_34 Bacteria;PVC;Chlamydiae;Gammaproteobacteria bacterium 39-13 Bacteria;Proteobacteria;Gammaproteobacteria	Phaeodactylum tricornutum CCAP 1055/1	;cellular organisms;Eukaryota;Stramenopiles;Bacillariophyta;Bacillariophyceae;Bacillariophycidae;Naviculales;Phaeodactylaceae;Phaeodactylum;Phaeodactylum tricornutum;Phaeodactylum tricornutum CCAP 1055/1;
AMFP14/2	BAS881_005319T0	PF08240.7;PF13602.1;PF00107.21	213.45	0.051	Caulobacter sp. X Bacteria;Proteobacteria;Alphaproteobacteria;Caulobacterales;Caulobacteraceae;Caulobacter	Marinobacter segnicrescens	;cellular organisms;Bacteria;Proteobacteria;Gammaproteobacteria;Alteromonadales;Alteromonadaceae;Marinobacter;Marinobacter segnicrescens;
AMFP14/2	BAS881_005324T0	PF01636.18;PF02958.15	57.56	0.038	Flammeovirga sp. OC4 Bacteria;FCB;Bacteroidetes/Chlorobi;Bacteroidetes;Cytophagia;Cytophagales;Flammeovirgaceae;Flammeovirga	Chlamydomonas eustigma	;cellular organisms;Eukaryota;Viridiplantae;Chlorophyta;Chlorophyceae;Chlamydomonadales;Chlamydomonadaceae;Chlamydomonas;Chlamydomonas eustigma;
AMFP14/2	BAS881_005351T0	PF02421.13;PF06071.8;PF01926.18	164.4	0.048	Rickettsia helvetica Bacteria;Proteobacteria;Alphaproteobacteria;Rickettsiales;Rickettsiaceae;Rickettsieae;Rickettsia gene_id=BAS881_005351;Rickettsia sp. AUS118 Bacteria;Proteobacteria;Alphaproteobacteria;Rickettsiales;Rickettsiaceae;Rickettsieae;Rickettsia	Rickettsia felis	;cellular organisms;Bacteria;Proteobacteria;Alphaproteobacteria;Rickettsiales;Rickettsiaceae;Rickettsieae;Rickettsia;spotted fever group;Rickettsia felis;
AMFP14/2	BAS881_005356T0	PF13469.1	63.37	0.049	Mycobacterium sp. ITM-2016-00317 Bacteria;Terrabacteria;Actinobacteria;Actinobacteria;Corynebacteriales;Mycobacteriaceae;Mycobacterium;Mycobacterium sp. PYR10 Bacteria;Terrabacteria;Actinobacteria;Actinobacteria;Corynebacteriales;Mycobacteriaceae;Mycobacterium	Mycobacterium sp. PYR10	;cellular organisms;Bacteria;Terrabacteria group;Actinobacteria;Actinobacteria;Corynebacteriales;Mycobacteriaceae;Mycobacterium;Mycobacterium sp. PYR10;
AMFP14/2	BAS881_005360T0	PF11017.3	98.32	0.051	Caulobacter sp. Root655 Bacteria;Proteobacteria;Alphaproteobacteria;Caulobacterales;Caulobacteraceae;Caulobacter;Rhodoferax sp. TS-BS-61-7 Bacteria;Proteobacteria;Betaproteobacteria;Burkholderiales;Comamonadaceae;Rhodoferax	Pseudomonas sp. LFM046	;cellular organisms;Bacteria;Proteobacteria;Gammaproteobacteria;Pseudomonadales;Pseudomonadaceae;Pseudomonas;Pseudomonas sp. LFM046;
AMFP14/2	BAS881_005367T0	PF00268.16	301.64	0.045	Hymenobacter sp. APR13 Bacteria;FCB;Bacteroidetes/Chlorobi;Bacteroidetes;Cytophagia;Cytophagales;Hymenobacteraceae;Hymenobacter; Phytophthora parasitica P10297 Eukaryota;Stramenopiles;Oomycetes;Peronosporales;Peronosporaceae;Phytophthora;Saprolegnia diclina VS20 Eukaryota;Stramenopiles;Oomycetes;Saprolegniales;Saprolegniaceae;Saprolegnia	Saprolegnia diclina VS20	;cellular organisms;Eukaryota;Stramenopiles;Oomycetes;Saprolegniales;Saprolegniaceae;Saprolegnia;Saprolegnia diclina;Saprolegnia diclina VS20;
AMFP14/2	BAS881_005402T0	PF03061.17;PF13279.1	82.2	0.048	Sandaracinus amylolyticus Bacteria;Proteobacteria;Deltaproteobacteria;Myxococcales;Sorangiineae;Sandaracinaceae;Sandaracinus gene_id=BAS881_005402;Vibrio sp. 10N.261.54.E10 Bacteria;Proteobacteria;Gammaproteobacteria;Vibrionales;Vibrionaceae;Vibrio	Sandaracinus amylolyticus	;cellular organisms;Bacteria;Proteobacteria;delta/epsilon subdivisions;Deltaproteobacteria;Myxococcales;Sorangiineae;Sandaracinaceae;Sandaracinus;Sandaracinus amylolyticus;
AMFP14/2	BAS881_005455T0	PF04886.7;PF13540.1;PF13540.1;PF13540.1;PF13540.1;PF13540.1;PF00415.13;PF00415.13	106.43	0.048	Bacteroidetes bacterium RIFCSPLOWO2_12_FULL_31_6 Bacteria;FCB;Bacteroidetes/Chlorobi;Bacteroidetes	Roseiflexus castenholzii	;cellular organisms;Bacteria;Terrabacteria group;Chloroflexi;Chloroflexia;Chloroflexales;Roseiflexineae;Roseiflexaceae;Roseiflexus;Roseiflexus castenholzii;
AMFP14/2	BAS881_005481T0	PF07286.7	133.55	0.038	Sphaerobacter thermophilus Bacteria;Terrabacteria;Chloroflexi;Thermomicrobia;Sphaerobacteridae;Sphaerobacterales;Sphaerobacterineae;Sphaerobacteraceae;Sphaerobacter gene_id=BAS881_005481	Alkaliphilus transvaalensis	;cellular organisms;Bacteria;Terrabacteria group;Firmicutes;Clostridia;Clostridiales;Clostridiaceae;Alkaliphilus;Alkaliphilus transvaalensis;
AMFP14/2	BAS881_005494T0	PF01243.15;PF13883.1	78.8	0.048	Labilithrix luteola Bacteria;Proteobacteria;Deltaproteobacteria;Myxococcales;Sorangiineae;Labilitrichaceae;Labilithrix gene_id=BAS881_005494;Pseudonocardia sp. N23 Bacteria;Terrabacteria;Actinobacteria;Actinobacteria;Pseudonocardiales;Pseudonocardiaceae;Pseudonocardia	Symbiodinium microadriaticum	;cellular organisms;Eukaryota;Alveolata;Dinophyceae;Suessiales;Symbiodiniaceae;Symbiodinium;Symbiodinium microadriaticum;
AMFP14/2	BAS881_005540T0	PF01012.16	178.22	0.054	Alphaproteobacteria bacterium PA3 Bacteria;Proteobacteria;Alphaproteobacteria;Caulobacter sp. 410 Bacteria;Proteobacteria;Alphaproteobacteria;Caulobacterales;Caulobacteraceae;Caulobacter	Plasmodiophora brassicae	;cellular organisms;Eukaryota;Rhizaria;Cercozoa;Imbricatea;Plasmodiophorida;Plasmodiophoridae;Plasmodiophora;Plasmodiophora brassicae;
AMFP14/2	BAS881_005582T0	PF01370.16;PF00106.20	61.48	0.051	Chromatocurvus sp. F02 Bacteria;Proteobacteria;Gammaproteobacteria;Cellvibrionales;Halieaceae;Chromatocurvus	gamma proteobacterium IMCC3088	;cellular organisms;Bacteria;Proteobacteria;Gammaproteobacteria;Cellvibrionales;Halieaceae;unclassified Halieaceae;gamma proteobacterium IMCC3088;
AMFP14/2	BAS881_005586T0	PF08719.6	101.54	0.048	Nannocystis exedens Bacteria;Proteobacteria;Deltaproteobacteria;Myxococcales;Nannocystineae;Nannocystaceae;Nannocystis gene_id=BAS881_005586;Thecamonas trahens ATCC 50062	Nannocystis exedens	;cellular organisms;Bacteria;Proteobacteria;delta/epsilon subdivisions;Deltaproteobacteria;Myxococcales;Nannocystineae;Nannocystaceae;Nannocystis;Nannocystis exedens;
AMFP14/2	BAS881_005597T0		133.55	0.001	Bodo saltans virus Viruses;dsDNA;Klosneuvirus KNV1 Viruses;dsDNA viruses	Klosneuvirus KNV1	;Viruses;dsDNA viruses no RNA stage;Mimiviridae;unclassified Mimiviridae;Klosneuvirinae;Klosneuvirus;Klosneuvirus KNV1;
AMFP14/2	BAS881_005633T0	PF10111.4	64.7	0.043	Nostoc carneum NIES-2107 Bacteria;Terrabacteria;Cyanobacteria/Melainabacteria;Cyanobacteria;Nostocales;Nostocaceae;Nostoc;Scytonema millei VB511283 Bacteria;Terrabacteria;Cyanobacteria/Melainabacteria;Cyanobacteria;Nostocales;Scytonemataceae;Scytonema	Coleofasciculus chthonoplastes	;cellular organisms;Bacteria;Terrabacteria group;Cyanobacteria/Melainabacteria group;Cyanobacteria;Oscillatoriophycideae;Oscillatoriales;Coleofasciculaceae;Coleofasciculus;Coleofasciculus chthonoplastes;
AMFP14/2	BAS881_005643T0	PF01663.17;PF00884.18	72.3	0.038	Pirellula sp. SH-Sr6A Bacteria;PVC;Planctomycetes;Planctomycetia;Planctomycetales;Planctomycetaceae;Pirellula;Planctopirus hydrillae Bacteria;PVC;Planctomycetes;Planctomycetia;Planctomycetales;Planctomycetaceae;Planctopirus gene_id=BAS881_005643	Capitella teleta	;cellular organisms;Eukaryota;Opisthokonta;Metazoa;Eumetazoa;Bilateria;Protostomia;Lophotrochozoa;Annelida;Polychaeta;Scolecida;Capitellida;Capitellidae;Capitella;Capitella teleta;
AMFP14/2	BAS881_005747T0	PF13577.1	46.97	0.049	Rhodococcus sp. UNC363MFTsu5.1 Bacteria;Terrabacteria;Actinobacteria;Actinobacteria;Corynebacteriales;Nocardiaceae;Rhodococcus; Rhodococcus tukisamuensis Bacteria;Terrabacteria;Actinobacteria;Actinobacteria;Corynebacteriales;Nocardiaceae;Rhodococcus gene_id=BAS881_005747	Rhodococcus tukisamuensis	;cellular organisms;Bacteria;Terrabacteria group;Actinobacteria;Actinobacteria;Corynebacteriales;Nocardiaceae;Rhodococcus;Rhodococcus tukisamuensis;
AMFP14/2	BAS881_005778T0	PF01946.12;PF03486.9;PF12831.2;PF01266.19;PF00890.19;PF00890.19	116.74	0.051	Sphingobium japonicum Bacteria;Proteobacteria;Alphaproteobacteria;Sphingomonadales;Sphingomonadaceae;Sphingobium gene_id=BAS881_005778; Sphingomonas sp. SRS2 Bacteria;Proteobacteria;Alphaproteobacteria;Sphingomonadales;Sphingomonadaceae;Sphingomonas; Zoogloea sp. LCSB751 Bacteria;Proteobacteria;Betaproteobacteria;Rhodocyclales;Zoogloeaceae;Zoogloea	Azoarcus toluclasticus	;cellular organisms;Bacteria;Proteobacteria;Betaproteobacteria;Rhodocyclales;Zoogloeaceae;Azoarcus;Azoarcus toluclasticus;
AMFP14/2	BAS881_005781T0	PF00067.17	42.83	0.043	Cylindrospermum sp. NIES-4074 Bacteria;Terrabacteria;Cyanobacteria/Melainabacteria;Cyanobacteria;Nostocales;Nostocaceae;Cylindrospermum	Cylindrospermum sp. NIES-4074	;cellular organisms;Bacteria;Terrabacteria group;Cyanobacteria/Melainabacteria group;Cyanobacteria;Nostocales;Nostocaceae;Cylindrospermum;Cylindrospermum sp. NIES-4074;
AMFP14/2	BAS881_005799T0		146.27	0.055	Alphaproteobacteria bacterium HGW-Alphaproteobacteria-11 Bacteria;Proteobacteria;Alphaproteobacteria;marine gamma proteobacterium HTCC2148	marine gamma proteobacterium HTCC2148	;cellular organisms;Bacteria;Proteobacteria;Gammaproteobacteria;Cellvibrionales;Halieaceae;unclassified Halieaceae;marine gamma proteobacterium HTCC2148;
AMFP14/2	BAS881_005804T0	PF00324.16;PF13520.1	175.51	0.066	Deltaproteobacteria bacterium RIFCSPLOWO2_12_FULL_60_19 Bacteria;Proteobacteria;Deltaproteobacteria	Deltaproteobacteria bacterium RIFCSPLOWO2_12_FULL_60_19	;cellular organisms;Bacteria;Proteobacteria;delta/epsilon subdivisions;Deltaproteobacteria;unclassified Deltaproteobacteria;unclassified Deltaproteobacteria (miscellaneous);Deltaproteobacteria bacterium RIFCSPLOWO2_12_FULL_60_19;
AMFP14/2	BAS881_005828T0	PF00415.13;PF00415.13;PF00415.13;PF13540.1	76.5	0.048	Labilithrix luteola Bacteria;Proteobacteria;Deltaproteobacteria;Myxococcales;Sorangiineae;Labilitrichaceae;Labilithrix gene_id=BAS881_005828	Acidovorax sp. Root217	;cellular organisms;Bacteria;Proteobacteria;Betaproteobacteria;Burkholderiales;Comamonadaceae;Acidovorax;Acidovorax sp. Root217;
AMFP14/2	BAS881_005830T0	PF03479.10	39.14	0.001	Methanobacterium congolense Archaea;Euryarchaeota;Methanomada;Methanobacteria;Methanobacteriales;Methanobacteriaceae;Methanobacterium gene_id=BAS881_005830; Methanothermobacter sp. MT-2 Archaea;Euryarchaeota;Methanomada;Methanobacteria;Methanobacteriales;Methanobacteriaceae;Methanothermobacter	Cryptotermes secundus	;cellular organisms;Eukaryota;Opisthokonta;Metazoa;Eumetazoa;Bilateria;Protostomia;Ecdysozoa;Panarthropoda;Arthropoda;Mandibulata;Pancrustacea;Hexapoda;Insecta;Dicondylia;Pterygota;Neoptera;Polyneoptera;Dictyoptera;Blattodea;Blattoidea;Termitoidae;Kalotermitidae;Cryptotermitinae;Cryptotermes;Cryptotermes secundus;
AMFP14/2	BAS881_005840T0	PF05343.9	268.02	0.055	Halomonadaceae bacterium R4HLG17 Bacteria;Proteobacteria;Gammaproteobacteria;Oceanospirillales;Halomonadaceae	Halomonas sp. WRN001	;cellular organisms;Bacteria;Proteobacteria;Gammaproteobacteria;Oceanospirillales;Halomonadaceae;Halomonas;Halomonas sp. WRN001;
AMFP14/2	BAS881_005855T0	PF03900.10;PF01379.15	162.38	0.049	Aurantiochytrium sp. FCC1311 Eukaryota;Stramenopiles;Labyrinthulomycetes;Thraustochytriaceae;Aurantiochytrium; Candidatus Synechococcus lacustris Bacteria;Terrabacteria;Cyanobacteria/Melainabacteria;Cyanobacteria;Synechococcales;Synechococcaceae;Synechococcus	Pseudanabaena sp. PCC 6802	;cellular organisms;Bacteria;Terrabacteria group;Cyanobacteria/Melainabacteria group;Cyanobacteria;Synechococcales;Pseudanabaenaceae;Pseudanabaena;Pseudanabaena sp. PCC 6802;
AMFP14/2	BAS881_005856T0	PF01008.12	169.29	0.042	Gemmatimonadetes bacterium 13_2_20CM_70_9 Bacteria;FCB;Gemmatimonadetes; Litorilinea aerophila Bacteria;Terrabacteria;Chloroflexi;Caldilineae;Caldilineales;Caldilineaceae;Litorilinea; Phytophthora parasitica P1976 Eukaryota;Stramenopiles;Oomycetes;Peronosporales;Peronosporaceae;Phytophthora	Litorilinea aerophila	;cellular organisms;Bacteria;Terrabacteria group;Chloroflexi;Caldilineae;Caldilineales;Caldilineaceae;Litorilinea;Litorilinea aerophila;
AMFP14/2	BAS881_005864T0	PF01370.16;PF08659.5;PF00106.20	175	0.041	Deltaproteobacteria bacterium HGW-Deltaproteobacteria-14 Bacteria;Proteobacteria;Deltaproteobacteria; Leptospira sp. E8 Bacteria;Spirochaetes;Spirochaetia;Leptospirales;Leptospiraceae;Leptospira; Myxococcales bacterium SG8_38_1 Bacteria;Proteobacteria;Deltaproteobacteria;Myxococcales	Myxococcales bacterium SG8_38_1	;cellular organisms;Bacteria;Proteobacteria;delta/epsilon subdivisions;Deltaproteobacteria;Myxococcales;unclassified Myxococcales;unclassified Myxococcales (miscellaneous);Myxococcales bacterium SG8_38_1;
AMFP14/2	BAS881_005877T0	PF13669.1;PF12681.2;PF00903.20	41.67	0.051	Acinetobacter haemolyticus Bacteria;Proteobacteria;Gammaproteobacteria;Pseudomonadales;Moraxellaceae;Acinetobacter gene_id=BAS881_005877	Nonomuraea solani	;cellular organisms;Bacteria;Terrabacteria group;Actinobacteria;Actinobacteria;Streptosporangiales;Streptosporangiaceae;Nonomuraea;Nonomuraea solani;
AMFP14/2	BAS881_005901T0	PF07992.9;PF01266.19;PF00890.19	215.75	0.048	Amycolatopsis sp. CA-128772 Bacteria;Terrabacteria;Actinobacteria;Actinobacteria;Pseudonocardiales;Pseudonocardiaceae;Amycolatopsis; Amycolatopsis sp. KNN50.9b Bacteria;Terrabacteria;Actinobacteria;Actinobacteria;Pseudonocardiales;Pseudonocardiaceae;Amycolatopsis	Gammaproteobacteria bacterium BRH_c0	;cellular organisms;Bacteria;Proteobacteria;Gammaproteobacteria;unclassified Gammaproteobacteria;unclassified Gammaproteobacteria (miscellaneous);Gammaproteobacteria bacterium BRH_c0;
AMFP14/2	BAS881_005902T0	PF13278.1;PF01965.19	88.41	0.051	Candidatus Peribacteria bacterium GW2011_GWB1_54_5	Candidatus Peregrinibacteria bacterium CG11_big_fil_rev_8_21_14_0_20_49_14	;cellular organisms;Bacteria;unclassified Bacteria;Bacteria candidate phyla;Candidatus Peregrinibacteria;unclassified Candidatus Peregrinibacteria;Candidatus Peregrinibacteria bacterium CG11_big_fil_rev_8_21_14_0_20_49_14;
AMFP14/2	BAS881_005925T0	PF13540.1;PF13540.1;PF13540.1;PF13540.1;PF00415.13;PF00415.13;PF00415.13;PF00415.13;PF00415.13	175	0.037	Parachlamydia sp. C2 Bacteria;PVC;Chlamydiae;Chlamydiia;Parachlamydiales;Parachlamydiaceae;Parachlamydia	Chloroflexus aggregans	;cellular organisms;Bacteria;Terrabacteria group;Chloroflexi;Chloroflexia;Chloroflexales;Chloroflexineae;Chloroflexaceae;Chloroflexus;Chloroflexus aggregans;
AMFP14/2	BAS881_005928T0	PF00884.18	138.26	0.046	Opitutae bacterium AMD-G3 Bacteria;PVC;Verrucomicrobia;Opitutae; Verrucomicrobiales bacterium VVV1 Bacteria;PVC;Verrucomicrobia;Verrucomicrobiae;Verrucomicrobiales	Opitutae bacterium AMD-G3	;cellular organisms;Bacteria;PVC group;Verrucomicrobia;Opitutae;unclassified Opitutae;Opitutae bacterium AMD-G3;
AMFP14/2	BAS881_006093T0	PF02771.11;PF08028.6;PF02770.14;PF00441.19	267.21	0.051	Cupriavidus sp. NH9 Bacteria;Proteobacteria;Betaproteobacteria;Burkholderiales;Burkholderiaceae;Cupriavidus	Stylophora pistillata	;cellular organisms;Eukaryota;Opisthokonta;Metazoa;Eumetazoa;Cnidaria;Anthozoa;Hexacorallia;Scleractinia;Astrocoeniina;Pocilloporidae;Stylophora;Stylophora pistillata;
AMFP14/2	BAS881_006119T0	PF13540.1;PF00415.13;PF00415.13	83.25	0.051	Methylosinus sp. 3S-1 Bacteria;Proteobacteria;Alphaproteobacteria;Rhizobiales;Methylocystaceae;Methylosinus	Roseiflexus castenholzii	;cellular organisms;Bacteria;Terrabacteria group;Chloroflexi;Chloroflexia;Chloroflexales;Roseiflexineae;Roseiflexaceae;Roseiflexus;Roseiflexus castenholzii;
AMFP14/2	BAS881_006173T0	PF03060.10	460.52	0.038	Psychroflexus sp. MES1-P1E Bacteria;FCB;Bacteroidetes/Chlorobi;Bacteroidetes;Flavobacteriia;Flavobacteriales;Flavobacteriaceae;Psychroflexus	Schizochytrium sp. ATCC PTA-9695	;cellular organisms;Eukaryota;Stramenopiles;Labyrinthulomycetes;Thraustochytriaceae;Schizochytrium;Schizochytrium sp. ATCC PTA-9695;
AMFP14/2	BAS881_006241T0	PF02800.15;PF00044.19	169.29	0.054	Alphaproteobacteria bacterium 64-11 Bacteria;Proteobacteria;Alphaproteobacteria; Tabrizicola sp. XJSP Bacteria;Proteobacteria;Alphaproteobacteria;Rhodobacterales;Rhodobacteraceae;Tabrizicola	Ilumatobacter nonamiensis	;cellular organisms;Bacteria;Terrabacteria group;Actinobacteria;Acidimicrobiia;Acidimicrobiales;Acidimicrobiaceae;Ilumatobacter;Ilumatobacter nonamiensis;
AMFP14/2	BAS881_006307T0	PF07282.6	77.24	0.001	Bodo saltans virus Viruses;dsDNA	Indivirus ILV1	;Viruses;dsDNA viruses no RNA stage;Mimiviridae;unclassified Mimiviridae;Klosneuvirinae;Indivirus;Indivirus ILV1;
AMFP14/2	BAS881_006310T0	PF05742.7	60.78	0.042	Rhodococcus sp. ACS1 Bacteria;Terrabacteria;Actinobacteria;Actinobacteria;Corynebacteriales;Nocardiaceae;Rhodococcus; Salinicoccus kekensis Bacteria;Terrabacteria;Firmicutes;Bacilli;Bacillales;Staphylococcaceae;Salinicoccus gene_id=BAS881_006310	Parendozoicomonas haliclonae	;cellular organisms;Bacteria;Proteobacteria;Gammaproteobacteria;Oceanospirillales;Endozoicomonaceae;Parendozoicomonas;Parendozoicomonas haliclonae;
AMFP14/2	BAS881_006325T0	PF04886.7;PF00415.13;PF13540.1;PF13540.1	81.51	0.048	Plesiocystis pacifica Bacteria;Proteobacteria;Deltaproteobacteria;Myxococcales;Nannocystineae;Nannocystaceae;Plesiocystis gene_id=BAS881_006325	Roseiflexus castenholzii	;cellular organisms;Bacteria;Terrabacteria group;Chloroflexi;Chloroflexia;Chloroflexales;Roseiflexineae;Roseiflexaceae;Roseiflexus;Roseiflexus castenholzii;
AMFP14/2	BAS881_006332T0	PF13540.1;PF13540.1;PF00415.13;PF00415.13;PF00415.13;PF00415.13;PF00415.13	111.22	0.04	Candidatus Chloroploca asiatica Bacteria;Terrabacteria;Chloroflexi;Chloroflexia;Chloroflexales;Chloroflexineae;Oscillochloridaceae;Candidatus	Acidovorax sp. Root219	;cellular organisms;Bacteria;Proteobacteria;Betaproteobacteria;Burkholderiales;Comamonadaceae;Acidovorax;Acidovorax sp. Root219;
AMFP14/2	BAS881_006345T0	PF00398.15;PF01728.14;PF01135.14;PF13659.1;PF07021.7;PF12847.2;PF08242.7;PF13489.1;PF01209.13;PF13649.1;PF13847.1;PF08241.7	122.55	0.049	Kocuria sp. WRN011 Bacteria;Terrabacteria;Actinobacteria;Actinobacteria;Micrococcales;Micrococcaceae;Kocuria	Kocuria sp. WRN011	;cellular organisms;Bacteria;Terrabacteria group;Actinobacteria;Actinobacteria;Micrococcales;Micrococcaceae;Kocuria;Kocuria sp. WRN011;
AMFP14/2	BAS881_006349T0	PF04886.7;PF00415.13;PF00415.13;PF13540.1;PF13540.1	92.1	0.05	Macromonas bipunctata Bacteria;Proteobacteria;Betaproteobacteria;Burkholderiales;Comamonadaceae;Macromonas gene_id=BAS881_006349	Burkholderia ubonensis	;cellular organisms;Bacteria;Proteobacteria;Betaproteobacteria;Burkholderiales;Burkholderiaceae;Burkholderia;Burkholderia cepacia complex;Burkholderia ubonensis;
AMFP14/2	BAS881_006350T0	PF13540.1;PF13540.1;PF13540.1;PF00415.13;PF00415.13;PF00415.13	97.22	0.059	Chloroflexi bacterium RBG_16_68_14 Bacteria;Terrabacteria;Chloroflexi	Roseiflexus castenholzii	;cellular organisms;Bacteria;Terrabacteria group;Chloroflexi;Chloroflexia;Chloroflexales;Roseiflexineae;Roseiflexaceae;Roseiflexus;Roseiflexus castenholzii;
AMFP14/2	BAS881_006381T0	PF01039.17	460.52	0.051	Azospirillum sp. B2 Bacteria;Proteobacteria;Alphaproteobacteria;Rhodospirillales;Rhodospirillaceae;Azospirillum	Desulfuromonas sp.	;cellular organisms;Bacteria;Proteobacteria;delta/epsilon subdivisions;Deltaproteobacteria;Desulfuromonadales;Desulfuromonadaceae;Desulfuromonas;Desulfuromonas sp.;
AMFP14/2	BAS881_006384T0	PF03129.15;PF00587.20;PF13393.1	160.08	0.051	Gammaproteobacteria bacterium TMED183 Bacteria;Proteobacteria;Gammaproteobacteria; Magnetospira sp. QH-2 Bacteria;Proteobacteria;Alphaproteobacteria;Rhodospirillales;Rhodospirillaceae;Magnetospira	Magnetospira sp. QH-2	;cellular organisms;Bacteria;Proteobacteria;Alphaproteobacteria;Rhodospirillales;Rhodospirillaceae;Magnetospira;Magnetospira sp. QH-2;
AMFP14/2	BAS881_006418T0	PF06293.9;PF07714.12;PF00069.20;PF00481.16	137.46	0.051	Paracoccus aminophilus JCM 7686	Paracoccus aminophilus JCM 7686	;cellular organisms;Bacteria;Proteobacteria;Alphaproteobacteria;Rhodobacterales;Rhodobacteraceae;Paracoccus;Paracoccus aminophilus;Paracoccus aminophilus JCM 7686;
AMFP14/2	BAS881_006427T0	PF00005.22;PF00664.18	160.49	0.051	Shewanella sp. CG12_big_fil_rev_8_21_14_0_65_47_15 Bacteria;Proteobacteria;Gammaproteobacteria;Alteromonadales;Shewanellaceae;Shewanella	Bacteroidetes bacterium HGW-Bacteroidetes-12	;cellular organisms;Bacteria;FCB group;Bacteroidetes/Chlorobi group;Bacteroidetes;unclassified Bacteroidetes;unclassified Bacteroidetes (miscellaneous);Bacteroidetes bacterium HGW-Bacteroidetes-12;
AMFP14/2	BAS881_006469T0	PF06966.7	43.93	0.039	Cytophagaceae bacterium BCCC1 Bacteria;FCB;Bacteroidetes/Chlorobi;Bacteroidetes;Cytophagia;Cytophagales;Cytophagaceae	Cytophagaceae bacterium BCCC1	;cellular organisms;Bacteria;FCB group;Bacteroidetes/Chlorobi group;Bacteroidetes;Cytophagia;Cytophagales;Cytophagaceae;unclassified Cytophagaceae;Cytophagaceae bacterium BCCC1;
AMFP14/2	BAS881_006490T0	PF10462.4	249.19	0.05	Andreprevotia chitinilytica Bacteria;Proteobacteria;Betaproteobacteria;Neisseriales;Chromobacteriaceae;Andreprevotia gene_id=BAS881_006490; Burkholderia sp. Bp5365 Bacteria;Proteobacteria;Betaproteobacteria;Burkholderiales;Burkholderiaceae;Burkholderia	Burkholderia ubonensis	;cellular organisms;Bacteria;Proteobacteria;Betaproteobacteria;Burkholderiales;Burkholderiaceae;Burkholderia;Burkholderia cepacia complex;Burkholderia ubonensis;
AMFP14/2	BAS881_006496T0	PF12850.2	93.02	0.052	Marinobacter persicus Bacteria;Proteobacteria;Gammaproteobacteria;Alteromonadales;Alteromonadaceae;Marinobacter gene_id=BAS881_006496; Marinobacter sp. 34-60-7 Bacteria;Proteobacteria;Gammaproteobacteria;Alteromonadales;Alteromonadaceae;Marinobacter	Marinobacter persicus	;cellular organisms;Bacteria;Proteobacteria;Gammaproteobacteria;Alteromonadales;Alteromonadaceae;Marinobacter;Marinobacter persicus;
AMFP14/2	BAS881_006504T0	PF06966.7	121.34	0.057	Arthrobacter sp. N199823 Bacteria;Terrabacteria;Actinobacteria;Actinobacteria;Micrococcales;Micrococcaceae;Arthrobacter; Chloroflexi bacterium HGW-Chloroflexi-6 Bacteria;Terrabacteria;Chloroflexi	Chloroflexi bacterium HGW-Chloroflexi-6	;cellular organisms;Bacteria;Terrabacteria group;Chloroflexi;unclassified Chloroflexi;unclassified Chloroflexi (miscellaneous);Chloroflexi bacterium HGW-Chloroflexi-6;
AMFP14/2	BAS881_006512T0	PF13147.1;PF07908.7;PF13594.1;PF07969.6	276.67	0.051	Alphaproteobacteria bacterium PA4 Bacteria;Proteobacteria;Alphaproteobacteria; Novosphingobium sp. FSW06-99 Bacteria;Proteobacteria;Alphaproteobacteria;Sphingomonadales;Sphingomonadaceae;Novosphingobium; Phenylobacterium sp. Root700 Bacteria;Proteobacteria;Alphaproteobacteria;Caulobacterales;Caulobacteraceae;Phenylobacterium	Parvibaculum lavamentivorans	;cellular organisms;Bacteria;Proteobacteria;Alphaproteobacteria;Rhizobiales;Rhodobiaceae;Parvibaculum;Parvibaculum lavamentivorans;
AMFP14/2	BAS881_006537T0	PF08328.6;PF00206.15	344.69	0.052	Pseudomonas sp. PA1(2017) Bacteria;Proteobacteria;Gammaproteobacteria;Pseudomonadales;Pseudomonadaceae;Pseudomonas	Candidatus Thiodiazotropha endoloripes	;cellular organisms;Bacteria;Proteobacteria;Gammaproteobacteria;unclassified Gammaproteobacteria;sulfur-oxidizing symbionts;Candidatus Thiodiazotropha;Candidatus Thiodiazotropha endoloripes;
AMFP14/2	BAS881_006551T0	PF01135.14;PF05175.9;PF13578.1;PF13659.1;PF12847.2;PF01209.13;PF13489.1;PF02353.15;PF13649.1;PF08242.7;PF13847.1;PF08241.7	184.9	0.051	Colletotrichum nymphaeae SA-01 Eukaryota;Opisthokonta;Fungi;Ascomycota;saccharomyceta;Pezizomycotina;leotiomyceta;sordariomyceta;Sordariomycetes;Hypocreomycetidae;Glomerellales;Glomerellaceae;Colletotrichum; Legionella massiliensis Bacteria;Proteobacteria;Gammaproteobacteria;Legionellales;Legionellaceae;Legionella gene_id=BAS881_006551	Legionella massiliensis	;cellular organisms;Bacteria;Proteobacteria;Gammaproteobacteria;Legionellales;Legionellaceae;Legionella;Legionella massiliensis;
AMFP14/2	BAS881_006580T0	PF08659.5;PF00106.20	110.88	0.002	Halobacteriales archaeon QS_4_69_34 Archaea;Euryarchaeota;Stenosarchaea;Halobacteria;Halobacteriales; Myxococcales bacterium SG8_38 Bacteria;Proteobacteria;Deltaproteobacteria;Myxococcales	Sandaracinus amylolyticus	;cellular organisms;Bacteria;Proteobacteria;delta/epsilon subdivisions;Deltaproteobacteria;Myxococcales;Sorangiineae;Sandaracinaceae;Sandaracinus;Sandaracinus amylolyticus;
AMFP14/2	BAS881_006603T0	PF00293.23	46.97	0.051	Acinetobacter sp. COS3 Bacteria;Proteobacteria;Gammaproteobacteria;Pseudomonadales;Moraxellaceae;Acinetobacter	Saccharopolyspora rectivirgula	;cellular organisms;Bacteria;Terrabacteria group;Actinobacteria;Actinobacteria;Pseudonocardiales;Pseudonocardiaceae;Saccharopolyspora;Saccharopolyspora rectivirgula;
AMFP14/2	BAS881_006655T0	PF05190.13;PF05192.13;PF01624.15;PF00488.16	232.56	0.054	Methylobacterium sp. PR1016A Bacteria;Proteobacteria;Alphaproteobacteria;Rhizobiales;Methylobacteriaceae;Methylobacterium; Rhizobiales bacterium 35-68-8 Bacteria;Proteobacteria;Alphaproteobacteria;Rhizobiales	Phytophthora sojae	;cellular organisms;Eukaryota;Stramenopiles;Oomycetes;Peronosporales;Phytophthora;Phytophthora sojae;
AMFP14/2	BAS881_006679T0	PF00043.20;PF14497.1	60.38	0.051	Amphritea atlantica Bacteria;Proteobacteria;Gammaproteobacteria;Oceanospirillales;Oceanospirillaceae;Amphritea gene_id=BAS881_006679	Thalassomonas viridans	;cellular organisms;Bacteria;Proteobacteria;Gammaproteobacteria;Alteromonadales;Colwelliaceae;Thalassomonas;Thalassomonas viridans;
AMFP14/2	BAS881_006706T0	PF00685.22;PF13469.1	59.17	0.049	Mycobacterium sp. ACS4054 Bacteria;Terrabacteria;Actinobacteria;Actinobacteria;Corynebacteriales;Mycobacteriaceae;Mycobacterium	Mycobacterium colombiense	;cellular organisms;Bacteria;Terrabacteria group;Actinobacteria;Actinobacteria;Corynebacteriales;Mycobacteriaceae;Mycobacterium;Mycobacterium avium complex (MAC);Mycobacterium colombiense;
AMFP14/2	BAS881_006763T0	PF13540.1;PF13540.1;PF00415.13;PF00415.13;PF00415.13;PF00415.13;PF00415.13	66.77	0.049	Salinispora arenicola Bacteria;Terrabacteria;Actinobacteria;Actinobacteria;Micromonosporales;Micromonosporaceae;Salinispora gene_id=BAS881_006763	[Clostridium] straminisolvens JCM 21531	;cellular organisms;Bacteria;Terrabacteria group;Firmicutes;Clostridia;Clostridiales;Ruminococcaceae;Ruminiclostridium;[Clostridium] straminisolvens;[Clostridium] straminisolvens JCM 21531;
AMFP14/2	BAS881_006772T0	PF06342.7;PF03096.9;PF12695.2;PF00561.15;PF12697.2	64.47	0.055	Alteromonadaceae bacterium Bacteria;Proteobacteria;Gammaproteobacteria;Alteromonadales;Alteromonadaceae gene_id=BAS881_006772	Alteromonadaceae bacterium	;cellular organisms;Bacteria;Proteobacteria;Gammaproteobacteria;Alteromonadales;Alteromonadaceae;unclassified Alteromonadaceae;Alteromonadaceae bacterium;
AMFP14/2	BAS881_006806T0	PF00687.16	82.89	0.076	Alphaproteobacteria bacterium 41-28 Bacteria;Proteobacteria;Alphaproteobacteria; Nannochloropsis gaditana CCMP526 Eukaryota;Stramenopiles;Eustigmatophyceae;Eustigmatales;Monodopsidaceae;Nannochloropsis	Albugo candida	;cellular organisms;Eukaryota;Stramenopiles;Oomycetes;Albuginales;Albuginaceae;Albugo;Albugo candida;
AMFP14/2	BAS881_006832T0	PF00171.17	340.89	0.054	Mesorhizobium sp. 6GN30 Bacteria;Proteobacteria;Alphaproteobacteria;Rhizobiales;Phyllobacteriaceae;Mesorhizobium; Phytophthora parasitica P1569 Eukaryota;Stramenopiles;Oomycetes;Peronosporales;Peronosporaceae;Phytophthora	Phytophthora sojae	;cellular organisms;Eukaryota;Stramenopiles;Oomycetes;Peronosporales;Phytophthora;Phytophthora sojae;
AMFP14/2	BAS881_006837T0	PF13540.1;PF00415.13;PF00415.13;PF00415.13;PF00415.13	106.02	0.059	Chloroflexi bacterium HGW-Chloroflexi-1 Bacteria;Terrabacteria;Chloroflexi	Chloroflexus islandicus	;cellular organisms;Bacteria;Terrabacteria group;Chloroflexi;Chloroflexia;Chloroflexales;Chloroflexineae;Chloroflexaceae;Chloroflexus;Chloroflexus islandicus;
AMFP14/2	BAS881_006861T0	PF12847.2;PF13578.1;PF01596.12	113.74	0.049	Mycobacterium sp. 283mftsu Bacteria;Terrabacteria;Actinobacteria;Actinobacteria;Corynebacteriales;Mycobacteriaceae;Mycobacterium; Rhodococcus sp. MTM3W5.2 Bacteria;Terrabacteria;Actinobacteria;Actinobacteria;Corynebacteriales;Nocardiaceae;Rhodococcus	Nocardia inohanensis	;cellular organisms;Bacteria;Terrabacteria group;Actinobacteria;Actinobacteria;Corynebacteriales;Nocardiaceae;Nocardia;Nocardia inohanensis;
AMFP14/2	BAS881_006868T0	PF08837.6	40.06	0.047	Spartobacteria bacterium LR76 Bacteria;PVC;Verrucomicrobia;Spartobacteria	Verrucomicrobia bacterium 61-8	;cellular organisms;Bacteria;PVC group;Verrucomicrobia;unclassified Verrucomicrobia;unclassified Verrucomicrobia (miscellaneous);Verrucomicrobia bacterium 61-8;
AMFP14/2	BAS881_006882T0	PF00391.18;PF02896.13	393.74	0.002	Deltaproteobacteria bacterium RIFCSPHIGHO2_01_FULL_43_49 Bacteria;Proteobacteria;Deltaproteobacteria; Thermoplasmata archaeon HGW-Thermoplasmata-1 Archaea;Euryarchaeota;Diaforarchaea;Thermoplasmata	Caldicoprobacter	;cellular organisms;Bacteria;Terrabacteria group;Firmicutes;Clostridia;Clostridiales;Caldicoprobacteraceae;Caldicoprobacter;
AMFP14/2	BAS881_006893T0	PF04886.7;PF04886.7;PF13540.1;PF13540.1;PF13540.1;PF00415.13;PF00415.13	108.73	0.059	Chloroflexi bacterium HGW-Chloroflexi-1 Bacteria;Terrabacteria;Chloroflexi	Acidovorax sp. Root219	;cellular organisms;Bacteria;Proteobacteria;Betaproteobacteria;Burkholderiales;Comamonadaceae;Acidovorax;Acidovorax sp. Root219;
AMFP14/2	BAS881_006896T0	PF00266.14	156.93	0.057	Chloroflexi bacterium HGW-Chloroflexi-3 Bacteria;Terrabacteria;Chloroflexi; Streptomyces sp. CB02959 Bacteria;Terrabacteria;Actinobacteria;Actinobacteria;Streptomycetales;Streptomycetaceae;Streptomyces	Chloroflexi bacterium HGW-Chloroflexi-3	;cellular organisms;Bacteria;Terrabacteria group;Chloroflexi;unclassified Chloroflexi;unclassified Chloroflexi (miscellaneous);Chloroflexi bacterium HGW-Chloroflexi-3;
AMFP14/2	BAS881_006920T0	PF00149.23	96.81	0.045	Exaiptasia pallida Eukaryota;Opisthokonta;Metazoa;Eumetazoa;Cnidaria;Anthozoa;Hexacorallia;Actiniaria;Aiptasiidae;Exaiptasia gene_id=BAS881_006920; Rubrivirga sp. SAORIC476 Bacteria;Rhodothermaeota;Rhodothermia;Rhodothermales;Rubricoccaceae;Rubrivirga	Vitrella brassicaformis CCMP3155	;cellular organisms;Eukaryota;Alveolata;Chromerida;Vitrella;Vitrella brassicaformis;Vitrella brassicaformis CCMP3155;
AMFP14/2	BAS881_006954T0	PF02566.14	82.89	0.054	Glaciimonas sp. PCH181 Bacteria;Proteobacteria;Betaproteobacteria;Burkholderiales;Oxalobacteraceae;Glaciimonas; Gonapodya prolifera JEL478 Eukaryota;Opisthokonta;Fungi;Fungi	Gonapodya prolifera JEL478	;cellular organisms;Eukaryota;Opisthokonta;Fungi;Fungi incertae sedis;Chytridiomycota;Monoblepharidomycetes;Monoblepharidales;Gonapodyaceae;Gonapodya;Gonapodya prolifera;Gonapodya prolifera JEL478;
AMFP14/2	BAS881_006956T0	PF02566.14	82.89	0.054	Glaciimonas sp. PCH181 Bacteria;Proteobacteria;Betaproteobacteria;Burkholderiales;Oxalobacteraceae;Glaciimonas; Gonapodya prolifera JEL478 Eukaryota;Opisthokonta;Fungi;Fungi	Gonapodya prolifera JEL478	;cellular organisms;Eukaryota;Opisthokonta;Fungi;Fungi incertae sedis;Chytridiomycota;Monoblepharidomycetes;Monoblepharidales;Gonapodyaceae;Gonapodya;Gonapodya prolifera;Gonapodya prolifera JEL478;
AMFP14/2	BAS881_007080T0	PF00725.17;PF00725.17;PF00378.15;PF02737.13	372.33	0.063	Alphaproteobacteria bacterium MarineAlpha9_Bin7 Bacteria;Proteobacteria;Alphaproteobacteria; Candidatus Muproteobacteria bacterium RBG_16_60_9; Rhizobiales bacterium TMED162 Bacteria;Proteobacteria;Alphaproteobacteria;Rhizobiales	Candidatus Muproteobacteria bacterium RBG_16_60_9	;cellular organisms;Bacteria;Proteobacteria;Candidatus Muproteobacteria;Candidatus Muproteobacteria bacterium RBG_16_60_9;
AMFP14/2	BAS881_007105T0	PF01207.12;PF01207.12	105.23	0.054	Gammaproteobacteria bacterium 50_400_T64 Bacteria;Proteobacteria;Gammaproteobacteria;Salinivibrio sp. YCSC6 Bacteria;Proteobacteria;Gammaproteobacteria;Vibrionales;Vibrionaceae;Salinivibrio	Ipomoea nil	;cellular organisms;Eukaryota;Viridiplantae;Streptophyta;Streptophytina;Embryophyta;Tracheophyta;Euphyllophyta;Spermatophyta;Magnoliophyta;Mesangiospermae;eudicotyledons;Gunneridae;Pentapetalae;asterids;lamiids;Solanales;Convolvulaceae;Ipomoeeae;Ipomoea;Ipomoea nil;
AMFP14/2	BAS881_007130T0	PF04191.8;PF02544.11;PF06966.7	76.21	0.062	Achlya hypogyna Eukaryota;Stramenopiles;Oomycetes;Saprolegniales;Saprolegniaceae;Achlya gene_id=BAS881_007130;Myxococcales bacterium SG8_38_1 Bacteria;Proteobacteria;Deltaproteobacteria;Myxococcales;OM182 bacterium MED-G28 Bacteria;Proteobacteria;Gammaproteobacteria;OMG;OM182	Marine Group II euryarchaeote MED-G38	;cellular organisms;Archaea;Euryarchaeota;unclassified Euryarchaeota;Marine Group II;Marine Group II euryarchaeote MED-G38;
AMFP14/2	BAS881_007133T0	PF01636.18;PF02958.15	49.05	0.049	Cryptosporangium arvum DSM 44712;Nocardia takedensis Bacteria;Terrabacteria;Actinobacteria;Actinobacteria;Corynebacteriales;Nocardiaceae;Nocardia gene_id=BAS881_007133	Mycobacterium hassiacum	;cellular organisms;Bacteria;Terrabacteria group;Actinobacteria;Actinobacteria;Corynebacteriales;Mycobacteriaceae;Mycobacterium;Mycobacterium fortuitum complex;Mycobacterium hassiacum;
AMFP14/2	BAS881_007244T0	PF00230.15	30.16	0.052	SAR202 cluster bacterium Bacteria;Terrabacteria;Chloroflexi;SAR202	SAR202 cluster bacterium	;cellular organisms;Bacteria;Terrabacteria group;Chloroflexi;unclassified Chloroflexi;SAR202 cluster;SAR202 cluster bacterium;
AMFP14/2	BAS881_007278T0	PF13460.1;PF07993.7;PF04321.12;PF01073.14;PF01370.16	120.65	0.049	Mycobacterium sp. M26 Bacteria;Terrabacteria;Actinobacteria;Actinobacteria;Corynebacteriales;Mycobacteriaceae;Mycobacterium: Mycobacterium sp. YR782 Bacteria;Terrabacteria;Actinobacteria;Actinobacteria;Corynebacteriales;Mycobacteriaceae;Mycobacterium	Mycobacterium sp. M26	;cellular organisms;Bacteria;Terrabacteria group;Actinobacteria;Actinobacteria;Corynebacteriales;Mycobacteriaceae;Mycobacterium;Mycobacterium sp. M26;
AMFP14/2	BAS881_007286T0	PF04321.12;PF13460.1;PF07993.7;PF01073.14;PF01370.16	125.03	0.051	; Minicystis rosea Bacteria;Proteobacteria;Deltaproteobacteria;Myxococcales;Sorangiineae;Minicystis gene_id=BAS881_007286Chloroflexi bacterium HGW-Chloroflexi-10 Bacteria;Terrabacteria;Chloroflexi;Massilia sp. JS1662 Bacteria;Proteobacteria;Betaproteobacteria;Burkholderiales;Oxalobacteraceae;Massilia	Minicystis rosea	;cellular organisms;Bacteria;Proteobacteria;delta/epsilon subdivisions;Deltaproteobacteria;Myxococcales;Sorangiineae;unclassified Sorangiineae;Minicystis;Minicystis rosea;
AMFP14/2	BAS881_007287T0	PF14693.1	30.85	0.051	Sphingobium phenoxybenzoativorans Bacteria;Proteobacteria;Alphaproteobacteria;Sphingomonadales;Sphingomonadaceae;Sphingobium gene_id=BAS881_007287	Novosphingobium kunmingense	;cellular organisms;Bacteria;Proteobacteria;Alphaproteobacteria;Sphingomonadales;Sphingomonadaceae;Novosphingobium;Novosphingobium kunmingense;
AMFP14/2	BAS881_007336T0	PF13561.1;PF00106.20	107.53	0.059	Alteromonas sp. P0211 Bacteria;Proteobacteria;Gammaproteobacteria;Alteromonadales;Alteromonadaceae;Alteromonas;Rozella allomycis CSF55 Eukaryota;Opisthokonta;Fungi;Fungi	Rozella allomycis CSF55	;cellular organisms;Eukaryota;Opisthokonta;Fungi;Fungi incertae sedis;Cryptomycota;Rozella;Rozella allomycis;Rozella allomycis CSF55;
AMFP14/2	BAS881_007350T0	PF03009.12	92.61	0.059	Chloroflexi bacterium Bacteria;Terrabacteria;Chloroflexi gene_id=BAS881_007350;Pseudomonas sp. TCU-HL1 Bacteria;Proteobacteria;Gammaproteobacteria;Pseudomonadales;Pseudomonadaceae;Pseudomonas	Chloroflexi bacterium	;cellular organisms;Bacteria;Terrabacteria group;Chloroflexi;unclassified Chloroflexi;unclassified Chloroflexi (miscellaneous);Chloroflexi bacterium;
AMFP14/2	BAS881_007355T0	PF00144.19	119.96	0.066	Aurantiochytrium sp. FCC1311 Eukaryota;Stramenopiles;Labyrinthulomycetes;Thraustochytriaceae;Aurantiochytrium; Gammaproteobacteria bacterium 42_54_T18 Bacteria;Proteobacteria;Gammaproteobacteria	Gammaproteobacteria bacterium 42_54_T18	;cellular organisms;Bacteria;Proteobacteria;Gammaproteobacteria;unclassified Gammaproteobacteria;unclassified Gammaproteobacteria (miscellaneous);Gammaproteobacteria bacterium 42_54_T18;
AMFP14/2	BAS881_007362T0	PF01370.16;PF08338.6	112.13	0.042	Lentisphaerae bacterium RIFOXYA12_FULL_48_11 Bacteria;PVC;Lentisphaerae;Puniceicoccaceae bacterium MED-G31 Bacteria;PVC;Verrucomicrobia;Opitutae;Puniceicoccales;Puniceicoccaceae	Lentisphaerae bacterium RIFOXYA12_FULL_48_11	;cellular organisms;Bacteria;PVC group;Lentisphaerae;unclassified Lentisphaerae;unclassified Lentisphaerae (miscellaneous);Lentisphaerae bacterium RIFOXYA12_FULL_48_11;
AMFP14/2	BAS881_007368T0	PF00199.14	56.47	0.051	Pasteurella skyensis Bacteria;Proteobacteria;Gammaproteobacteria;Pasteurellales;Pasteurellaceae;Pasteurella gene_id=BAS881_007368	Marininema halotolerans	;cellular organisms;Bacteria;Terrabacteria group;Firmicutes;Bacilli;Bacillales;Thermoactinomycetaceae;Marininema;Marininema halotolerans;
AMFP14/2	BAS881_007432T0	PF00484.14	97.91	0.039	Treponema sp. J25 Bacteria;Spirochaetes;Spirochaetia;Spirochaetales;Spirochaetaceae;Treponema	Treponema sp. J25	;cellular organisms;Bacteria;Spirochaetes;Spirochaetia;Spirochaetales;Spirochaetaceae;Treponema;Treponema sp. J25;
AMFP14/2	BAS881_007579T0	PF07731.9	178.22	0.051	Bradyrhizobium oligotrophicum S58 Bacteria;Proteobacteria;Alphaproteobacteria;Rhizobiales;Bradyrhizobiaceae;Bradyrhizobium	Methylocapsa palsarum	;cellular organisms;Bacteria;Proteobacteria;Alphaproteobacteria;Rhizobiales;Beijerinckiaceae;Methylocapsa;Methylocapsa palsarum;
AMFP14/2	BAS881_007742T0	PF08713.6	116.74	0.054	Candidatus Fermentibacteria bacterium Bacteria;FCB;Candidatus;Gallionellaceae bacterium CG1_02_60_948 Bacteria;Proteobacteria;Betaproteobacteria;Nitrosomonadales;Gallionellaceae	Shewanella sediminis	;cellular organisms;Bacteria;Proteobacteria;Gammaproteobacteria;Alteromonadales;Shewanellaceae;Shewanella;Shewanella sediminis;
AMFP14/2	BAS881_007777T0	PF02900.13	89.8	0.051	Novosphingobium sp. GV064 Bacteria;Proteobacteria;Alphaproteobacteria;Sphingomonadales;Sphingomonadaceae;Novosphingobium	Asticcacaulis sp. YBE204	;cellular organisms;Bacteria;Proteobacteria;Alphaproteobacteria;Caulobacterales;Caulobacteraceae;Asticcacaulis;Asticcacaulis sp. YBE204;
AMFP14/2	BAS881_007783T0	PF00581.15;PF00581.15	135.85	0.051	Pseudorhodobacter sp. MZDSW-24AT Bacteria;Proteobacteria;Alphaproteobacteria;Rhodobacterales;Rhodobacteraceae;Pseudorhodobacter;Rubellimicrobium mesophilum Bacteria;Proteobacteria;Alphaproteobacteria;Rhodobacterales;Rhodobacteraceae;Rubellimicrobium gene_id=BAS881_007783	Klebsormidium nitens	;cellular organisms;Eukaryota;Viridiplantae;Streptophyta;Klebsormidiophyceae;Klebsormidiales;Klebsormidiaceae;Klebsormidium;Klebsormidium nitens;
AMFP14/2	BAS881_007801T0	PF00106.20	56.47	0.057	Colletotrichum higginsianum IMI 349063;Streptomyces sp. WM6386 Bacteria;Terrabacteria;Actinobacteria;Actinobacteria;Streptomycetales;Streptomycetaceae;Streptomyces	Naegleria gruberi strain NEG-M	;cellular organisms;Eukaryota;Heterolobosea;Schizopyrenida;Vahlkampfiidae;Naegleria;Naegleria gruberi;Naegleria gruberi strain NEG-M;
AMFP14/2	BAS881_007804T0	PF05237.8;PF00899.16	94.41	0.068	Chloroflexi bacterium HGW-Chloroflexi-10 Bacteria;Terrabacteria;Chloroflexi;Schizosaccharomyces japonicus yFS275 Eukaryota;Opisthokonta;Fungi;Ascomycota;Taphrinomycotina;Schizosaccharomycetes;Schizosaccharomycetales;Schizosaccharomycetaceae;Schizosaccharomyces	Schizosaccharomyces japonicus yFS275	;cellular organisms;Eukaryota;Opisthokonta;Fungi;Dikarya;Ascomycota;Taphrinomycotina;Schizosaccharomycetes;Schizosaccharomycetales;Schizosaccharomycetaceae;Schizosaccharomyces;Schizosaccharomyces japonicus;Schizosaccharomyces japonicus yFS275;
AMFP14/2	BAS881_007891T0	PF00627.26;PF00889.14	85.55	0.042	Bacillus cereus m1293 Bacteria;Terrabacteria;Firmicutes;Bacilli;Bacillales;Bacillaceae;Bacillus;Orenia marismortui Bacteria;Terrabacteria;Firmicutes;Clostridia;Halanaerobiales;Halobacteroidaceae;Orenia gene_id=BAS881_007891	Orenia marismortui	;cellular organisms;Bacteria;Terrabacteria group;Firmicutes;Clostridia;Halanaerobiales;Halobacteroidaceae;Orenia;Orenia marismortui;
AMFP14/2	BAS881_007901T0	PF01042.16	35.23	0.041	Cyanothece sp. PCC 7425;Gemmatimonadetes bacterium RBG_16_66_8 Bacteria;FCB;Gemmatimonadetes	Apostichopus japonicus	;cellular organisms;Eukaryota;Opisthokonta;Metazoa;Eumetazoa;Bilateria;Deuterostomia;Echinodermata;Eleutherozoa;Echinozoa;Holothuroidea;Aspidochirotacea;Aspidochirotida;Stichopodidae;Apostichopus;Apostichopus japonicus;
AMFP14/2	BAS881_007923T0	PF03241.8;PF11794.3	398.35	0.001	Candidatus Nitrocosmicus oleophilus Archaea;TACK;Thaumarchaeota;Nitrososphaeria;Nitrososphaerales;Nitrososphaeraceae;Candidatus;Nitrosotalea sp. SbT1 Archaea;TACK;Thaumarchaeota;Candidatus	Nitrososphaera viennensis	;cellular organisms;Archaea;TACK group;Thaumarchaeota;Nitrososphaeria;Nitrososphaerales;Nitrososphaeraceae;Nitrososphaera;Nitrososphaera viennensis;
AMFP14/2	BAS881_007963T0	PF13460.1	70.28	0.048	Promicromonospora sp. AC04 Bacteria;Terrabacteria;Actinobacteria;Actinobacteria;Micrococcales;Promicromonosporaceae;Promicromonospora	Melittangium boletus	;cellular organisms;Bacteria;Proteobacteria;delta/epsilon subdivisions;Deltaproteobacteria;Myxococcales;Cystobacterineae;Archangiaceae;Melittangium;Melittangium boletus;
AMFP14/2	BAS881_007978T0	PF06628.7;PF00199.14	384.53	0.045	Heterostelium album PN500 Eukaryota;Amoebozoa;Mycetozoa;Dictyostelids;Acytosteliales;Acytosteliaceae;Heterostelium; Paenibacillus sp. Soil522 Bacteria;Terrabacteria;Firmicutes;Bacilli;Bacillales;Paenibacillaceae;Paenibacillus	Ktedonobacter racemifer	;cellular organisms;Bacteria;Terrabacteria group;Chloroflexi;Ktedonobacteria;Ktedonobacterales;Ktedonobacteraceae;Ktedonobacter;Ktedonobacter racemifer;
AMFP14/2	BAS881_007994T0	PF04241.10	51.86	0.051	Alcanivorax sp. N3-2A Bacteria;Proteobacteria;Gammaproteobacteria;Oceanospirillales;Alcanivoracaceae;Alcanivorax	Alcanivorax	;cellular organisms;Bacteria;Proteobacteria;Gammaproteobacteria;Oceanospirillales;Alcanivoracaceae;Alcanivorax;
AMFP14/2	BAS881_008053T0	PF00501.23	69.08	0.051	Altererythrobacter ishigakiensis Bacteria;Proteobacteria;Alphaproteobacteria;Sphingomonadales;Erythrobacteraceae;Altererythrobacter gene_id=BAS881_008053	Desulfosarcina cetonica	;cellular organisms;Bacteria;Proteobacteria;delta/epsilon subdivisions;Deltaproteobacteria;Desulfobacterales;Desulfobacteraceae;Desulfosarcina;Desulfosarcina cetonica;
AMFP14/2	BAS881_008080T0		91	0.048	Arthrobacter sp. Soil736 Bacteria;Terrabacteria;Actinobacteria;Actinobacteria;Micrococcales;Micrococcaceae;Arthrobacter; Hyalangium minutum Bacteria;Proteobacteria;Deltaproteobacteria;Myxococcales;Cystobacterineae;Archangiaceae;Hyalangium gene_id=BAS881_008080	Paenarthrobacter nicotinovorans	;cellular organisms;Bacteria;Terrabacteria group;Actinobacteria;Actinobacteria;Micrococcales;Micrococcaceae;Paenarthrobacter;Paenarthrobacter nicotinovorans;
AMFP14/2	BAS881_008115T0	PF13380.1	34.54	0.058	Firmicutes bacterium HGW-Firmicutes-12 Bacteria;Terrabacteria;Firmicutes	Herbivorax saccincola	;cellular organisms;Bacteria;Terrabacteria group;Firmicutes;Clostridia;Clostridiales;Ruminococcaceae;Herbivorax;Herbivorax saccincola;
AMFP14/2	BAS881_008331T0	PF01728.14	82.89	0.051	Acidocella sp. 20-63-7 Bacteria;Proteobacteria;Alphaproteobacteria;Rhodospirillales;Acetobacteraceae;Acidocella: Rhodospirillales bacterium 20-64-7 Bacteria;Proteobacteria;Alphaproteobacteria;Rhodospirillales	Acidocella sp. MX-AZ02	;cellular organisms;Bacteria;Proteobacteria;Alphaproteobacteria;Rhodospirillales;Acetobacteraceae;Acidocella;Acidocella sp. MX-AZ02;
AMFP14/2	BAS881_008381T0	PF02525.12;PF03358.10	69.99	0.051	Pseudoalteromonas sp. A601 Bacteria;Proteobacteria;Gammaproteobacteria;Alteromonadales;Pseudoalteromonadaceae;Pseudoalteromonas;Pseudoalteromonas sp. PLSV Bacteria;Proteobacteria;Gammaproteobacteria;Alteromonadales;Pseudoalteromonadaceae;Pseudoalteromonas	archaeon GW2011_AR15	;cellular organisms;Archaea;unclassified Archaea;unclassified Archaea (miscellaneous);archaeon GW2011_AR15;
AMFP14/2	BAS881_008396T0	PF00675.15	118.35	0.037	Chitinophaga sp. YR573 Bacteria;FCB;Bacteroidetes/Chlorobi;Bacteroidetes;Chitinophagia;Chitinophagales;Chitinophagaceae;Chitinophaga;Pedobacter sp. ok626 Bacteria;FCB;Bacteroidetes/Chlorobi;Bacteroidetes;Sphingobacteriia;Sphingobacteriales;Sphingobacteriaceae;Pedobacter; Saprospira grandis Bacteria;FCB;Bacteroidetes/Chlorobi;Bacteroidetes;Saprospiria;Saprospirales;Saprospiraceae;Saprospira gene_i…	Aureispira sp. CCB-QB1	;cellular organisms;Bacteria;FCB group;Bacteroidetes/Chlorobi group;Bacteroidetes;Saprospiria;Saprospirales;Saprospiraceae;Aureispira;Aureispira sp. CCB-QB1;
AMFP14/2	BAS881_008427T0	PF01336.20;PF00152.15	207.74	0.043	Thermosynechococcus vulcanus NIES-2134 Bacteria;Terrabacteria;Cyanobacteria/Melainabacteria;Cyanobacteria;Synechococcales;Synechococcaceae;Thermosynechococcus	Nostocales cyanobacterium HT-58-2	;cellular organisms;Bacteria;Terrabacteria group;Cyanobacteria/Melainabacteria group;Cyanobacteria;Nostocales;unclassified Nostocales;unclassified Nostocales (miscellaneous);Nostocales cyanobacterium HT-58-2;
AMFP14/2	BAS881_008526T0	PF00293.23	46.97	0.051	Acinetobacter sp. COS3 Bacteria;Proteobacteria;Gammaproteobacteria;Pseudomonadales;Moraxellaceae;Acinetobacter	Saccharopolyspora rectivirgula	;cellular organisms;Bacteria;Terrabacteria group;Actinobacteria;Actinobacteria;Pseudonocardiales;Pseudonocardiaceae;Saccharopolyspora;Saccharopolyspora rectivirgula;
AMFP14/2	BAS881_008543T0	PF01266.19;PF00890.19	200.32	0.048	Amycolatopsis sp. KNN50.9b Bacteria;Terrabacteria;Actinobacteria;Actinobacteria;Pseudonocardiales;Pseudonocardiaceae;Amycolatopsis	Amycolatopsis thermoflava	;cellular organisms;Bacteria;Terrabacteria group;Actinobacteria;Actinobacteria;Pseudonocardiales;Pseudonocardiaceae;Amycolatopsis;Amycolatopsis thermoflava;
AMFP14/2	BAS881_008565T0	PF07687.9;PF01546.23	190.02	0.051	Gammaproteobacteria bacterium TMED183 Bacteria;Proteobacteria;Gammaproteobacteria; Halomonas songnenensis Bacteria;Proteobacteria;Gammaproteobacteria;Oceanospirillales;Halomonadaceae;Halomonas gene_id=BAS881_008565	Rhodospirillum centenum	;cellular organisms;Bacteria;Proteobacteria;Alphaproteobacteria;Rhodospirillales;Rhodospirillaceae;Rhodospirillum;Rhodospirillum centenum;
AMFP14/2	BAS881_008569T0	PF13651.1	53.88	0.043	Synechococcus sp. TMED20 Bacteria;Terrabacteria;Cyanobacteria/Melainabacteria;Cyanobacteria;Synechococcales;Synechococcaceae;Synechococcus	Muricauda sp. TMED12	;cellular organisms;Bacteria;FCB group;Bacteroidetes/Chlorobi group;Bacteroidetes;Flavobacteriia;Flavobacteriales;Flavobacteriaceae;Muricauda;Muricauda sp. TMED12;
AMFP14/2	BAS881_008659T0	PF14521.1	78.8	0.06	Gallaecimonas xiamenensis Bacteria;Proteobacteria;Gammaproteobacteria;Gallaecimonas gene_id=BAS881_008659;Gloeophyllum trabeum ATCC 11539	Leucoagaricus gongylophorus	;cellular organisms;Eukaryota;Opisthokonta;Fungi;Dikarya;Basidiomycota;Agaricomycotina;Agaricomycetes;Agaricomycetidae;Agaricales;Agaricaceae;Leucoagaricus;Leucoagaricus gongylophorus;
AMFP14/2	BAS881_008681T0	PF00579.20	171.6	0.044	Alphaproteobacteria bacterium CG11_big_fil_rev_8_21_14_0_20_39_49 Bacteria;Proteobacteria;Alphaproteobacteria;Clostridium sp. Ade.TY Bacteria;Terrabacteria;Firmicutes;Clostridia;Clostridiales;Clostridiaceae;Clostridium; Mucor circinelloides f. lusitanicus	Mucor circinelloides f. lusitanicus CBS 277.49	;cellular organisms;Eukaryota;Opisthokonta;Fungi;Fungi incertae sedis;Mucoromycota;Mucoromycotina;Mucorales;Mucorineae;Mucoraceae;Mucor;Mucor circinelloides;Mucor circinelloides f. lusitanicus;Mucor circinelloides f. lusitanicus CBS 277.49;
AMFP14/2	BAS881_008692T0		144.37	0.056	Aurantiochytrium sp. FCC1311 Eukaryota;Stramenopiles;Labyrinthulomycetes;Thraustochytriaceae;Aurantiochytrium; Omnitrophica bacterium OLB16 Bacteria;PVC;Candidatus; Pythium insidiosum Eukaryota;Stramenopiles;Oomycetes;Pythiales;Pythiaceae;Pythium gene_id=BAS881_008692	Candidatus Omnitrophica bacterium CG1_02_43_210	;cellular organisms;Bacteria;PVC group;Candidatus Omnitrophica;unclassified Candidatus Omnitrophica;Candidatus Omnitrophica bacterium CG1_02_43_210;
AMFP14/2	BAS881_008695T0	PF00378.15	131.94	0.051	Geothermobacter sp. EPR-M Bacteria;Proteobacteria;Deltaproteobacteria;Desulfuromonadales;Geobacteraceae;Geothermobacter; Moraxella caviae Bacteria;Proteobacteria;Gammaproteobacteria;Pseudomonadales;Moraxellaceae;Moraxella; Motiliproteus sp. MSK22-1 Bacteria;Proteobacteria;Gammaproteobacteria;Oceanospirillales;Oceanospirillaceae;Motiliproteus	Motiliproteus sp. MSK22-1	;cellular organisms;Bacteria;Proteobacteria;Gammaproteobacteria;Oceanospirillales;Oceanospirillaceae;Motiliproteus;Motiliproteus sp. MSK22-1;
AMFP14/2	BAS881_008704T0	PF01795.14	136.77	0.048	Anaerolineae bacterium UTCFX1 Bacteria;Terrabacteria;Chloroflexi;Anaerolineae; Chloroflexi bacterium CG23_combo_of_CG06-09_8_20_14_all_45_10 Bacteria;Terrabacteria;Chloroflexi;Clostridiales bacterium 38-18 Bacteria;Terrabacteria;Firmicutes;Clostridia;Clostridiales	Clostridiales bacterium 38-18	;cellular organisms;Bacteria;Terrabacteria group;Firmicutes;Clostridia;Clostridiales;unclassified Clostridiales;unclassified Clostridiales (miscellaneous);Clostridiales bacterium 38-18;
AMFP14/2	BAS881_008731T0	PF08240.7;PF00107.21;PF13602.1	106.28	0.042	Exiguobacterium sp. KRL4 Bacteria;Terrabacteria;Firmicutes;Bacilli;Bacillales;Bacillales;Rhizobium sp. C5 Bacteria;Proteobacteria;Alphaproteobacteria;Rhizobiales;Rhizobiaceae;Rhizobium/Agrobacterium;Rhizobium	Symbiodinium microadriaticum	;cellular organisms;Eukaryota;Alveolata;Dinophyceae;Suessiales;Symbiodiniaceae;Symbiodinium;Symbiodinium microadriaticum;
AMFP14/2	BAS881_008733T0	PF00415.13;PF00415.13;PF13540.1;PF13540.1;PF13540.1;PF13540.1	102.52	0.051	Limnobacter sp. CACIAM 66H1	Roseiflexus castenholzii	;cellular organisms;Bacteria;Terrabacteria group;Chloroflexi;Chloroflexia;Chloroflexales;Roseiflexineae;Roseiflexaceae;Roseiflexus;Roseiflexus castenholzii;
AMFP14/2	BAS881_008752T0	PF03096.9;PF12695.2;PF00561.15;PF12697.2	87.85	0.051	Mycobacterium sp. QGD 101; Oleiphilus messinensis Bacteria;Proteobacteria;Gammaproteobacteria;Oceanospirillales;Oleiphilaceae;Oleiphilus gene_id=BAS881_008752	Ketobacter alkanivorans	;cellular organisms;Bacteria;Proteobacteria;Gammaproteobacteria;Oceanospirillales;Alcanivoracaceae;Ketobacter;Ketobacter alkanivorans;
AMFP14/2	BAS881_008806T0	PF13540.1;PF13540.1;PF13540.1;PF00415.13;PF00415.13;PF00415.13	103.62	0.048	Chondromyces crocatus Bacteria;Proteobacteria;Deltaproteobacteria;Myxococcales;Sorangiineae;Polyangiaceae;Chondromyces gene_id=BAS881_008806	Roseiflexus castenholzii	;cellular organisms;Bacteria;Terrabacteria group;Chloroflexi;Chloroflexia;Chloroflexales;Roseiflexineae;Roseiflexaceae;Roseiflexus;Roseiflexus castenholzii;
AMFP14/2	BAS881_008813T0	PF13191.1;PF00211.15;PF00211.15	40.86	0.059	Chloroflexi bacterium Bacteria;Terrabacteria;Chloroflexi gene_id=BAS881_008813	Acytostelium subglobosum LB1	;cellular organisms;Eukaryota;Amoebozoa;Mycetozoa;Dictyostelids;Acytosteliales;Acytosteliaceae;Acytostelium;Acytostelium subglobosum;Acytostelium subglobosum LB1;
AMFP14/2	BAS881_008830T0	PF00884.18	60.78	0.037	Lentisphaera araneosa Bacteria;PVC;Lentisphaerae;Lentisphaeria;Lentisphaerales;Lentisphaeraceae;Lentisphaera gene_id=BAS881_008830; Phycisphaerae bacterium ST-NAGAB-D1 Bacteria;PVC;Planctomycetes;Phycisphaerae	Phycisphaerae bacterium ST-NAGAB-D1	;cellular organisms;Bacteria;PVC group;Planctomycetes;Phycisphaerae;unclassified Phycisphaerae;Phycisphaerae bacterium ST-NAGAB-D1;
AMFP14/2	BAS881_008882T0	PF02421.13;PF01926.18	43.75	0.053	Gemmatimonadetes bacterium 13_2_20CM_2_65_7 Bacteria;FCB;Gemmatimonadetes	Gemmatimonadetes bacterium 13_2_20CM_2_65_7	;cellular organisms;Bacteria;FCB group;Gemmatimonadetes;unclassified Gemmatimonadetes;Gemmatimonadetes bacterium 13_2_20CM_2_65_7;
AMFP14/2	BAS881_008886T0	PF12695.2;PF00561.15;PF12697.2	52.27	0.051	Microbulbifer sp. HZ11 Bacteria;Proteobacteria;Gammaproteobacteria;Cellvibrionales;Microbulbiferaceae;Microbulbifer; SAR324 cluster bacterium Bacteria;Proteobacteria;Deltaproteobacteria;SAR324	Enhygromyxa salina	;cellular organisms;Bacteria;Proteobacteria;delta/epsilon subdivisions;Deltaproteobacteria;Myxococcales;unclassified Myxococcales;Enhygromyxa;Enhygromyxa salina;
AMFP14/2	BAS881_008910T0	PF04886.7;PF00415.13;PF00415.13;PF13540.1;PF13540.1;PF13540.1	94.63	0.049	Salinispora pacifica Bacteria;Terrabacteria;Actinobacteria;Actinobacteria;Micromonosporales;Micromonosporaceae;Salinispora gene_id=BAS881_008910	Roseiflexus castenholzii	;cellular organisms;Bacteria;Terrabacteria group;Chloroflexi;Chloroflexia;Chloroflexales;Roseiflexineae;Roseiflexaceae;Roseiflexus;Roseiflexus castenholzii;
AMFP14/2	BAS881_008915T0	PF12695.2;PF00135.23;PF07859.8	83.59	0.051	Mycobacterium sp. UNC267MFSha1.1M11 Bacteria;Terrabacteria;Actinobacteria;Actinobacteria;Corynebacteriales;Mycobacteriaceae;Mycobacterium;Spongiibacter tropicus Bacteria;Proteobacteria;Gammaproteobacteria;Cellvibrionales;Spongiibacteraceae;Spongiibacter gene_id=BAS881_008915	Thraustotheca clavata	;cellular organisms;Eukaryota;Stramenopiles;Oomycetes;Saprolegniales;Saprolegniaceae;Thraustotheca;Thraustotheca clavata;
AMFP14/2	BAS881_008922T0	PF08659.5;PF00106.20	116.05	0.052	Deltaproteobacteria bacterium HGW-Deltaproteobacteria-14 Bacteria;Proteobacteria;Deltaproteobacteria; Pseudoxanthomonas sp. GM95 Bacteria;Proteobacteria;Gammaproteobacteria;Xanthomonadales;Xanthomonadaceae;Pseudoxanthomonas	Pseudoxanthomonas sp. GM95	;cellular organisms;Bacteria;Proteobacteria;Gammaproteobacteria;Xanthomonadales;Xanthomonadaceae;Pseudoxanthomonas;Pseudoxanthomonas sp. GM95;
AMFP14/2	BAS881_009074T0	PF00413.19;PF01457.11	72.07	0.041	Deinococcus hopiensis Bacteria;Terrabacteria;Deinococcus-Thermus;Deinococci;Deinococcales;Deinococcaceae;Deinococcus gene_id=BAS881_009074	Variovorax sp. JS1663	;cellular organisms;Bacteria;Proteobacteria;Betaproteobacteria;Burkholderiales;Comamonadaceae;Variovorax;Variovorax sp. JS1663;
AMFP14/2	BAS881_009087T0	PF01645.12	366.11	0.055	Rhodospirillaceae bacterium CCH5-H10 Bacteria;Proteobacteria;Alphaproteobacteria;Rhodospirillales;Rhodospirillaceae	Hyphomicrobium sp.	;cellular organisms;Bacteria;Proteobacteria;Alphaproteobacteria;Rhizobiales;Hyphomicrobiaceae;Hyphomicrobium;Hyphomicrobium sp.;
AMFP14/2	BAS881_009092T0	PF13207.1;PF13238.1;PF00485.13	118.64	0.044	Anaerolineaceae bacterium 4572_32.2 Bacteria;Terrabacteria;Chloroflexi;Anaerolineae;Anaerolineales;Anaerolineaceae	Staphylococcus sp. HMSC74A08	;cellular organisms;Bacteria;Terrabacteria group;Firmicutes;Bacilli;Bacillales;Staphylococcaceae;Staphylococcus;Staphylococcus sp. HMSC74A08;
AMFP14/2	BAS881_009113T0	PF00615.14;PF00909.16;PF00909.16	88.01	0.042	Bacillus ginsengihumi Bacteria;Terrabacteria;Firmicutes;Bacilli;Bacillales;Bacillaceae;Bacillus gene_id=BAS881_009113	Bacillus sp. UNC41MFS5	;cellular organisms;Bacteria;Terrabacteria group;Firmicutes;Bacilli;Bacillales;Bacillaceae;Bacillus;Bacillus sp. UNC41MFS5;
AMFP14/2	BAS881_009791T0	PF01509.13	82.89	0.066	Deltaproteobacteria bacterium CG_4_9_14_3_um_filter_63_12 Bacteria;Proteobacteria;Deltaproteobacteria	Moraxella macacae	;cellular organisms;Bacteria;Proteobacteria;Gammaproteobacteria;Pseudomonadales;Moraxellaceae;Moraxella;Moraxella macacae;
AMFP14/2	BAS881_009818T0	PF01222.12	42.36	0.053	Chlamydiae bacterium CG10_big_fil_rev_8_21_14_0_10_35_9 Bacteria;PVC;Chlamydiae; Chlamydiae bacterium CG10_big_fil_rev_8_21_14_0_10_42_34 Bacteria;PVC;Chlamydiae	Chlamydiae bacterium CG10_big_fil_rev_8_21_14_0_10_35_9	;cellular organisms;Bacteria;PVC group;Chlamydiae;unclassified Chlamydiae;Chlamydiae bacterium CG10_big_fil_rev_8_21_14_0_10_35_9;
AMFP14/2	BAS881_009827T0	PF00226.26	32.75	0.038	Magnetospirillum sp. 15-1 Bacteria;Proteobacteria;Alphaproteobacteria;Rhodospirillales;Rhodospirillaceae;Magnetospirillum; Thermoflavifilum aggregans Bacteria;FCB;Bacteroidetes/Chlorobi;Bacteroidetes;Chitinophagia;Chitinophagales;Chitinophagaceae;Thermoflavifilum gene_id=BAS881_009827	uncultured Ruminococcus sp.	;cellular organisms;Bacteria;Terrabacteria group;Firmicutes;Clostridia;Clostridiales;Ruminococcaceae;Ruminococcus;environmental samples;uncultured Ruminococcus sp.;
AMFP14/2	BAS881_009841T0	PF00850.14	91	0.059	Burkholderia sp. GAS332 Bacteria;Proteobacteria;Betaproteobacteria;Burkholderiales;Burkholderiaceae;Burkholderia; Phaeodactylum tricornutum CCAP 1055/1	Micromonas commoda	;cellular organisms;Eukaryota;Viridiplantae;Chlorophyta;prasinophytes;Mamiellophyceae;Mamiellales;Mamiellaceae;Micromonas;Micromonas commoda;
AMFP14/2	BAS881_009849T0	PF01457.11	70.69	0.041	Deinococcus radiodurans R1 Bacteria;Terrabacteria;Deinococcus-Thermus;Deinococci;Deinococcales;Deinococcaceae;Deinococcus; Meiothermus chliarophilus Bacteria;Terrabacteria;Deinococcus-Thermus;Deinococci;Thermales;Thermaceae;Meiothermus; Streptomyces sp. MOE7 Bacteria;Terrabacteria;Actinobacteria;Actinobacteria;Streptomycetales;Streptomycetaceae;Streptomyces	Deinococcus planocerae	;cellular organisms;Bacteria;Terrabacteria group;Deinococcus-Thermus;Deinococci;Deinococcales;Deinococcaceae;Deinococcus;Deinococcus planocerae;
AMFP14/2	BAS881_009868T0	PF00070.22;PF02852.17;PF07992.9	302	0.06	Aurantiochytrium sp. FCC1311 Eukaryota;Stramenopiles;Labyrinthulomycetes;Thraustochytriaceae;Aurantiochytrium; Pseudomonas sp. GV085 Bacteria;Proteobacteria;Gammaproteobacteria;Pseudomonadales;Pseudomonadaceae;Pseudomonas	Thalassiosira pseudonana CCMP1335	;cellular organisms;Eukaryota;Stramenopiles;Bacillariophyta;Coscinodiscophyceae;Thalassiosirophycidae;Thalassiosirales;Thalassiosiraceae;Thalassiosira;Thalassiosira pseudonana;Thalassiosira pseudonana CCMP1335;
AMFP14/2	BAS881_009870T0	PF02606.9	66.08	0.053	Planctomycetes bacterium GWA2_50_13 Bacteria;PVC;Planctomycetes; Planctomycetes bacterium RIFCSPHIGHO2_02_FULL_52_58 Bacteria;PVC;Planctomycetes	Planctomycetes bacterium GWA2_50_13	;cellular organisms;Bacteria;PVC group;Planctomycetes;unclassified Planctomycetes;Planctomycetes bacterium GWA2_50_13;
AMFP14/2	BAS881_010026T0	PF01134.17;PF03486.9;PF01494.14;PF07992.9;PF13450.1;PF01946.12;PF00890.19;PF13738.1;PF12831.2	352.3	0.047	Anaerolineaceae bacterium 4572_5.1 Bacteria;Terrabacteria;Chloroflexi;Anaerolineae;Anaerolineales;Anaerolineaceae; Chrysochromulina sp. CCMP291 Eukaryota;Haptophyceae;Prymnesiales;Chrysochromulinaceae;Chrysochromulina	Symbiodinium microadriaticum	;cellular organisms;Eukaryota;Alveolata;Dinophyceae;Suessiales;Symbiodiniaceae;Symbiodinium;Symbiodinium microadriaticum;
AMFP14/2	BAS881_010036T0		49.74	0.059	Chloroflexi bacterium HGW-Chloroflexi-2 Bacteria;Terrabacteria;Chloroflexi; Chloroflexi bacterium HGW-Chloroflexi-8 Bacteria;Terrabacteria;Chloroflexi	Chloroflexi bacterium HGW-Chloroflexi-2	;cellular organisms;Bacteria;Terrabacteria group;Chloroflexi;unclassified Chloroflexi;unclassified Chloroflexi (miscellaneous);Chloroflexi bacterium HGW-Chloroflexi-2;
AMFP14/2	BAS881_010050T0	PF08669.6;PF01571.16	221.4	0.059	Salinivibrio sp. IB574 Bacteria;Proteobacteria;Gammaproteobacteria;Vibrionales;Vibrionaceae;Salinivibrio; Vitrella brassicaformis CCMP3155 Eukaryota;Alveolata;Chromerida;Vitrella	Chondrus crispus	;cellular organisms;Eukaryota;Rhodophyta;Florideophyceae;Rhodymeniophycidae;Gigartinales;Gigartinaceae;Chondrus;Chondrus crispus;
AMFP14/2	BAS881_010115T0		71.67	0.001	Klosneuvirus KNV1 Viruses;dsDNA viruses	Klosneuvirus KNV1	;Viruses;dsDNA viruses no RNA stage;Mimiviridae;unclassified Mimiviridae;Klosneuvirinae;Klosneuvirus;Klosneuvirus KNV1;
AMFP14/2	BAS881_010117T0	PF02515.12	219.44	0.05	Acidimicrobiales bacterium MED-G01 Bacteria;Terrabacteria;Actinobacteria;Acidimicrobiia;Acidimicrobiales; Deltaproteobacteria bacterium HGW-Deltaproteobacteria-15 Bacteria;Proteobacteria;Deltaproteobacteria	Desulfobacteraceae bacterium 4484_190.3	;cellular organisms;Bacteria;Proteobacteria;delta/epsilon subdivisions;Deltaproteobacteria;Desulfobacterales;Desulfobacteraceae;unclassified Desulfobacteraceae;Desulfobacteraceae bacterium 4484_190.3;
AMFP14/2	BAS881_010143T0	PF00884.18	100.62	0.038	Rhodopirellula baltica Bacteria;PVC;Planctomycetes;Planctomycetia;Planctomycetales;Planctomycetaceae;Rhodopirellula gene_id=BAS881_010143	Saccharicrinis fermentans	;cellular organisms;Bacteria;FCB group;Bacteroidetes/Chlorobi group;Bacteroidetes;Bacteroidia;Marinilabiliales;Marinilabiliaceae;Saccharicrinis;Saccharicrinis fermentans;
AMFP14/2	BAS881_010152T0	PF13653.1	59.97	0.047	Opitutae bacterium TMED67 Bacteria;PVC;Verrucomicrobia;Opitutae	Armatimonadetes bacterium CP1_7O	;cellular organisms;Bacteria;Terrabacteria group;Armatimonadetes;unclassified Armatimonadetes;Armatimonadetes bacterium CP1_7O;
AMFP14/2	BAS881_010168T0	PF06966.7	47.66	0.055	Halieaceae bacterium MED-G27 Bacteria;Proteobacteria;Gammaproteobacteria;Cellvibrionales;Halieaceae	Chrysochromulina sp. CCMP291	;cellular organisms;Eukaryota;Haptophyceae;Prymnesiales;Chrysochromulinaceae;Chrysochromulina;Chrysochromulina sp. CCMP291;
AMFP14/2	BAS881_010238T0	PF01370.16;PF08659.5;PF00106.20;PF13561.1	136.36	0.059	Aurantiochytrium sp. FCC1311 Eukaryota;Stramenopiles;Labyrinthulomycetes;Thraustochytriaceae;Aurantiochytrium; Sphingobium sp. SCG-1 Bacteria;Proteobacteria;Alphaproteobacteria;Sphingomonadales;Sphingomonadaceae;Sphingobium	Sphingomonadaceae bacterium PASS1	;cellular organisms;Bacteria;Proteobacteria;Alphaproteobacteria;Sphingomonadales;Sphingomonadaceae;unclassified Sphingomonadaceae;unclassified Sphingomonadaceae (miscellaneous);Sphingomonadaceae bacterium PASS1;
AMFP14/2	BAS881_010266T0	PF00453.13	51.01	0.04	Coccomyxa subellipsoidea C-169 Eukaryota;Viridiplantae;Chlorophyta;Trebouxiophyceae;Trebouxiophyceae; Pontibacter sp. S10-8 Bacteria;FCB;Bacteroidetes/Chlorobi;Bacteroidetes;Cytophagia;Cytophagales;Hymenobacteraceae;Pontibacter; Rhodospirillaceae bacterium TMED23 Bacteria;Proteobacteria;Alphaproteobacteria;Rhodospirillales;Rhodospirillaceae	Tieghemostelium lacteum	;cellular organisms;Eukaryota;Amoebozoa;Mycetozoa;Dictyostelids;Dictyosteliales;Raperosteliaceae;Tieghemostelium;Tieghemostelium lacteum;
AMFP14/2	BAS881_010269T0	PF03171.15;PF14226.1	143.27	0.076	Chlamydomonas eustigma Eukaryota;Viridiplantae;Chlorophyta;Chlorophyceae;Chlamydomonadales;Chlamydomonadaceae;Chlamydomonas gene_id=BAS881_010269; Gammaproteobacteria bacterium TMED50 Bacteria;Proteobacteria;Gammaproteobacteria	Chlamydomonas eustigma	;cellular organisms;Eukaryota;Viridiplantae;Chlorophyta;Chlorophyceae;Chlamydomonadales;Chlamydomonadaceae;Chlamydomonas;Chlamydomonas eustigma;
AMFP14/2	BAS881_010274T0	PF00144.19	145.76	0.066	Aurantiochytrium sp. FCC1311 Eukaryota;Stramenopiles;Labyrinthulomycetes;Thraustochytriaceae;Aurantiochytrium; Gammaproteobacteria bacterium TMED50 Bacteria;Proteobacteria;Gammaproteobacteria	Gammaproteobacteria bacterium TMED34	;cellular organisms;Bacteria;Proteobacteria;Gammaproteobacteria;unclassified Gammaproteobacteria;unclassified Gammaproteobacteria (miscellaneous);Gammaproteobacteria bacterium TMED34;
AMFP14/2	BAS881_010280T0	PF13469.1	66.08	0.049	Mycobacterium sp. AB57 Bacteria;Terrabacteria;Actinobacteria;Actinobacteria;Corynebacteriales;Mycobacteriaceae;Mycobacterium; Mycobacterium sp. ITM-2016-00317 Bacteria;Terrabacteria;Actinobacteria;Actinobacteria;Corynebacteriales;Mycobacteriaceae;Mycobacterium	Myxococcales bacterium SG8_38_1	;cellular organisms;Bacteria;Proteobacteria;delta/epsilon subdivisions;Deltaproteobacteria;Myxococcales;unclassified Myxococcales;unclassified Myxococcales (miscellaneous);Myxococcales bacterium SG8_38_1;
AMFP14/2	BAS881_010301T0	PF02737.13;PF01488.15;PF03807.12;PF14833.1;PF03446.10	185.82	0.045	Parageobacillus genomosp. 1 Bacteria;Terrabacteria;Firmicutes;Bacilli;Bacillales;Bacillaceae;Parageobacillus; Stentor coeruleus Eukaryota;Alveolata;Ciliophora;Postciliodesmatophora;Heterotrichea;Heterotrichida;Stentoridae;Stentor gene_id=BAS881_010301	Stentor coeruleus	;cellular organisms;Eukaryota;Alveolata;Ciliophora;Postciliodesmatophora;Heterotrichea;Heterotrichida;Stentoridae;Stentor;Stentor coeruleus;
AMFP14/2	BAS881_010367T0	PF13460.1;PF08659.5;PF13561.1;PF00106.20	54.57	0.045	Oscillatoriales cyanobacterium JSC-12 Bacteria;Terrabacteria;Cyanobacteria/Melainabacteria;Cyanobacteria;Oscillatoriophycideae;Oscillatoriales	Spirochaetae bacterium HGW-Spirochaetae-1	;cellular organisms;Bacteria;Spirochaetes;unclassified Spirochaetes;Spirochaetae bacterium HGW-Spirochaetae-1;
AMFP14/2	BAS881_010565T0	PF00884.18	93.71	0.038	Chitinophagaceae bacterium BSSC1 Bacteria;FCB;Bacteroidetes/Chlorobi;Bacteroidetes;Chitinophagia;Chitinophagales;Chitinophagaceae; Niabella sp. SCN 42-15	Galbibacter marinus	;cellular organisms;Bacteria;FCB group;Bacteroidetes/Chlorobi group;Bacteroidetes;Flavobacteriia;Flavobacteriales;Flavobacteriaceae;Galbibacter;Galbibacter marinus;
AMFP14/2	BAS881_010595T0	PF05726.8;PF02678.11	205.15	0.051	Acidovorax sp. MR-S7 Bacteria;Proteobacteria;Betaproteobacteria;Burkholderiales;Comamonadaceae;Acidovorax; Rhodoferax sp. TS-BS-61-7 Bacteria;Proteobacteria;Betaproteobacteria;Burkholderiales;Comamonadaceae;Rhodoferax	Sandaracinus amylolyticus	;cellular organisms;Bacteria;Proteobacteria;delta/epsilon subdivisions;Deltaproteobacteria;Myxococcales;Sorangiineae;Sandaracinaceae;Sandaracinus;Sandaracinus amylolyticus;
AMFP14/2	BAS881_010773T0	PF07722.8;PF04715.8;PF00117.23;PF00425.13	299.56	0.049	Nocardia sp. FDAARGOS_372 Bacteria;Terrabacteria;Actinobacteria;Actinobacteria;Corynebacteriales;Nocardiaceae;Nocardia;Streptomyces sp. 2323.1 Bacteria;Terrabacteria;Actinobacteria;Actinobacteria;Streptomycetales;Streptomycetaceae;Streptomyces	Corallococcus coralloides	;cellular organisms;Bacteria;Proteobacteria;delta/epsilon subdivisions;Deltaproteobacteria;Myxococcales;Cystobacterineae;Myxococcaceae;Corallococcus;Corallococcus coralloides;
AMFP14/2	BAS881_010782T0	PF00884.18	137.46	0.047	Opitutae bacterium AMD-G3 Bacteria;PVC;Verrucomicrobia;Opitutae;Verrucomicrobiales bacterium VVV1 Bacteria;PVC;Verrucomicrobia;Verrucomicrobiae;Verrucomicrobiales	Opitutae bacterium AMD-G3	;cellular organisms;Bacteria;PVC group;Verrucomicrobia;Opitutae;unclassified Opitutae;Opitutae bacterium AMD-G3;
AMFP14/2	BAS881_010992T0	PF11019.3	41.45	0.042	Chlamydiales bacterium SCGC AG-110-P3;Gammaproteobacteria bacterium RIFCSPHIGHO2_12_FULL_37_14 Bacteria;Proteobacteria;Gammaproteobacteria	Deltaproteobacteria bacterium HGW-Deltaproteobacteria-19	;cellular organisms;Bacteria;Proteobacteria;delta/epsilon subdivisions;Deltaproteobacteria;unclassified Deltaproteobacteria;unclassified Deltaproteobacteria (miscellaneous);Deltaproteobacteria bacterium HGW-Deltaproteobacteria-19;
AMFP14/2	BAS881_011010T0	PF00160.16	32.24	0.054	Gemmatimonadetes bacterium 13_1_40CM_4_69_8 Bacteria;FCB;Gemmatimonadetes;Methyloceanibacter caenitepidi Bacteria;Proteobacteria;Alphaproteobacteria;Rhizobiales;Methyloceanibacter gene_id=BAS881_011010	Elusimicrobia bacterium RIFOXYB2_FULL_62_6	;cellular organisms;Bacteria;Elusimicrobia;unclassified Elusimicrobia;Elusimicrobia bacterium RIFOXYB2_FULL_62_6;
AMFP14/2	BAS881_011012T0	PF00155.16;PF00202.16	297.03	0.048	Bacteroidetes bacterium MED-G21 Bacteria;FCB;Bacteroidetes/Chlorobi;Bacteroidetes	Pythium insidiosum	;cellular organisms;Eukaryota;Stramenopiles;Oomycetes;Pythiales;Pythiaceae;Pythium;Pythium insidiosum;
AMFP14/2	BAS881_011033T0	PF02146.12	117.43	0.054	Allomyces macrogynus ATCC 38327;Halomonas sp. SL1 Bacteria;Proteobacteria;Gammaproteobacteria;Oceanospirillales;Halomonadaceae;Halomonas; Kushneria sp. YCWA18 Bacteria;Proteobacteria;Gammaproteobacteria;Oceanospirillales;Halomonadaceae;Kushneria	Allomyces macrogynus ATCC 38327	;cellular organisms;Eukaryota;Opisthokonta;Fungi;Fungi incertae sedis;Blastocladiomycota;Blastocladiomycetes;Blastocladiales;Blastocladiaceae;Allomyces;Allomyces macrogynus;Allomyces macrogynus ATCC 38327;
AMFP14/2	BAS881_011147T0	PF10462.4	238.78	0.051	Burkholderia sp. Bp5365 Bacteria;Proteobacteria;Betaproteobacteria;Burkholderiales;Burkholderiaceae;Burkholderia	Burkholderia ubonensis	;cellular organisms;Bacteria;Proteobacteria;Betaproteobacteria;Burkholderiales;Burkholderiaceae;Burkholderia;Burkholderia cepacia complex;Burkholderia ubonensis;
AMFP14/2	BAS881_011258T0	PF03144.20;PF14492.1;PF00679.19;PF00009.22	288.74	0.053	Candidatus Marinimicrobia bacterium Bacteria;FCB;Candidatus	Actinobacteria bacterium RBG_19FT_COMBO_36_27	;cellular organisms;Bacteria;Terrabacteria group;Actinobacteria;unclassified Actinobacteria;Actinobacteria bacterium RBG_19FT_COMBO_36_27;
AMFP14/2	BAS881_011261T0	PF00202.16	240.39	0.051	Shewanella sp. ALD9 Bacteria;Proteobacteria;Gammaproteobacteria;Alteromonadales;Shewanellaceae;Shewanella	uncultured SUP05 cluster bacterium	;cellular organisms;Bacteria;Proteobacteria;Gammaproteobacteria;unclassified Gammaproteobacteria;Candidatus Thioglobus;environmental samples;uncultured SUP05 cluster bacterium;
AMFP14/2	BAS881_011275T0	PF00300.17	52.27	0.059	Burkholderiales bacterium JOSHI_001 Bacteria;Proteobacteria;Betaproteobacteria;Burkholderiales; Burkholderiales bacterium PBB5 Bacteria;Proteobacteria;Betaproteobacteria;Burkholderiales	Burkholderiales bacterium JOSHI_001	;cellular organisms;Bacteria;Proteobacteria;Betaproteobacteria;Burkholderiales;unclassified Burkholderiales;unclassified Burkholderiales (miscellaneous);Burkholderiales bacterium JOSHI_001;
AMFP14/2	BAS881_011289T0	PF13792.1;PF00916.15	129.64	0.051	Halothiobacillus sp. 35-54-62 Bacteria;Proteobacteria;Gammaproteobacteria;Chromatiales;Halothiobacillaceae;Halothiobacillus	Noviherbaspirillum sp. Root189	;cellular organisms;Bacteria;Proteobacteria;Betaproteobacteria;Burkholderiales;Oxalobacteraceae;Noviherbaspirillum;Noviherbaspirillum sp. Root189;
AMFP14/2	BAS881_011302T0	PF00415.13;PF00415.13;PF13540.1;PF13540.1;PF13540.1	93.71	0.051	Limnobacter sp. CACIAM 66H1	Chloroflexus aggregans	;cellular organisms;Bacteria;Terrabacteria group;Chloroflexi;Chloroflexia;Chloroflexales;Chloroflexineae;Chloroflexaceae;Chloroflexus;Chloroflexus aggregans;
AMFP14/2	BAS881_012014T0	PF01408.17	293.34	0.04	Aurantiochytrium sp. FCC1311 Eukaryota;Stramenopiles;Labyrinthulomycetes;Thraustochytriaceae;Aurantiochytrium;Capsaspora owczarzaki ATCC 30864;Rhodopirellula sp. SWK7 Bacteria;PVC;Planctomycetes;Planctomycetia;Planctomycetales;Planctomycetaceae;Rhodopirellula	Capsaspora owczarzaki ATCC 30864	;cellular organisms;Eukaryota;Opisthokonta;Opisthokonta incertae sedis;Ichthyosporea;Capsaspora;Capsaspora owczarzaki;Capsaspora owczarzaki ATCC 30864;
AMFP14/2	BAS881_012112T0	PF05985.6;PF06751.6	460.52	0.048	Myxococcus xanthus DK 1622;Pelobacter sp. SFB93 Bacteria;Proteobacteria;Deltaproteobacteria;Desulfuromonadales;Desulfuromonadaceae;Pelobacter;	Archangium sp. Cb G35	;cellular organisms;Bacteria;Proteobacteria;delta/epsilon subdivisions;Deltaproteobacteria;Myxococcales;Cystobacterineae;Archangiaceae;Archangium;Archangium sp. Cb G35;
AMFP14/2	BAS881_012122T0	PF00300.17	66.77	0.051	Beggiatoa sp. IS2 Bacteria;Proteobacteria;Gammaproteobacteria;Thiotrichales;Thiotrichaceae;Beggiatoa	Thioploca ingrica	;cellular organisms;Bacteria;Proteobacteria;Gammaproteobacteria;Thiotrichales;Thiotrichaceae;Thioploca;Thioploca ingrica;
AMFP14/2	BAS881_012320T0	PF00415.13;PF00415.13;PF00415.13;PF00415.13;PF13540.1;PF13540.1;PF13540.1;PF13540.1;PF13540.1	132.16	0.059	Chloroflexi bacterium HGW-Chloroflexi-1 Bacteria;Terrabacteria;Chloroflexi	Acidovorax sp. Root219	;cellular organisms;Bacteria;Proteobacteria;Betaproteobacteria;Burkholderiales;Comamonadaceae;Acidovorax;Acidovorax sp. Root219;
AMFP14/2	BAS881_012342T0	PF00294.19;PF00294.19	57.56	0.051	Thiocapsa roseopersicina Bacteria;Proteobacteria;Gammaproteobacteria;Chromatiales;Chromatiaceae;Thiocapsa gene_id=BAS881_012342;Thiocapsa sp. KS1 Bacteria;Proteobacteria;Gammaproteobacteria;Chromatiales;Chromatiaceae;Thiocapsa	Thiocapsa roseopersicina	;cellular organisms;Bacteria;Proteobacteria;Gammaproteobacteria;Chromatiales;Chromatiaceae;Thiocapsa;Thiocapsa roseopersicina;
AMFP14/2	BAS881_012364T0	PF00300.17	196.64	0.05	Spartobacteria bacterium LR76 Bacteria;PVC;Verrucomicrobia;Spartobacteria;Verrucomicrobia bacterium 61-8 Bacteria;PVC;Verrucomicrobia	Thalassiosira pseudonana CCMP1335	;cellular organisms;Eukaryota;Stramenopiles;Bacillariophyta;Coscinodiscophyceae;Thalassiosirophycidae;Thalassiosirales;Thalassiosiraceae;Thalassiosira;Thalassiosira pseudonana;Thalassiosira pseudonana CCMP1335;
AMFP14/2	BAS881_012368T0	PF00570.18;PF09382.5;PF00271.26;PF00270.24	244.07	0.043	Calothrix sp. NIES-4101 Bacteria;Terrabacteria;Cyanobacteria/Melainabacteria;Cyanobacteria;Nostocales;Rivulariaceae;Calothrix;Deltaproteobacteria bacterium HGW-Deltaproteobacteria-3 Bacteria;Proteobacteria;Deltaproteobacteria	Chromatiaceae bacterium 2141T.STBD.0c.01a	;cellular organisms;Bacteria;Proteobacteria;Gammaproteobacteria;Chromatiales;Chromatiaceae;unclassified Chromatiaceae;Chromatiaceae bacterium 2141T.STBD.0c.01a;
AMFP14/2	BAS881_012400T0	PF00415.13;PF00415.13;PF00415.13;PF13540.1;PF13540.1;PF13540.1;PF13540.1	120.09	0.051	Burkholderia ubonensis Bacteria;Proteobacteria;Betaproteobacteria;Burkholderiales;Burkholderiaceae;Burkholderia gene_id=BAS881_012400;Chloroflexi bacterium RBG_16_68_14 Bacteria;Terrabacteria;Chloroflexi	Acidovorax sp. Root217	;cellular organisms;Bacteria;Proteobacteria;Betaproteobacteria;Burkholderiales;Comamonadaceae;Acidovorax;Acidovorax sp. Root217;
AMFP14/2	BAS881_012432T0	PF03331.8	74.38	0.045	Nitrospira sp. CG24C Bacteria;Nitrospirae;Nitrospira;Nitrospirales;Nitrospiraceae;Nitrospira; Roseovarius sp. 22II1-1F6A Bacteria;Proteobacteria;Alphaproteobacteria;Rhodobacterales;Rhodobacteraceae;Roseovarius	Roseovarius sp. 22II1-1F6A	;cellular organisms;Bacteria;Proteobacteria;Alphaproteobacteria;Rhodobacterales;Rhodobacteraceae;Roseovarius;Roseovarius sp. 22II1-1F6A;
AMFP14/2	BAS881_012561T0	PF03641.9	88.19	0.054	Aurantiochytrium sp. FCC1311 Eukaryota;Stramenopiles;Labyrinthulomycetes;Thraustochytriaceae;Aurantiochytrium; Comamonas sp. 26 Bacteria;Proteobacteria;Betaproteobacteria;Burkholderiales;Comamonadaceae;Comamonas	Daucus carota subsp. sativus	;cellular organisms;Eukaryota;Viridiplantae;Streptophyta;Streptophytina;Embryophyta;Tracheophyta;Euphyllophyta;Spermatophyta;Magnoliophyta;Mesangiospermae;eudicotyledons;Gunneridae;Pentapetalae;asterids;campanulids;Apiales;Apiineae;Apiaceae;Apioideae;Scandiceae;Daucinae;Daucus;Daucus sect. Daucus;Daucus carota;Daucus carota subsp. sativus;
AMFP14/2	BAS881_012598T0	PF02782.11;PF00370.16	350.91	0.049	Arthrobacter sp. KBS0703 Bacteria;Terrabacteria;Actinobacteria;Actinobacteria;Micrococcales;Micrococcaceae;Arthrobacter	Arthrobacter sp. TB 26	;cellular organisms;Bacteria;Terrabacteria group;Actinobacteria;Actinobacteria;Micrococcales;Micrococcaceae;Arthrobacter;Arthrobacter sp. TB 26;
AMFP14/2	BAS881_012608T0	PF03946.9;PF00298.14	67.13	0.066	Alphaproteobacteria bacterium MarineAlpha3_Bin2 Bacteria;Proteobacteria;Alphaproteobacteria; Alphaproteobacteria bacterium MarineAlpha3_Bin3 Bacteria;Proteobacteria;Alphaproteobacteria	Phytophthora infestans T30-4	;cellular organisms;Eukaryota;Stramenopiles;Oomycetes;Peronosporales;Phytophthora;Phytophthora infestans;Phytophthora infestans T30-4;
AMFP14/2	BAS881_012631T0	PF00106.20	89.8	0.052	Methylibium sp. CF468 Bacteria;Proteobacteria;Betaproteobacteria;Burkholderiales;Burkholderiales; Pseudomonas sp. 45MFCol3.1 Bacteria;Proteobacteria;Gammaproteobacteria;Pseudomonadales;Pseudomonadaceae;Pseudomonas; Pseudomonas sp. GM18 Bacteria;Proteobacteria;Gammaproteobacteria;Pseudomonadales;Pseudomonadaceae;Pseudomonas	Aquitalea magnusonii	;cellular organisms;Bacteria;Proteobacteria;Betaproteobacteria;Neisseriales;Chromobacteriaceae;Aquitalea;Aquitalea magnusonii;
AMFP14/2	BAS881_012633T0	PF07993.7;PF08659.5;PF13460.1;PF00106.20;PF02719.10;PF04321.12;PF01073.14;PF01370.16	169.01	0.049	Arthrobacter sp. Edens01 Bacteria;Terrabacteria;Actinobacteria;Actinobacteria;Micrococcales;Micrococcaceae;Arthrobacter	Kytococcus sp. HMSC28H12	;cellular organisms;Bacteria;Terrabacteria group;Actinobacteria;Actinobacteria;Micrococcales;Dermacoccaceae;Kytococcus;Kytococcus sp. HMSC28H12;
AMFP14/2	BAS881_012715T0	PF00378.15	141.66	0.049	Streptacidiphilus neutrinimicus Bacteria;Terrabacteria;Actinobacteria;Actinobacteria;Streptomycetales;Streptomycetaceae;Streptacidiphilus gene_id=BAS881_012715; Streptomyces sp. Ru73 Bacteria;Terrabacteria;Actinobacteria;Actinobacteria;Streptomycetales;Streptomycetaceae;Streptomyces	Streptacidiphilus melanogenes	;cellular organisms;Bacteria;Terrabacteria group;Actinobacteria;Actinobacteria;Streptomycetales;Streptomycetaceae;Streptacidiphilus;Streptacidiphilus melanogenes;
AMFP14/2	BAS881_012747T0	PF00106.20	33.85	0.042	Cytophagaceae bacterium BCCC1 Bacteria;FCB;Bacteroidetes/Chlorobi;Bacteroidetes;Cytophagia;Cytophagales;Cytophagaceae; Streptomyces roseoverticillatus Bacteria;Terrabacteria;Actinobacteria;Actinobacteria;Streptomycetales;Streptomycetaceae;Streptomyces gene_id=BAS881_012747	Actinosynnema sp. ALI-1.44	;cellular organisms;Bacteria;Terrabacteria group;Actinobacteria;Actinobacteria;Pseudonocardiales;Pseudonocardiaceae;Actinosynnema;Actinosynnema sp. ALI-1.44;
AMFP14/2	BAS881_012748T0	PF00106.20	52.27	0.001	Alcanivorax sp. KX64203 Bacteria;Proteobacteria;Gammaproteobacteria;Oceanospirillales;Alcanivoracaceae;Alcanivorax; Natronorubrum sediminis Archaea;Euryarchaeota;Stenosarchaea;Halobacteria;Natrialbales;Natrialbaceae;Natronorubrum gene_id=BAS881_012748	Chloroflexi bacterium	;cellular organisms;Bacteria;Terrabacteria group;Chloroflexi;unclassified Chloroflexi;unclassified Chloroflexi (miscellaneous);Chloroflexi bacterium;
AMFP14/2	BAS881_012805T0	PF05161.8;PF13660.1	114.44	0.054	Chloroflexi bacterium Kir15-3F Bacteria;Terrabacteria;Chloroflexi; Desulfobacteraceae bacterium Bacteria;Proteobacteria;Deltaproteobacteria;Desulfobacterales;Desulfobacteraceae gene_id=BAS881_012805	Desulfobacteraceae bacterium	;cellular organisms;Bacteria;Proteobacteria;delta/epsilon subdivisions;Deltaproteobacteria;Desulfobacterales;Desulfobacteraceae;unclassified Desulfobacteraceae;Desulfobacteraceae bacterium;
AMFP14/2	BAS881_012823T0	PF10462.4	250.29	0.05	Andreprevotia chitinilytica Bacteria;Proteobacteria;Betaproteobacteria;Neisseriales;Chromobacteriaceae;Andreprevotia gene_id=BAS881_012823; Burkholderia sp. Bp5365 Bacteria;Proteobacteria;Betaproteobacteria;Burkholderiales;Burkholderiaceae;Burkholderia	Burkholderia pseudomallei	;cellular organisms;Bacteria;Proteobacteria;Betaproteobacteria;Burkholderiales;Burkholderiaceae;Burkholderia;pseudomallei group;Burkholderia pseudomallei;
AMFP14/2	BAS881_012890T0	PF03033.15	49.05	0.043	Leptolyngbya sp. PCC 7375; Myxococcus fulvus HW-1 Bacteria;Proteobacteria;Deltaproteobacteria;Myxococcales;Cystobacterineae;Myxococcaceae;Myxococcus; Myxococcus macrosporus DSM 14697	Leptolyngbya sp. PCC 7375	;cellular organisms;Bacteria;Terrabacteria group;Cyanobacteria/Melainabacteria group;Cyanobacteria;Synechococcales;Leptolyngbyaceae;Leptolyngbya;Leptolyngbya sp. PCC 7375;
AMFP14/2	BAS881_012897T0	PF04886.7;PF00415.13;PF00415.13;PF00415.13;PF00415.13;PF13540.1;PF13540.1;PF13540.1	114.44	0.059	Chloroflexi bacterium RBG_16_68_14 Bacteria;Terrabacteria;Chloroflexi	Roseiflexus castenholzii	;cellular organisms;Bacteria;Terrabacteria group;Chloroflexi;Chloroflexia;Chloroflexales;Roseiflexineae;Roseiflexaceae;Roseiflexus;Roseiflexus castenholzii;
AMFP14/2	BAS881_012900T0	PF07687.9;PF01546.23	311.36	0.055	Dyella-like sp. DHo Bacteria;Proteobacteria;Gammaproteobacteria;Xanthomonadales;Rhodanobacteraceae; Gammaproteobacteria bacterium HGW-Gammaproteobacteria-4 Bacteria;Proteobacteria;Gammaproteobacteria	Haliangium ochraceum	;cellular organisms;Bacteria;Proteobacteria;delta/epsilon subdivisions;Deltaproteobacteria;Myxococcales;Nannocystineae;Kofleriaceae;Haliangium;Haliangium ochraceum;
AMFP14/2	BAS881_012901T0	PF01457.11	74.04	0.048	Frankia sp. BMG5.36 Bacteria;Terrabacteria;Actinobacteria;Actinobacteria;Frankiales;Frankiaceae;Frankia	Meiothermus chliarophilus	;cellular organisms;Bacteria;Terrabacteria group;Deinococcus-Thermus;Deinococci;Thermales;Thermaceae;Meiothermus;Meiothermus chliarophilus;
AMFP14/2	BAS881_012919T0	PF13540.1;PF13540.1;PF13540.1;PF13540.1;PF00415.13;PF00415.13;PF00415.13;PF00415.13	87.5	0.048	Myxococcus stipitatus Bacteria;Proteobacteria;Deltaproteobacteria;Myxococcales;Cystobacterineae;Myxococcaceae;Myxococcus gene_id=BAS881_012919	Chloroflexus aggregans	;cellular organisms;Bacteria;Terrabacteria group;Chloroflexi;Chloroflexia;Chloroflexales;Chloroflexineae;Chloroflexaceae;Chloroflexus;Chloroflexus aggregans;
AMFP14/2	BAS881_012921T0	PF06821.8	64.83	0.051	Acidovorax sp. HMWF029 Bacteria;Proteobacteria;Betaproteobacteria;Burkholderiales;Comamonadaceae;Acidovorax	Thiothrix disciformis	;cellular organisms;Bacteria;Proteobacteria;Gammaproteobacteria;Thiotrichales;Thiotrichaceae;Thiothrix;Thiothrix disciformis;
AMFP14/2	BAS881_012931T0	PF00208.16;PF00208.16;PF02812.13	192.72	0.049	Giardia lamblia P15 Eukaryota;Fornicata;Diplomonadida;Hexamitidae;Giardiinae;Giardia; Hassallia byssoidea VB512170 Bacteria;Terrabacteria;Cyanobacteria/Melainabacteria;Cyanobacteria;Nostocales;Tolypothrichaceae;Hassallia	Giardia intestinalis	;cellular organisms;Eukaryota;Fornicata;Diplomonadida;Hexamitidae;Giardiinae;Giardia;Giardia intestinalis;
AMFP14/2	BAS881_013193T0	PF13673.1;PF00583.19	78.29	0.052	Gammaproteobacteria bacterium TMED107 Bacteria;Proteobacteria;Gammaproteobacteria; Xanthomonas vesicatoria Bacteria;Proteobacteria;Gammaproteobacteria;Xanthomonadales;Xanthomonadaceae;Xanthomonas gene_id=BAS881_013193	Rubinisphaera brasiliensis	;cellular organisms;Bacteria;PVC group;Planctomycetes;Planctomycetia;Planctomycetales;Planctomycetaceae;Rubinisphaera;Rubinisphaera brasiliensis;
AMFP14/2	BAS881_013742T0	PF12697.2	43.06	0.076	Ectocarpus siliculosus Eukaryota;Stramenopiles;PX clade;Phaeophyceae;Ectocarpales;Ectocarpaceae;Ectocarpus; gamma proteobacterium HTCC5015 Bacteria;Proteobacteria;Gammaproteobacteria	Ectocarpus siliculosus	;cellular organisms;Eukaryota;Stramenopiles;PX clade;Phaeophyceae;Ectocarpales;Ectocarpaceae;Ectocarpus;Ectocarpus siliculosus;
AMFP14/2	BAS881_013758T0	PF01195.14	60.22	0.047	Dehalogenimonas sp. GP Bacteria;Terrabacteria;Chloroflexi;Dehalococcoidia;Dehalogenimonas	Dehalogenimonas sp. GP	;cellular organisms;Bacteria;Terrabacteria group;Chloroflexi;Dehalococcoidia;Dehalogenimonas;Dehalogenimonas sp. GP;
AMFP14/2	BAS881_013813T0	PF10569.4;PF01835.14;PF07678.9	296.34	0.048	Cystobacter fuscus Bacteria;Proteobacteria;Deltaproteobacteria;Myxococcales;Cystobacterineae;Archangiaceae;Cystobacter gene_id=BAS881_013813	Chromatiales bacterium (ex Bugula neritina AB1)	;cellular organisms;Bacteria;Proteobacteria;Gammaproteobacteria;Chromatiales;unclassified Chromatiales;Chromatiales bacterium (ex Bugula neritina AB1);
AMFP14/2	BAS881_013829T0	PF00890.19;PF01494.14;PF01946.12;PF01593.19;PF01266.19;PF13450.1	147.59	0.052	Marinobacter pelagius Bacteria;Proteobacteria;Gammaproteobacteria;Alteromonadales;Alteromonadaceae;Marinobacter gene_id=BAS881_013829; Marinobacter sp. PWS21 Bacteria;Proteobacteria;Gammaproteobacteria;Alteromonadales;Alteromonadaceae;Marinobacter	Marinobacter pelagius	;cellular organisms;Bacteria;Proteobacteria;Gammaproteobacteria;Alteromonadales;Alteromonadaceae;Marinobacter;Marinobacter pelagius;
AMFP14/2	BAS881_013835T0	PF00144.19	49.27	0.066	alpha proteobacterium Mf 1.05b.01; Rhizobiales bacterium TMED29 Bacteria;Proteobacteria;Alphaproteobacteria;Rhizobiales	Alphaproteobacteria bacterium HGW-Alphaproteobacteria-11	;cellular organisms;Bacteria;Proteobacteria;Alphaproteobacteria;unclassified Alphaproteobacteria;unclassified Alphaproteobacteria (miscellaneous);Alphaproteobacteria bacterium HGW-Alphaproteobacteria-11;
AMFP14/2	BAS881_013996T0	PF00884.18	138.16	0.042	Kiritimatiellaceae bacterium TMED266 Bacteria;PVC;Kiritimatiellaeota;Kiritimatiellae;Kiritimatiellales;Kiritimatiellaceae; Opitutae bacterium AMD-G3 Bacteria;PVC;Verrucomicrobia;Opitutae; Verrucomicrobiales bacterium VVV1 Bacteria;PVC;Verrucomicrobia;Verrucomicrobiae;Verrucomicrobiales	Planctomycetales bacterium 71-10	;cellular organisms;Bacteria;PVC group;Planctomycetes;Planctomycetia;Planctomycetales;unclassified Planctomycetales;unclassified Planctomycetales (miscellaneous);Planctomycetales bacterium 71-10;
AMFP14/2	BAS881_014964T0	PF05175.9;PF13489.1;PF12847.2;PF06325.8;PF13847.1;PF10294.4	30.04	0.052	Stenotrophomonas maltophilia Bacteria;Proteobacteria;Gammaproteobacteria;Xanthomonadales;Xanthomonadaceae;Stenotrophomonas gene_id=BAS881_014964	Prosthecochloris sp. HL-130-GSB	;cellular organisms;Bacteria;FCB group;Bacteroidetes/Chlorobi group;Chlorobi;Chlorobia;Chlorobiales;Chlorobiaceae;Prosthecochloris;Prosthecochloris sp. HL-130-GSB;
AMFP14/2	BAS881_015059T0		60.09	0.054	Actinobacteria bacterium OV450 Bacteria;Terrabacteria;Actinobacteria;Actinobacteria; Streptomyces sp. CB03578 Bacteria;Terrabacteria;Actinobacteria;Actinobacteria;Streptomycetales;Streptomycetaceae;Streptomyces	Hamadaea tsunoensis	;cellular organisms;Bacteria;Terrabacteria group;Actinobacteria;Actinobacteria;Micromonosporales;Micromonosporaceae;Hamadaea;Hamadaea tsunoensis;
AMFP14/2	BAS881_015060T0		63.09	0.048	Actinobacteria bacterium OV450 Bacteria;Terrabacteria;Actinobacteria;Actinobacteria; Amycolatopsis xylanica Bacteria;Terrabacteria;Actinobacteria;Actinobacteria;Pseudonocardiales;Pseudonocardiaceae;Amycolatopsis gene_id=BAS881_015060; Streptomyces sp. CdTB01 Bacteria;Terrabacteria;Actinobacteria;Actinobacteria;Streptomycetales;Streptomycetaceae;Streptomyces	Streptomyces sp. Ag109_G2-1	;cellular organisms;Bacteria;Terrabacteria group;Actinobacteria;Actinobacteria;Streptomycetales;Streptomycetaceae;Streptomyces;Streptomyces sp. Ag109_G2-1;
AMFP14/2	BAS881_015172T0	PF01180.16	209.54	0.059	Blastocystis sp. ATCC 50177/Nand; Magnetospirillum sp. 64-120 Bacteria;Proteobacteria;Alphaproteobacteria;Rhodospirillales;Rhodospirillaceae;Magnetospirillum; Saprolegnia diclina VS20 Eukaryota;Stramenopiles;Oomycetes;Saprolegniales;Saprolegniaceae;Saprolegnia	Blastocystis sp. ATCC 50177/Nand II	;cellular organisms;Eukaryota;Stramenopiles;Blastocystis;Blastocystis sp. subtypes;Blastocystis sp. subtype 1;Blastocystis sp. ATCC 50177/Nand II;
AMFP14/2	BAS881_015179T0		122.73	0.001	Bodo saltans virus Viruses;dsDNA	Indivirus ILV1	;Viruses;dsDNA viruses no RNA stage;Mimiviridae;unclassified Mimiviridae;Klosneuvirinae;Indivirus;Indivirus ILV1;
AMFP14/2	BAS881_015187T0	PF00881.19	99.7	0.056	Gammaproteobacteria bacterium TMED30 Bacteria;Proteobacteria;Gammaproteobacteria; Planctomycetes bacterium TMED75 Bacteria;PVC;Planctomycetes	Gammaproteobacteria bacterium TMED30	;cellular organisms;Bacteria;Proteobacteria;Gammaproteobacteria;unclassified Gammaproteobacteria;unclassified Gammaproteobacteria (miscellaneous);Gammaproteobacteria bacterium TMED30;
AMFP14/2	BAS881_015194T0	PF08840.6;PF01738.13;PF05448.7;PF02129.13;PF12697.2;PF12695.2	127.56	0.066	Deltaproteobacteria bacterium RIFCSPLOWO2_12_FULL_60_19 Bacteria;Proteobacteria;Deltaproteobacteria	Acidobacteria bacterium RBG_16_64_8	;cellular organisms;Bacteria;Acidobacteria;unclassified Acidobacteria;unclassified Acidobacteria (miscellaneous);Acidobacteria bacterium RBG_16_64_8;
AMFP14/2	BAS881_015311T0		123.65	0	Gammaproteobacteria bacterium TMED182 Bacteria;Proteobacteria;Gammaproteobacteria; Plasmodiophora brassicae Eukaryota;Rhizaria;Cercozoa;Imbricatea;Plasmodiophorida;Plasmodiophoridae;Plasmodiophora gene_id=BAS881_015311	Plasmodiophora brassicae	;cellular organisms;Eukaryota;Rhizaria;Cercozoa;Imbricatea;Plasmodiophorida;Plasmodiophoridae;Plasmodiophora;Plasmodiophora brassicae;
AMFP14/2	BAS881_015356T0	PF01967.16	123.65	0.076	Synergistales bacterium 53_16 Bacteria;Synergistetes;Synergistia;Synergistales; Thermus sp. CCB_US3_UF1 Bacteria;Terrabacteria;Deinococcus-Thermus;Deinococci;Thermales;Thermaceae;Thermus	Oceanithermus profundus	;cellular organisms;Bacteria;Terrabacteria group;Deinococcus-Thermus;Deinococci;Thermales;Thermaceae;Oceanithermus;Oceanithermus profundus;
AMFP14/2	BAS881_015369T0	PF08659.5;PF00106.20;PF13561.1	69.43	0.041	Aurantiochytrium sp. FCC1311 Eukaryota;Stramenopiles;Labyrinthulomycetes;Thraustochytriaceae;Aurantiochytrium; Sporanaerobacter sp. PP17-6a Bacteria;Terrabacteria;Firmicutes;Tissierellia;Tissierellales;Sporanaerobacter	Sporanaerobacter sp. PP17-6a	;cellular organisms;Bacteria;Terrabacteria group;Firmicutes;Tissierellia;Tissierellales;Sporanaerobacter;Sporanaerobacter sp. PP17-6a;
AMFP14/2	BAS881_015393T0	PF13669.1;PF12681.2;PF00903.20	84.1	0.044	gamma proteobacterium BDW918 Bacteria;Proteobacteria;Gammaproteobacteria;Cellvibrionales;Spongiibacteraceae; Mycobacterium sp. ITM-2016-00316 Bacteria;Terrabacteria;Actinobacteria;Actinobacteria;Corynebacteriales;Mycobacteriaceae;Mycobacterium	gamma proteobacterium BDW918	;cellular organisms;Bacteria;Proteobacteria;Gammaproteobacteria;Cellvibrionales;Spongiibacteraceae;unclassified Spongiibacteraceae;gamma proteobacterium BDW918;
AMFP14/2	BAS881_015396T0	PF00415.13;PF00415.13;PF13540.1;PF13540.1;PF13540.1;PF13540.1	49.96	0.055	Limnobacter sp. CACIAM 66H1; Macromonas bipunctata Bacteria;Proteobacteria;Betaproteobacteria;Burkholderiales;Comamonadaceae;Macromonas gene_id=BAS881_015396	Roseiflexus castenholzii	;cellular organisms;Bacteria;Terrabacteria group;Chloroflexi;Chloroflexia;Chloroflexales;Roseiflexineae;Roseiflexaceae;Roseiflexus;Roseiflexus castenholzii;
AMFP14/2	BAS881_015423T0	PF12695.2;PF01738.13	102.01	0.05	Sphingomonas sp. Ag1 Bacteria;Proteobacteria;Alphaproteobacteria;Sphingomonadales;Sphingomonadaceae;Sphingomonas;Sphingomonas sp. IBVSS2 Bacteria;Proteobacteria;Alphaproteobacteria;Sphingomonadales;Sphingomonadaceae;Sphingomonas; Sphingomonas sp. NFR15 Bacteria;Proteobacteria;Alphaproteobacteria;Sphingomonadales;Sphingomonadaceae;Sphingomonas	Sphingomonas dokdonensis	;cellular organisms;Bacteria;Proteobacteria;Alphaproteobacteria;Sphingomonadales;Sphingomonadaceae;Sphingomonas;Sphingomonas dokdonensis;
AMFP14/2	BAS881_015588T0	PF00291.20	42.14	0.051	Candidatus Sulfopaludibacter sp. SbA4; Solibacteres bacterium SbA2 Bacteria;Acidobacteria;Solibacteres	Thermovirga lienii	;cellular organisms;Bacteria;Synergistetes;Synergistia;Synergistales;Synergistaceae;Thermovirga;Thermovirga lienii;
AMFP14/2	BAS881_015591T0		195.72	0.039	Burkholderia sp. yr281 Bacteria;Proteobacteria;Betaproteobacteria;Burkholderiales;Burkholderiaceae;Burkholderia	Massilia sp. 9096	;cellular organisms;Bacteria;Proteobacteria;Betaproteobacteria;Burkholderiales;Oxalobacteraceae;Massilia;Massilia sp. 9096;
AMFP14/2	BAS881_015594T0	PF04670.7;PF08477.8;PF00009.22;PF02421.13;PF02421.13;PF14714.1;PF01926.18;PF01926.18	76.5	0.051	Alphaproteobacteria bacterium HGW-Alphaproteobacteria-3 Bacteria;Proteobacteria;Alphaproteobacteria; Rhizobiales bacterium PAR1 Bacteria;Proteobacteria;Alphaproteobacteria;Rhizobiales	Magnetospirillum sp. 15-1	;cellular organisms;Bacteria;Proteobacteria;Alphaproteobacteria;Rhodospirillales;Rhodospirillaceae;Magnetospirillum;Magnetospirillum sp. 15-1;
AMFP14/2	BAS881_015601T0	PF13469.1	195.03	0.063	Mycobacterium sp. CECT 8779	Mycobacterium sp. CECT 8779	;cellular organisms;Bacteria;Terrabacteria group;Actinobacteria;Actinobacteria;Corynebacteriales;Mycobacteriaceae;Mycobacterium;Mycobacterium sp. CECT 8779;
AMFP14/2	BAS881_015604T0	PF03932.9	78.64	0.049	Bacteriodetes bacterium 13_1_20CM_4_60_6 Bacteria;FCB;Bacteroidetes/Chlorobi;Bacteroidetes; Blastocystis sp. ATCC 50177/Nand; Blastocystis sp. subtype 4	Blastocystis sp. subtype 4	;cellular organisms;Eukaryota;Stramenopiles;Blastocystis;Blastocystis sp. subtypes;Blastocystis sp. subtype 4;
AMFP14/2	BAS881_015739T0	PF00398.15;PF09445.5;PF12847.2;PF13659.1;PF06325.8;PF05175.9	99.01	0.057	Betaproteobacteria bacterium HGW-Betaproteobacteria-8 Bacteria;Proteobacteria;Betaproteobacteria; Streptomycetaceae bacterium MP113-05 Bacteria;Terrabacteria;Actinobacteria;Actinobacteria;Streptomycetales;Streptomycetaceae	Actinomadura	;cellular organisms;Bacteria;Terrabacteria group;Actinobacteria;Actinobacteria;Streptosporangiales;Thermomonosporaceae;Actinomadura;
AMFP14/2	BAS881_015754T0	PF00155.16	116.74	0.052	Opitutus sp. ER46 Bacteria;PVC;Verrucomicrobia;Opitutae;Opitutales;Opitutaceae;Opitutus; Planctomycetaceae bacterium TMED10 Bacteria;PVC;Planctomycetes;Planctomycetia;Planctomycetales;Planctomycetaceae	Planctomycetaceae bacterium TMED10	;cellular organisms;Bacteria;PVC group;Planctomycetes;Planctomycetia;Planctomycetales;Planctomycetaceae;unclassified Planctomycetaceae;Planctomycetaceae bacterium TMED10;
AMFP14/2	BAS881_015755T0	PF05721.8	164.18	0.04	Alphaproteobacteria bacterium 65-37 Bacteria;Proteobacteria;Alphaproteobacteria; Rhodobacterales bacterium CG_4_9_14_3_um_filter_71_31 Bacteria;Proteobacteria;Alphaproteobacteria;Rhodobacterales	Helobdella robusta	;cellular organisms;Eukaryota;Opisthokonta;Metazoa;Eumetazoa;Bilateria;Protostomia;Lophotrochozoa;Annelida;Clitellata;Hirudinea;Rhynchobdellida;Glossiphoniidae;Helobdella;Helobdella robusta;
AMFP14/2	BAS881_015861T0	PF13540.1;PF13540.1;PF13540.1;PF00415.13;PF00415.13;PF00415.13	48.35	0.066	Methylosinus sp. 3S-1 Bacteria;Proteobacteria;Alphaproteobacteria;Rhizobiales;Methylocystaceae;Methylosinus	Chloroflexus islandicus	;cellular organisms;Bacteria;Terrabacteria group;Chloroflexi;Chloroflexia;Chloroflexales;Chloroflexineae;Chloroflexaceae;Chloroflexus;Chloroflexus islandicus;
AMFP14/2	BAS881_015862T0	PF00266.14	83.81	0.051	Chromatocurvus sp. F02 Bacteria;Proteobacteria;Gammaproteobacteria;Cellvibrionales;Halieaceae;Chromatocurvus	bacterium CG_4_9_14_3_um_filter_65_15	;cellular organisms;Bacteria;unclassified Bacteria;unclassified Bacteria (miscellaneous);bacterium CG_4_9_14_3_um_filter_65_15;
AMFP14/2	BAS881_015965T0	PF02544.11	256.5	0.051	Bacteroides sp. SM23_62_1 Bacteria;FCB;Bacteroidetes/Chlorobi;Bacteroidetes;Bacteroidia;Bacteroidales;Bacteroidaceae;Bacteroides; Gammaproteobacteria bacterium 42_54_T18 Bacteria;Proteobacteria;Gammaproteobacteria	Bacteroides sp. SM23_62_1	;cellular organisms;Bacteria;FCB group;Bacteroidetes/Chlorobi group;Bacteroidetes;Bacteroidia;Bacteroidales;Bacteroidaceae;Bacteroides;Bacteroides sp. SM23_62_1;
AMFP14/2	BAS881_016258T0	PF13540.1;PF13540.1;PF13540.1;PF00415.13;PF00415.13;PF00415.13	85.3	0.037	Methylosinus sp. 3S-1 Bacteria;Proteobacteria;Alphaproteobacteria;Rhizobiales;Methylocystaceae;Methylosinus	Roseiflexus sp. RS-1	;cellular organisms;Bacteria;Terrabacteria group;Chloroflexi;Chloroflexia;Chloroflexales;Roseiflexineae;Roseiflexaceae;Roseiflexus;Roseiflexus sp. RS-1;
AMFP14/2	BAS881_016559T0	PF01839.18;PF01839.18;PF01839.18;PF01839.18	82.89	0.051	Nitrosomonas sp. Nm166 Bacteria;Proteobacteria;Betaproteobacteria;Nitrosomonadales;Nitrosomonadaceae;Nitrosomonas; Synechococcus sp. PCC 7335	Anabaena sp. 90	;cellular organisms;Bacteria;Terrabacteria group;Cyanobacteria/Melainabacteria group;Cyanobacteria;Nostocales;Nostocaceae;Anabaena;Anabaena sp. 90;
AMFP14/2	BAS881_016560T0	PF01557.13	78.39	0.043	Moelleriella libera RCEF 2490; Thermococcus sp. 5-4 Archaea;Euryarchaeota;Thermococci;Thermococcales;Thermococcaceae;Thermococcus	Lottia gigantea	;cellular organisms;Eukaryota;Opisthokonta;Metazoa;Eumetazoa;Bilateria;Protostomia;Lophotrochozoa;Mollusca;Gastropoda;Patellogastropoda;Lottioidea;Lottiidae;Lottia;Lottia gigantea;
AMFP14/2	BAS881_016566T0	PF06108.7	91.41	0.001	Hoeflea sp. BRH_c9 Bacteria;Proteobacteria;Alphaproteobacteria;Rhizobiales;Phyllobacteriaceae;Hoeflea; Mesorhizobium sp. 61-13 Bacteria;Proteobacteria;Alphaproteobacteria;Rhizobiales;Phyllobacteriaceae;Mesorhizobium; Pseudovibrio sp. Ad46 Bacteria;Proteobacteria;Alphaproteobacteria;Rhodobacterales;Rhodobacteraceae;Pseudovibrio	Bosea sp. AS-1	;cellular organisms;Bacteria;Proteobacteria;Alphaproteobacteria;Rhizobiales;Bradyrhizobiaceae;Bosea;Bosea sp. AS-1;
AMFP14/2	BAS881_017322T0	PF04828.9	36.15	0.051	Alphaproteobacteria bacterium MarineAlpha10_Bin3 Bacteria;Proteobacteria;Alphaproteobacteria; Legionella drozanskii Bacteria;Proteobacteria;Gammaproteobacteria;Legionellales;Legionellaceae;Legionella gene_id=BAS881_017322	Plasmodiophora brassicae	;cellular organisms;Eukaryota;Rhizaria;Cercozoa;Imbricatea;Plasmodiophorida;Plasmodiophoridae;Plasmodiophora;Plasmodiophora brassicae;
AMFP14/2	BAS881_017561T0	PF00742.14	69.77	0.051	Aurantiochytrium sp. FCC1311 Eukaryota;Stramenopiles;Labyrinthulomycetes;Thraustochytriaceae;Aurantiochytrium; Herpetosiphon aurantiacus DSM 785	Ardenticatena maritima	;cellular organisms;Bacteria;Terrabacteria group;Chloroflexi;Ardenticatenia;Ardenticatenales;Ardenticatenaceae;Ardenticatena;Ardenticatena maritima;
AMFP14/2	BAS881_017729T0	PF00230.15	132.86	0.042	SAR202 cluster bacterium Bacteria;Terrabacteria;Chloroflexi;SAR202	SAR202 cluster bacterium	;cellular organisms;Bacteria;Terrabacteria group;Chloroflexi;unclassified Chloroflexi;SAR202 cluster;SAR202 cluster bacterium;
AMFP14/2	BAS881_018351T0		44.44	0.052	Klosneuvirus KNV1 Viruses;dsDNA viruses	Klosneuvirus KNV1	;Viruses;dsDNA viruses no RNA stage;Mimiviridae;unclassified Mimiviridae;Klosneuvirinae;Klosneuvirus;Klosneuvirus KNV1;
AMFP18/2	BAS50_000484T0	PF00199.14,PF06628.7	460.52	0.003	Bacillus sp. FJAT-26390 Bacteria;Terrabacteria;Firmicutes;Bacilli;Bacillales;Bacillaceae;Bacillus	Paenibacillus castaneae Bacteria	;cellular organisms;Bacteria;Terrabacteria group;Firmicutes;Bacilli;Bacillales;Paenibacillaceae;Paenibacillus;Paenibacillus castaneae;
AMFP18/2	BAS50_000961T0	PF00266.14	255.96	0.003	Pseudovibrio sp. W64 Bacteria;Proteobacteria;Alphaproteobacteria;Rhodobacterales;Rhodobacteraceae;Pseudovibrio	Pseudovibrio ascidiaceicola	;cellular organisms;Bacteria;Proteobacteria;Alphaproteobacteria;Rhodobacterales;Rhodobacteraceae;Pseudovibrio;Pseudovibrio ascidiaceicola;
AMFP18/2	BAS50_001970T0	PF01926.18	125.96	0.006	Oceanobacillus sp. Castelsardo Bacteria;Terrabacteria;Firmicutes;Bacilli;Bacillales;Bacillaceae;Oceanobacillus	Lysinibacillus sinduriensis	;cellular organisms;Bacteria;Terrabacteria group;Firmicutes;Bacilli;Bacillales;Bacillaceae;Lysinibacillus;Lysinibacillus sinduriensis;
AMFP18/2	BAS50_002034T0	PF00199.14,PF06628.7	460.52	0.003	Bacillus sp. FJAT-26390 Bacteria;Terrabacteria;Firmicutes;Bacilli;Bacillales;Bacillaceae;Bacillus	Kroppenstedtia pulmonis	;cellular organisms;Bacteria;Terrabacteria group;Firmicutes;Bacilli;Bacillales;Thermoactinomycetaceae;Kroppenstedtia;Kroppenstedtia pulmonis;
AMFP18/2	BAS50_002306T0	PF12697.2, PF12695.2	102.68	0.003	Azospirillum sp. B4 Bacteria;Proteobacteria;Alphaproteobacteria;Rhodospirillales;Rhodospirillaceae;Azospirillum	Azospirillum sp. B4	;cellular organisms;Bacteria;Proteobacteria;Alphaproteobacteria;Rhodospirillales;Rhodospirillaceae;Azospirillum;unclassified Azospirillum;Azospirillum sp. B4;
AMFP18/2	BAS50_003702T0	PF00255.14, PF00578.16	162.47	0.003	Paenibacillus sophorae Bacteria;Terrabacteria;Firmicutes;Bacilli;Bacillales;Paenibacillaceae;Paenibacillus	Paenibacillus sophorae	;cellular organisms;Bacteria;Terrabacteria group;Firmicutes;Bacilli;Bacillales;Paenibacillaceae;Paenibacillus;Paenibacillus sophorae;
AMFP18/2	BAS50_004350T0	PF00230.15	169.73	0.003	SAR202 cluster bacterium Bacteria;Terrabacteria;Chloroflexi;SAR202 cluster	SAR202 cluster bacterium	;cellular organisms;Bacteria;Terrabacteria group;Chloroflexi;Chloroflexi incertae sedis;SAR202 cluster;SAR202 cluster bacterium;
AMFP18/2	BAS50_004667T0	PF04828.9	88.11	0.003	Legionella drozanskii Bacteria;Proteobacteria;Gammaproteobacteria;Legionellales;Legionellaceae;Legionella	Plasmodiophora brassicae	;cellular organisms;Eukaryota;Sar;Rhizaria;Endomyxa;Phytomyxea;Plasmodiophorida;Plasmodiophoridae;Plasmodiophora;Plasmodiophora brassicae;
AMFP18/2	BAS50_004855T0	PF01243.15,PF10590.4,PF12766.2	159.29	0.007	Pseudomonas sp. WN033 Bacteria;Proteobacteria;Gammaproteobacteria;Pseudomonadales;Pseudomonadaceae;Pseudomonas	Pseudomonas jilinensis	;cellular organisms;Eukaryota;Sar;Rhizaria;Endomyxa;Phytomyxea;Plasmodiophorida;Plasmodiophoridae;Plasmodiophora;Plasmodiophora brassicae;
AMFP18/2	BAS50_005315T0	PF13193.1	460.52	0.005	Thalassospira sp. Nap_22 Bacteria;Proteobacteria;Alphaproteobacteria;Rhodospirillales;Rhodospirillaceae;Thalassospira	Deltaproteobacteria bacterium	;cellular organisms;Bacteria;Proteobacteria;delta/epsilon subdivisions;Deltaproteobacteria;unclassified Deltaproteobacteria;Deltaproteobacteria bacterium;
AMFP18/2	BAS50_006721T0	PF00230.15	169.42	0.004	SAR202 cluster bacterium Bacteria;Terrabacteria;Chloroflexi;SAR202 cluster	Chloroflexi bacterium	;cellular organisms;Bacteria;Terrabacteria group;Chloroflexi;unclassified Chloroflexi;Chloroflexi bacterium;
AMFP18/2	BAS50_007016T0	PF00230.15	144.88	0.004	SAR202 cluster bacterium Bacteria;Terrabacteria;Chloroflexi;SAR202 cluster	SAR202 cluster bacterium	;cellular organisms;Bacteria;Terrabacteria group;Chloroflexi;Chloroflexi incertae sedis;SAR202 cluster;SAR202 cluster bacterium;
AMFP18/2	BAS50_009567T0	PF02566.14	105.71	0.005	Glaciimonas sp. PCH181 Bacteria;Proteobacteria;Betaproteobacteria;Burkholderiales;Oxalobacteraceae;Glaciimonas	Gonapodya prolifera JEL478	;cellular organisms;Eukaryota;Opisthokonta;Fungi;Fungi incertae sedis;Chytridiomycota;Chytridiomycota incertae sedis;Monoblepharidomycetes;Monoblepharidales;Gonapodyaceae;Gonapodya;Gonapodya prolifera;Gonapodya prolifera JEL478;
AMFP18/2	BAS50_009569T0	PF02566.14	105.79	0.005	Glaciimonas sp. PCH181 Bacteria;Proteobacteria;Betaproteobacteria;Burkholderiales;Oxalobacteraceae;Glaciimonas	Gonapodya prolifera JEL478	;cellular organisms;Eukaryota;Opisthokonta;Fungi;Fungi incertae sedis;Chytridiomycota;Chytridiomycota incertae sedis;Monoblepharidomycetes;Monoblepharidales;Gonapodyaceae;Gonapodya;Gonapodya prolifera;Gonapodya prolifera JEL478;
AMFP18/2	BAS50_009828T0	PF02567.11	109.91	0.003	Hymenobacter sedentarius Bacteria;FCB;Bacteroidetes/Chlorobi;Bacteroidetes;Cytophagia;Cytophagales;Hymenobacteraceae;Hymenobacter	Hymenobacter sedentarius	;cellular organisms;Bacteria;FCB group;Bacteroidetes/Chlorobi group;Bacteroidetes;Cytophagia;Cytophagales;Hymenobacteraceae;Hymenobacter;Hymenobacter sedentarius;
AMFP18/2	BAS50_010590T0	PF02955.11	103.13	0.003	Dyella sp. OK004 Bacteria;Proteobacteria;Gammaproteobacteria;Xanthomonadales;Rhodanobacteraceae;Dyella	Dyella jiangningensis	;cellular organisms;Bacteria;Proteobacteria;Gammaproteobacteria;Xanthomonadales;Rhodanobacteraceae;Dyella;Dyella jiangningensis;
